# Supplementary material for: Association between protein-to-energy ratio and overweight/obesity in children and adolescents in the United States: a cross-sectional study based on NHANES
Source: Front Pediatr. 2024 Jun 25;12:1383602. doi: 10.3389/fped.2024.1383602 (PMC11232357; doi:10.3389/fped.2024.1383602)
Supplement: Supplementary file 2 [file Table2.xlsx]

## Sheet: Table1 and 2
SEQN	sddsrvyr	sex	age	agegroup	Rice	SDMVPSU	SDMVSTRA	RIP	RIP2	activity	PA	pER	rEI:pER	weight	height	BMI	BIMC	class1	class2	waist	CHOL	HDL	TAG	LDL	HbA1c	FBG	INS	DW2	Special diets	Energy	Protein	Proteinenergysupplyratio	quantile1	Carbohydrate	Carbohydratenergysupplyratio	quantile2	Fat	Fatenergysupplyratio	quantile3	Fiber
109275	66	1	6	6-11	3	2	164	3.74	2	1	1.45	2028.81	0.688829	20.9	120.4	14.4	1	0	0		4.32	1.47						10629.5	2	1397.5	49.665	14.2154	2	186.92	53.5013	3	51.49	33.1599	2	10.2
109609	66	2	6	6-11	4	1	164	3.31	2	1	1.45	1894.99	0.618474	23.9	119.5	16.7	1	0	0	62.6	4.4	1.58						15412.7	2	1172	56.31	19.2184	4	147.125	50.2133	2	41.72	32.0375	2	9
109779	66	2	6	6-11	3	1	157	0.79	1	1	1.45	1711	1.06312	18.1	109.5	15.1	1	0	0	48.2	3.31	1.53						9699.59	2	1819	49.305	10.8422	1	285.93	62.8763	4	59.09	29.2364	1	14.85
109851	66	2	6	6-11	4	1	151	0.56	1	1	1.45	1849.75	0.846602	24.6	114.3	18.8	3	1	0	57.3	4.5	1.4						35201.5	2	1566	62.06	15.8519	3	184.7	47.1775	1	65.225	37.4856	3	6.9
109920	66	1	6	6-11	2	2	160	1.64	2	1	1.45	2194.26	1.05913	29.7	123	19.6	4	1	1		4.5	1.97						16220.4	2	2324	56.705	9.7599	1	331.74	57.0981	4	87.295	33.8062	2	11.55
109988	66	2	6	6-11	3	2	164	4.25	2	1	1.45	1872.52	0.764476	22.4	119.3	15.7	1	0	0		3.62	0.98						51794	2	1431.5	32.1	8.96961	1	223.22	62.3737	4	49.645	31.2124	2	9.95
110017	66	1	6	6-11	4	1	168	1	1	1	1.45	2141.93	0.966419	25.6	123	16.9	1	0	0	55.5	2.9	1.5						11824.7	2	2070	67.895	13.1198	2	266.39	51.4763	2	82.595	35.9109	3	15.9
110077	66	2	6	6-11	7	2	163	1.2	1	2	1.27	1691.06	1.31752	24.2	118.3	17.3	1	0	0	52.4	3.83	1.55						8979.59	2	2228	47.785	8.57899	1	323.04	57.9964	4	84.975	34.3256	3	9.45
110364	66	2	6	6-11	1	1	151	0.87	1	1	1.45	1900.96	1.55447	26.9	116.2	19.9	4	1	1	61.3	3.26	1.27						45953.3	2	2955	117.195	15.864	3	347.99	47.1052	1	124.225	37.835	3	15.35
110375	66	2	6	6-11	4	1	170	2.99	2	1	1.45	1914.41	0.73861	24.4	120.7	16.7	1	0	0	54.5	3.8	1.66						3906.08	2	1414	53.795	15.2178	3	198.82	56.2433	3	47.555	30.2684	1	12.25
110437	66	2	6	6-11	7	2	161	5	2	1	1.45	1979.22	0.702549	28.4	121.7	19.2	4	1	1	65.4	4.34	2.28						20274.2	2	1390.5	45.575	13.1104	2	217.79	62.6508	4	40.415	26.1586	1	18.65
110475	66	1	6	6-11	4	1	163	1.04	1	1	1.45	2008.3	0.853706	21.3	115	16.1	1	0	0	51.7	2.97	1.22						7869.61	2	1714.5	50.55	11.7935	1	253.575	59.1601	4	58.2	30.5512	2	14.2
110689	66	1	6	6-11	3	1	149	3.11	2	1	1.45	2145.1	0.971051	25.5	115.6	19.1	4	1	1	64.1	4.78	1.29						8431.05	2	2083	79.81	15.326	3	250.755	48.1527	2	84.725	36.6071	3	12.45
110927	66	2	6	6-11	3	2	159	2.09	2	1	1.45	1802.85	0.989542	21.3	114.1	16.4	1	0	0	54.1	3.1	0.85						6859.96	2	1784	69.745	15.6379	3	198.465	44.4989	1	78.11	39.4053	4	11.8
111157	66	1	6	6-11	3	1	159	5	2	1	1.45	2213.66	0.649829	30.1	129.1	18.1	3	1	0	62.2	3.49	1.03						28381.8	2	1438.5	53.89	14.9851	3	181.065	50.3483	2	56.355	35.2586	3	6.7
111239	66	2	6	6-11	1	2	164	1.31	2	1	1.45	1704.68	0.566674	18.1	108.9	15.3	1	0	0	50.3	3.31	1.16						20284.3	2	966	53.29	22.0663	4	127.38	52.7453	3	27.495	25.6165	1	8.7
111353	66	1	6	6-11	6	1	169	3.94	2	1	1.45	2044.59	0.814099	22.5	121	15.4	1	0	0	52	4.86	1.4						38739.3	2	1664.5	51.695	12.4229	1	247.195	59.404	4	56.755	30.6876	2	21.9
111362	66	1	6	6-11	4	1	166	3.76	2	1	1.45	2136.53	1.33066	25.4	128.5	15.4	1	0	0	57.3	4.14	1.73						31547.8	2	2843	91.72	12.9047	2	360.795	50.7626	2	119.475	37.8218	3	18
111661	66	1	6	6-11	3	2	163	4.51	2	1	1.45	1968.92	0.836244	20	113.7	15.5	1	0	0	51.3	4.19	1.32						15166.9	2	1646.5	52.24	12.6912	1	251.76	61.1625	4	49.295	26.9453	1	13.1
111892	66	2	6	6-11	1	2	166	0.59	1	1	1.45	1814.46	1.04549	22	114.3	16.8	1	0	0	53.9	3.75	1.45						18900.5	2	1897	67.465	14.2256	2	246.345	51.9441	2	74.265	35.2338	3	17.05
111948	66	2	6	6-11	3	1	157	1.7	2	1	1.45	1832.91	1.34622	20.8	117.6	15	1	0	0	52.9	3	1.58						12250.7	2	2467.5	63.425	10.2817	1	342.395	55.5048	3	104.38	38.0717	4	22.3
112272	66	1	6	6-11	3	2	162	3.73	2	1	1.45	2083.73	1.13858	24.4	125.9	15.4	1	0	0	56	3.9	1.63						146230	2	2372.5	112.275	18.9294	4	251.555	42.4118	1	105.215	39.913	4	25.6
112472	66	2	6	6-11	3	2	158	0.55	1	1	1.45	1853.22	0.795103	20.9	119.4	14.7	1	0	0	52.5	4.01	1.09						12025.2	2	1473.5	56.14	15.2399	3	178.795	48.5361	2	59.595	36.4001	3	9.65
112539	66	1	6	6-11	4	1	152	0.88	1	1	1.45	1977.21	0.819338	20.8	117.7	15	1	0	0	50.3	4.29	1.91						16598.4	2	1620	43.305	10.6926	1	255.845	63.1716	4	49.53	27.5167	1	13.7
112628	66	2	6	6-11	6	1	169	3.37	2	1	1.45	1864.49	0.770719	20.8	120.6	14.3	1	0	0	49.9	5.4	2.02						6851.75	2	1437	43.945	12.2324	1	210.93	58.714	4	47.76	29.9123	1	21.55
112647	66	2	6	6-11	3	1	156	2.61	2	1	1.45	1707.51	1.02693	17.3	110.2	14.2	1	0	0	51.3	4.03	1.34						51693.3	2	1753.5	65.76	15.0009	3	189.73	43.2803	1	81.985	42.0796	4	10.6
112757	66	1	6	6-11	3	3	156	5	2	1	1.45	1990.93	1.01912	21.7	116.6	16	1	0	0	52	4.91	1.53						10919.5	2	2029	43.06	8.48891	1	284.74	56.1341	3	81.725	36.2506	3	13.7
112829	66	1	6	6-11	4	1	172	1.91	2	1	1.45	2106.66	0.663847	23.8	121.7	16.1	1	0	0	53.3	3.7	1.68						9571.92	2	1398.5	48.81	13.9607	2	188.81	54.0036	3	51.795	33.3325	2	5.65
112923	66	1	6	6-11	3	1	167	0.51	1	1	1.45	2049.07	0.890405	21.1	115.8	15.7	1	0	0	51.6	4.14	1.19						5221.97	2	1824.5	51.29	11.2447	1	254.155	55.7205	3	71.48	35.2601	3	14.8
113106	66	1	6	6-11	3	1	157	3.06	2	1	1.45	1981.48	0.909925	19.9	116.9	14.6	1	0	0	48.3	3.54	1.53						57869.6	2	1803	58.44	12.9651	2	208.3	46.2119	1	84.545	42.2022	4	10.5
113140	66	1	6	6-11	3	2	168	1.44	2	1	1.45	2181.09	0.747562	25.5	123.6	16.7	1	0	0	59.8	3.28	1.34						25795	2	1630.5	34.84	8.54707	1	202.795	49.7504	2	75.575	41.7157	4	8.3
113149	66	1	6	6-11	3	2	157	0.69	1	1	1.45	2109.43	0.625288	24.7	117.7	17.8	3	1	0	57	6.18	1.45						71469.4	2	1319	51.505	15.6194	3	186.905	56.6808	3	42.065	28.7024	1	6.15
113252	66	1	6	6-11	3	2	159	1.97	2	1	1.45	2000.54	0.797534	19.2	120.9	13.1	1	0	0	47.8	3.18	1.4						8034.04	2	1595.5	43.09	10.8029	1	253.955	63.6678	4	46.465	26.2103	1	7.75
113421	66	1	6	6-11	1	1	172	0.41	1	1	1.45	2231.32	0.51763	25.1	115.4	18.8	3	1	0	58.9	3.31	1.22						10601.7	2	1155	41.06	14.2199	2	160.65	55.6364	3	40.74	31.7455	2	15.3
113739	66	1	6	6-11	3	2	166	2.65	2	1	1.45	2050.11	0.891904	22.4	121.5	15.2	1	0	0	53.2	4.37	1.73						39925.3	2	1828.5	44.455	9.72491	1	257.565	56.3445	3	73.83	36.3396	3	16.2
113749	66	2	6	6-11	6	2	152	2.81	2	3	1.12	1372.96	1.19158	16.6	109	14	1	0	0	46.3	4.09	1.06						3412.85	2	1636	38.28	9.35941	1	220.125	53.8203	3	68.075	37.4496	3	6.35
114176	66	2	6	6-11	3	2	167	1.82	2	1	1.45	1770.45	0.961339	19.3	113.6	15	1	0	0	52	3.98	1.03						39143.1	2	1702	53.65	12.6087	1	254.675	59.8531	4	53.04	28.047	1	9.6
114313	66	2	6	6-11	1	2	161	1.92	2	2	1.27	1599.6	0.889286	18.6	115.6	13.9	1	0	0	49.1	3.78	1.24						33822.3	2	1422.5	41.14	11.5684	1	208.6	58.6573	4	49.1	31.065	2	12.05
114503	66	1	6	6-11	3	2	151	5	2	1	1.45	2196.78	1.20335	25.4	117.1	18.5	3	1	0	62.5	4.68	1.37						5727.37	2	2643.5	48.24	7.29941	1	402.07	60.839	4	96.405	32.8218	2	15
114537	66	2	6	6-11	4	2	159	1.06	1	1	1.45	1976.42	1.2978	29.9	119.5	20.9	4	1	1	65.2	3.7	1.14						3919.89	2	2565	109.67	17.1025	3	321.45	50.1287	2	95.245	33.4193	2	11.35
114580	66	2	6	6-11	1	2	155	2.19	2	2	1.27	1620.16	0.817202	23.2	111.9	18.5	3	1	0	61.1	3.36	1.03						2861.78	2	1324	43.015	12.9955	2	177.865	53.7356	3	51.045	34.6983	3	10.55
114649	66	1	6	6-11	1	2	161	0.58	1	1	1.45	2012.62	0.433018	20.3	117.1	14.8	1	0	0	47.8	3.59	1.32						10861.7	2	871.5	33.235	15.2542	3	143.2	65.7258	4	22.155	22.8795	1	15.8
114716	66	1	6	6-11	6	2	152	1.55	2	1	1.45	2022.35	1.35758	21.4	119.6	15	1	0	0	53.4	4.84	1.55						13037	2	2745.5	148.085	21.5749	4	274.27	39.9592	1	115.515	37.8669	4	15.9
114720	66	1	6	6-11	1	2	165	0	1	2	1.27	1815.92	1.06199	18.3	114.1	14.1	1	0	0	51.1	3.75	1.55						11547	2	1928.5	63.56	13.1833	2	254.39	52.7643	3	75.885	35.4143	3	16.35
114783	66	1	6	6-11	1	1	151	1.49	2	1	1.45	1991.98	0.873756	19.1	115.6	14.3	1	0	0	50.8	4.37	1.76						5188.37	2	1740.5	53.355	12.262	1	249	57.2249	4	59.59	30.8136	2	10.95
114844	66	2	6	6-11	3	2	158	1.02	1	1	1.45	2099.96	0.721204	35.9	123.5	23.5	4	1	1	77.1	3.7	1.19						28551.6	2	1514.5	36.835	9.72862	1	223.42	59.0083	4	55.805	33.1624	2	9.4
114920	66	2	6	6-11	1	1	162	1.91	2	1	1.45	2077.05	0.710863	34.6	123	22.9	4	1	1	75	5.15	1.06						12581.2	1	1476.5	43.57	11.8036	1	198.915	53.8882	3	60.515	36.8869	3	16.3
115116	66	1	6	6-11	3	2	149	1.45	2	2	1.27	1873.29	0.881871	20.8	112.3	16.5	1	0	0	57.7	4.37	1.47						53857.1	2	1652	50.25	12.1671	1	186.985	45.2748	1	79.62	43.3765	4	7
115139	66	2	6	6-11	4	2	166	3.4	2	1	1.45	1904.07	0.753911	25.5	118.3	18.2	3	1	0	59.5	4.4	1.19						3792.49	2	1435.5	55.445	15.4497	3	187.92	52.3636	2	52.735	33.0627	2	8.95
115183	66	1	6	6-11	2	1	153	5	2	1	1.45	2090.29	0.686028	21.7	113.2	16.9	1	0	0	56.9	3.31	1.53						14058.5	2	1434	70.08	19.5481	4	194.96	54.3821	3	41.175	25.8421	1	11.4
115385	66	2	6	6-11	6	1	169	4.08	2	1	1.45	1824.96	0.731522	21.3	116.2	15.8	1	0	0	57.6	4.06	1.14						8313.29	2	1335	39.905	11.9566	1	182.185	54.5873	3	50.555	34.082	2	13.15
115576	66	2	6	6-11	3	2	167	1.22	1	1	1.45	1915.71	1.07662	23.1	122.5	15.4	1	0	0	57.4	3.15	1.53						11008.7	2	2062.5	66.42	12.8815	2	246.83	47.8701	2	92.33	40.2895	4	12.95
115685	66	1	6	6-11	4	1	163	0.68	1	1	1.45	2037.57	0.947454	24.4	121.8	16.4	1	0	0	53.4	6.88	2.04						7226.41	2	1930.5	57.965	12.0104	1	265.04	54.9163	3	74.76	34.8531	3	9.05
115719	66	2	6	6-11	4	2	151	1.53	2	1	1.45	2125.45	0.757957	33.9	128.5	20.5	4	1	1	66.4	3.57	1.47						3698.26	2	1611	53.975	13.4016	2	221.935	55.1049	3	57.565	32.1592	2	12.95
115870	66	1	6	6-11	7	3	156	1.94	2	1	1.45	2076.93	0.482684	23.8	122.4	15.9	1	0	0	52.7	4.06	1.71						5674.02	2	1002.5	32.01	12.7721	2	108.775	43.4015	1	50.495	45.3322	4	8.35
116363	66	2	6	6-11	3	1	157	0.4	1	1	1.45	1865.7	0.97738	25	115.3	18.8	3	1	0	65	4.06	1.53						37901.5	2	1823.5	62.78	13.7713	2	214.925	47.1456	1	81.895	40.4198	4	10.8
116391	66	1	6	6-11	3	2	149	5	2	1	1.45	1993.07	1.32835	22.2	117.3	16.1	1	0	0	54.6	4.11	1.03						19298.3	2	2647.5	84.1	12.7063	1	381.23	57.5985	4	90.445	30.7462	2	12.25
116544	66	2	6	6-11	4	1	151	2.18	2	1	1.45	2215.05	1.8126	41.2	127.6	25.3	4	1	1	81.3	3.31	1.03						14800.6	1	4015	84.835	8.45181	1	429.45	42.7846	1	224.275	50.2733	4	31.5
116548	66	1	6	6-11	3	2	169	5	2	1	1.45	2170.69	0.656012	28	126.3	17.6	3	1	0	55.6	3.31	1.32						20224.1	2	1424	58.145	16.3329	3	192.665	54.1194	3	49.65	31.3799	2	17.8
116567	66	2	6	6-11	1	2	163	0.42	1	1	1.45	2073.73	0.695607	34.2	123.2	22.5	4	1	1	73.3	3.54	1.24						26129	2	1442.5	47.15	13.0745	2	208.615	57.8482	4	49.07	30.6156	2	8.15
116995	66	2	6	6-11	2	2	156	0.17	1	1	1.45	1957.34	1.17225	26.4	122.2	17.7	3	1	0	59.8	4.65	1.32						6222.59	2	2294.5	76.975	13.419	2	308.365	53.7572	3	84.845	33.2798	2	19.45
117185	66	2	6	6-11	3	2	155	0.65	1	1	1.45	1934.32	0.656045	26.1	120.4	18	3	1	0	62.5	4.6	1.76						48052.1	2	1269	42.885	13.5177	2	163.43	51.5146	2	50.82	36.0426	3	10.4
118012	66	1	6	6-11	2	2	157	1.1	1	1	1.45	2041.92	0.72946	23.3	119.5	16.3	1	0	0	54.8	3.93	1.58						21822.6	2	1489.5	59.395	15.9503	3	174.555	46.8761	1	62.4	37.7039	3	9
118095	66	2	6	6-11	7	2	152	2.18	2	1	1.45	2001.3	0.677559	27.7	124.7	17.8	3	1	0	63.1	3.88	1.37						6682.89	2	1356	45.85	13.5251	2	194.025	57.2345	4	44.335	29.4259	1	7.6
118188	66	2	6	6-11	7	1	163	5	2	1	1.45	2046.63	1.0488	25.3	132.1	14.5	1	0	0	57.9	2.95	1.42						11509.8	2	2146.5	76.23	14.2055	2	264.1	49.215	2	88.655	37.1719	3	12.4
118214	66	2	6	6-11	4	2	171	0.61	1	1	1.45	1954.1	0.842589	28.1	119.7	19.6	4	1	1	59.8	3.36	1.4						2343.59	2	1646.5	61.29	14.8898	2	221.73	53.867	3	58.715	32.0944	2	12.75
118447	66	2	6	6-11	4	2	170	1.02	1	1	1.45	1723.47	0.95128	17.7	111.2	14.3	1	0	0	52.4	2.74	1.29						3508.26	2	1639.5	50.105	12.2245	1	207.795	50.6972	2	69.165	37.968	4	9.55
118689	66	1	6	6-11	6	2	165	5	2	1	1.45	1988.02	0.795265	23.1	121.8	15.6	1	0	0	58.1	3.7	0.93						9280.17	2	1581	47.935	12.1278	1	175.82	44.4832	1	77.24	43.9696	4	12.45
118708	66	1	6	6-11	7	1	161	5	2	1	1.45	2329.79	0.471716	35.1	133.9	19.6	4	1	1	67.3	7.96	1.27						49141.9	2	1099	40.6	14.7771	2	168.395	61.2903	4	32.23	26.394	1	14.2
118808	66	1	6	6-11	4	2	172	1.2	1	1	1.45	1988	0.725352	21.2	118.7	15	1	0	0	52.7	3.98	1.45						19893.8	1	1442	58.075	16.1096	3	193.675	53.724	3	51.375	32.0648	2	15.45
119228	66	2	6	6-11	7	2	161	4.78	2	1	1.45	1867.46	0.816617	19.7	122.3	13.2	1	0	0	54.8	4.19	1.34						24811.8	2	1525	48.59	12.7449	1	233.325	61.2	4	47	27.7377	1	15.45
119380	66	1	6	6-11	4	2	157	0.18	1	1	1.45	2165.86	0.819998	26.4	123.2	17.4	3	1	0	55.9	4.34	1.42						44030	2	1776	66.985	15.0867	3	231.965	52.2444	2	69.945	35.4451	3	19.05
119463	66	1	6	6-11	1	1	154	0.45	1	3	1.12	1756.71	1.45471	24.6	124.1	16	1	0	0	58.4	2.74	1.42						49626.9	2	2555.5	97.235	15.2197	3	317.885	49.757	2	102.94	36.2536	3	17.5
119726	66	1	6	6-11	7	2	156	0.61	1	1	1.45	1990.97	0.818697	21.6	117.7	15.6	1	0	0	56.7	4.01	1.66						6614.98	2	1630	65.07	15.9681	3	249.105	61.1301	4	42.97	23.7258	1	18.45
119894	66	1	6	6-11	6	1	166	2.85	2	1	1.45	2252.68	1.14175	28.4	128.6	17.2	1	0	0	61.2	5.56	1.16						11750.5	2	2572	78.53	12.2131	1	365.95	56.9129	4	95.1	33.2776	2	27.75
119986	66	2	6	6-11	4	1	171	2.11	2	2	1.27	1671.22	0.735691	21.6	119.5	15.1	1	0	0	53.9	3.08	1.5						3916.98	2	1229.5	42.885	13.952	2	179.985	58.5555	4	38.225	27.9809	1	14.05
119991	66	2	6	6-11	3	2	168	2.09	2	1	1.45	1873.05	1.22394	24.3	116.9	17.8	3	1	0	60.1	3.9	1.19						4647.56	1	2292.5	88.79	15.4923	3	330.915	57.7387	4	71.1	27.9128	1	20.6
120269	66	1	6	6-11	1	1	156	3.63	2	2	1.27	1756.25	0.710606	20.4	114.2	15.6	1	0	0		3.34	1.34						40406.7	2	1248	48.445	15.5272	3	174.12	55.8077	3	40.955	29.5349	1	19.2
120564	66	1	6	6-11	3	2	158	1.97	2	1	1.45	2032.94	0.520921	22.3	115.8	16.6	1	0	0	57.2	3.65	1.14						16527.2	2	1059	34.2	12.9178	2	151.475	57.2144	4	38.135	32.4093	2	9.85
120569	66	1	6	6-11	3	1	172	1.91	2	1	1.45	2048.75	1.0338	21.9	120.1	15.2	1	0	0	57	4.11	1.6						184646	2	2118	77.135	14.5675	2	270.415	51.0699	2	82.975	35.2585	3	19.15
120621	66	1	6	6-11	2	3	156	5	2	1	1.45	2058.81	0.717404	24.1	118.1	17.3	3	1	0	61.2	4.73	1.24						8329.03	2	1477	29.715	8.04739	1	214.49	58.088	4	57.29	34.9093	3	8.15
120665	66	1	6	6-11	6	2	154	1.2	1	1	1.45	2101.23	0.49257	23.7	122.8	15.7	1	0	0	59	4.58	1.27						7713.71	2	1035	47.65	18.4155	4	120.825	46.6957	1	41.45	36.0435	3	13.55
120789	66	2	6	6-11	7	2	164	0.5	1	1	1.45	1930.31	0.854008	23.4	123.5	15.3	1	0	0	54	3.65	1.53						8040.98	2	1648.5	62.995	15.2854	3	233.305	56.6103	3	52.89	28.8753	1	11.15
120891	66	2	6	6-11	3	2	151	1.06	1	1	1.45	1748.45	0.593954	18.3	112.8	14.4	1	0	0	57.9	5.33	1.14						23514.2	2	1038.5	34.265	13.1979	2	137.825	53.0862	3	39.4	34.1454	3	4.8
120938	66	1	6	6-11	3	1	158	3.4	2	1	1.45	2320.07	0.690496	30.1	121	20.6	4	1	1	71.3	3.85	1.27						59320.6	2	1602	55.65	13.8951	2	178.635	44.603	1	75.315	42.3118	4	10.1
121271	66	2	6	6-11	1	2	161	1.49	2	1	1.45	2028.47	1.00544	30.4	123.8	19.8	4	1	1	61.8	3.96	1.06						51799.8	2	2039.5	69.665	13.6632	2	279.73	54.8625	3	74.425	32.8426	2	14.2
121332	66	2	6	6-11	3	1	158	3.56	2	1	1.45	1730.33	0.635428	20.3	108.5	17.2	1	0	0	50.2	4.27	1.58						19184.2	2	1099.5	39.965	14.5393	2	147.835	53.7826	3	40.175	32.8854	2	9.8
121562	66	1	6	6-11	3	1	157	0.8	1	1	1.45	2110.56	0.80808	21.9	117.2	15.9	1	0	0	52.7	4.06	1.37						48154.2	2	1705.5	45.595	10.6936	1	231.62	54.3231	3	69.2	36.5172	3	8.55
121698	66	1	6	6-11	4	2	151	5	2	1	1.45	2110.81	1.12564	27.1	128	16.5	1	0	0	57.5	4.63	1.34						6693.93	2	2376	104.28	17.5556	4	326.965	55.0446	3	73.995	28.0284	1	26.35
121765	66	1	6	6-11	2	1	160	0.76	1	1	1.45	2141.32	0.680421	27.1	123.8	17.7	3	1	0	58.5	3.72	1.06						111678	2	1457	67.11	18.4242	4	180.35	49.5127	2	53.03	32.757	2	11.7
121880	66	1	6	6-11	3	2	168	1.44	2	1	1.45	2021.18	1.11271	20.4	117.7	14.7	1	0	0	53.8	3.54	1.19						7902.13	2	2249	48.545	8.63406	1	292.665	52.0525	2	99.8	39.9378	4	11.9
122232	66	1	6	6-11	3	2	153	5	2	1	1.45	2142.75	0.975849	25.5	125.9	16.1	1	0	0	57.5	3.59	1.47						36642.3	2	2091	81.69	15.627	3	210.515	40.2707	1	106.065	45.6521	4	19.25
122445	66	2	6	6-11	3	1	171	4.97	2	1	1.45	1788.67	0.815688	20.1	114.3	15.4	1	0	0	53.6	3.47	1.32						31927.3	2	1459	60.865	16.6868	3	202.77	55.5915	3	47.365	29.2176	1	16.2
122480	66	1	6	6-11	4	1	166	2.6	2	1	1.45	2149.29	0.706512	24.8	123.5	16.3	1	0	0	54.4	3.93	1.42						60904.7	2	1518.5	35.125	9.25255	1	234.005	61.6411	4	51.905	30.7636	2	10.1
122553	66	1	6	6-11	3	2	167	1.36	2	1	1.45	2111.57	1.62154	25.2	121.7	17	1	0	0	58.6	4.73	1.66						5890.23	2	3424	104.005	12.1501	1	494.77	57.8002	4	119.545	31.4225	2	22.45
122682	66	2	6	6-11	4	2	170	0.18	1	1	1.45	1976.92	0.514183	27.3	122.9	18.1	3	1	0	58.6	3.65	1.89						3198.08	2	1016.5	47.775	18.7998	4	122.13	48.059	2	37.755	33.4279	2	8.25
122831	66	1	6	6-11	1	2	159	0.93	1	1	1.45	1960.4	0.717712	19.8	111.2	16	1	0	0	48.9	4.27	1.84						25563.9	2	1407	56.835	16.1578	3	196.46	55.8522	3	43.745	27.9819	1	7
123218	66	2	6	6-11	4	1	171	0.09	1	1	1.45	1816.26	1.50061	21.9	114.6	16.7	1	0	0	52.2	4.06	1.66						3124.3	2	2725.5	98.41	14.4429	2	370.46	54.3695	3	96.64	31.9119	2	29.6
123501	66	1	6	6-11	3	2	151	5	2	1	1.45	2144.31	1.2286	25.5	117.9	18.3	3	1	0	63.4	4.5	1.24						5727.37	2	2634.5	53.9	8.18372	1	393.56	59.7548	4	95.945	32.7768	2	12.85
123690	66	2	6	6-11	3	2	155	0.65	1	1	1.45	1779.78	0.707671	19.6	114.1	15.1	1	0	0	52.7	3.31	1.4						48052.1	2	1259.5	47.83	15.1902	3	166.735	52.9528	3	47.225	33.7455	2	13.6
123731	66	2	6	6-11	1	2	170	1.52	2	1	1.45	1838.78	0.612636	24.8	113	19.4	4	1	1	62.4	4.22	1.16						6269.03	2	1126.5	30.42	10.8016	1	168.775	59.929	4	39.115	31.2503	2	8.3
123807	66	1	6	6-11	7	2	167	1.62	2	1	1.45	2057.45	0.836229	23.6	118	16.9	1	0	0	58.3	3.88	1.32						3195.81	2	1720.5	49.475	11.5025	1	265.09	61.6309	4	54.355	28.4333	1	16.05
123908	66	1	6	6-11	6	2	149	1.36	2	1	1.45	2025.47	1.03112	21.4	113.9	16.5	1	0	0	56.5	3.41	1.58						13022.5	2	2088.5	78.62	15.0577	3	267.11	51.1582	2	77.63	33.4532	2	12.7
124031	66	2	6	6-11	6	1	159	5	2	2	1.27	1759.91	1.17989	27.2	121.9	18.3	3	1	0	64	4.24	1.42						29399.7	2	2076.5	80.08	15.426	3	219.52	42.2865	1	100.09	43.3812	4	23.7
124229	66	1	6	6-11	3	1	153	0.99	1	1	1.45	2111.53	0.760348	25.3	112	20.2	4	1	1	66.1	4.78	1.16						123897	2	1605.5	50.29	12.5294	1	191.32	47.6661	1	72.585	40.6892	4	6.65
124651	66	2	6	6-11	3	2	167	2.73	2	1	1.45	2010.66	0.516496	28.7	124.3	18.6	3	1	0	62.4	2.87	0.75						7630.75	2	1038.5	39.395	15.1738	3	146.56	56.4506	3	33.535	29.0626	1	8.05
124678	66	2	6	6-11	4	2	170	1.02	1	1	1.45	1650.45	0.95156	15.5	107.1	13.5	1	0	0	48.2	3.15	1.24						9090.4	2	1570.5	47.945	12.2114	1	202.945	51.6893	2	63.7	36.5043	3	4.9
124782	66	2	6	6-11	6	1	161	3.67	2	1	1.45	1808.29	1.04519	17.9	119	12.6	1	0	0	47	3.8	1.63						22552	2	1890	65.18	13.7947	2	260.825	55.2011	3	66.315	31.5786	2	11.3
84153	9	1	6	6-11	1	1	120	1.06	1	1	1.45	2120.08	0.99053	27.4	120.2	19	4	1	1	60.9	5.2	1.76						10220.5	2	2100	83.925	15.9857	3	243.06	46.2971	1	88.535	37.9436	4	17.4
84190	9	1	6	6-11	1	1	122	0.61	1	1	1.45	2029.63	0.97136	20.8	117.6	15	1	0	0	49.8	3.36	1.5						10016.1	2	1971.5	75.95	15.4096	3	217.655	44.1603	1	89.97	41.0718	4	19.6
84422	9	1	6	6-11	2	1	120	0.81	1	2	1.27	1880.72	0.860842	25	122.1	16.8	1	0	0	57.6	3.88	1.45						10104.2	2	1619	52.45	12.9586	2	197.895	48.8931	2	70.93	39.4299	4	12.85
84478	9	1	6	6-11	4	2	131	2.37	2	1	1.45	1993.09	1.07772	24.1	124.9	15.4	1	0	0	56.8	3.54	1.22						54130.5	2	2148	82.535	15.3696	3	291.37	54.2588	3	75.065	31.4518	2	17.8
84541	9	2	6	6-11	2	1	123	3.14	2	1	1.45	1863.8	0.787371	22.3	118.6	15.9	1	0	0	56.2	3.85	1.53						6750.58	2	1467.5	43.905	11.9673	1	229.92	62.6698	4	45.99	28.2051	1	15.2
84621	9	2	6	6-11	1	1	125	0.95	1	1	1.45	1800.53	1.00443	19.5	116.2	14.4	1	0	0	51.2	3.41	1.66						7730.62	2	1808.5	70.615	15.6185	3	260.69	57.6588	4	57.735	28.7318	1	15.65
84684	9	2	6	6-11	7	2	130	5	2	1	1.45	2021.1	0.916332	30.4	123.1	20.1	4	1	1	66.4	4.6	1.4						24386.9	2	1852	58.78	12.6955	1	266.51	57.5616	4	66.26	32.1998	2	12.9
84890	9	2	6	6-11	2	1	127	0.62	1	1	1.45	2014.53	1.01115	31.7	120.8	21.7	4	1	1	72	3.98	1.32						7692.42	2	2037	93.165	18.2946	4	223.34	43.8567	1	89.02	39.3314	4	10.5
85094	9	2	6	6-11	1	1	120	0.65	1	1	1.45	1755.4	0.601001	19.2	112.3	15.2	1	0	0	57.8	4.24	1.58						34644.2	2	1055	32.005	12.1346	1	167.945	63.6758	4	30.24	25.7972	1	18.45
85122	9	2	6	6-11	4	1	123	0.85	1	1	1.45	2117.53	0.954176	31.3	131.1	18.2	3	1	0	64.8	4.14	1.29						21403.7	2	2020.5	78.31	15.5031	3	265.985	52.6573	3	73.42	32.7038	2	11.4
85140	9	2	6	6-11	1	1	121	1.94	2	1	1.45	1904.37	0.702855	25.6	118.2	18.3	3	1	0	62.8	3.83	1.42						7832.45	2	1338.5	61.815	18.4729	4	168.815	50.449	2	47.845	32.1707	2	16.25
85206	9	2	6	6-11	7	1	121	0.94	1	1	1.45	1826.28	0.45119	24.5	112.2	19.5	4	1	1	60.2	5.12	0.93						35400.1	1	824	52.64	25.5534	4	64.54	31.3301	1	38.93	42.5206	4	4
85673	9	2	6	6-11	4	2	131	0.66	1	1	1.45	1921.91	0.748733	24.1	121.8	16.2	1	0	0	53.2	4.14	2.15						8734.28	2	1439	48.265	13.4163	2	154.87	43.0493	1	71.43	44.6748	4	7.8
85993	9	2	6	6-11	3	2	126	4.12	2	1	1.45	1898.26	1.01725	22.9	121.1	15.6	1	0	0	54.1	4.06	1.63						79441.7	2	1931	77.795	16.115	3	241.705	50.0684	2	77.98	36.3449	3	20.4
86008	9	1	6	6-11	4	2	130	1.23	1	1	1.45	2336.57	0.705092	33.8	129.6	20.1	4	1	1	64.3	4.78	1.58						38041.1	2	1647.5	65.87	15.9927	3	215.135	52.2331	2	58.775	32.1077	2	11.35
86138	9	2	6	6-11	1	1	128	0.18	1	1	1.45	1754.21	1.29887	19.5	111.8	15.6	1	0	0	54.6	4.86	2.25						7105.46	2	2278.5	88.66	15.5646	3	258.38	45.3597	1	101.395	40.0507	4	30.05
86388	9	1	6	6-11	2	2	129	2.6	2	1	1.45	1987.24	0.888669	19.2	115	14.5	1	0	0	50.6	4.27	1.53						9945.69	2	1766	77.45	17.5425	3	237.365	53.7633	3	56.325	28.7047	1	16.1
86688	9	1	6	6-11	1	1	121	0.92	1	1	1.45	2072.26	0.702856	21.8	118.7	15.5	1	0	0	55.1	4.09	1.6						48420	1	1456.5	49.33	13.5475	2	192.1	52.7566	3	56.545	34.9403	3	8.7
86954	9	1	6	6-11	7	1	123	5	2	1	1.45	2050.16	0.706044	18.4	109.9	15.2	1	0	0	50.8	4.01	1.19						9974.17	2	1447.5	75.79	20.9437	4	149.99	41.448	1	61.375	38.1606	4	4.95
86963	9	2	6	6-11	4	2	126	0.18	1	1	1.45	1829.86	1.42935	23.6	113.7	18.3	3	1	0	53	4.27	1.42						6843.74	2	2615.5	87.775	13.4238	2	351.31	53.7274	3	98.12	33.7633	2	19.15
86964	9	1	6	6-11	3	2	131	2.46	2	2	1.27	1920.07	1.30151	26.1	121.9	17.6	3	1	0	61.7	4.34	1.22						37105.5	2	2499	70.82	11.3357	1	338.94	54.2521	3	99.535	35.8469	3	15.3
87040	9	1	6	6-11	4	1	126	1.36	2	1	1.45	2047.53	0.486929	19.1	109	16.1	1	0	0	49.1	3.44	1.27						10380	2	997	34.435	13.8154	2	133.91	53.7252	3	37.225	33.6033	2	7.75
87062	9	1	6	6-11	4	2	120	0.82	1	1	1.45	2003.49	0.471426	17.7	108.7	15	1	0	0	50.9	3.57	1.27						6805.34	2	944.5	61.98	26.2488	4	131.825	55.8285	3	21.35	20.3441	1	14.25
87104	9	1	6	6-11	4	2	131	2.14	2	1	1.45	2055.57	0.799292	20.5	117	15	1	0	0	52.7	4.24	1.66						7978.55	2	1643	52.165	12.6999	1	284.34	69.2246	4	36.49	19.9884	1	11.15
87247	9	1	6	6-11	2	1	127	1.89	2	1	1.45	1966.91	0.911834	21.1	114.3	16.2	1	0	0	56	3.54	1.63						9105.06	2	1793.5	48.215	10.7533	1	223.225	49.7853	2	82.29	41.2941	4	14.8
87302	9	2	6	6-11	7	1	121	3.14	2	1	1.45	1943.52	0.906347	26.7	120.5	18.4	3	1	0	61.5	4.06	1.22						34131.2	2	1761.5	62.185	14.1209	2	186.755	42.4082	1	88.695	45.3168	4	11.7
87363	9	2	6	6-11	1	2	124	0.46	1	1	1.45	1743.94	0.942121	18.2	112.5	14.4	1	0	0	50.2	2.4	1.4						7384.98	2	1643	84.91	20.6719	4	176.87	43.0603	1	67.345	36.8901	3	10.85
87458	9	1	6	6-11	1	1	120	0.18	1	1	1.45	2112.14	0.663782	23.8	116.5	17.5	3	1	0	55.7	3.9	1.47						33008	2	1402	74.175	21.1626	4	159.515	45.5107	1	52.61	33.7725	2	15.75
87528	9	1	6	6-11	2	1	122	1.76	2	2	1.27	1921.92	1.04869	26.7	121.7	18	3	1	0	63.4	3.85	1.58						50747	2	2015.5	90.385	17.938	4	259.35	51.4711	2	70.655	31.5502	2	9.7
87566	9	2	6	6-11	7	2	132	1.46	2	1	1.45	1886.51	0.784516	22.5	120.5	15.5	1	0	0	53.4	3.57	1.32						12118.5	2	1480	41.43	11.1973	1	251.23	67.9	4	35.925	21.8463	1	11.15
87676	9	2	6	6-11	7	1	122	1.36	2	1	1.45	1755.57	0.727114	19.6	111.8	15.7	1	0	0	53	4.99	1.27						12666	2	1276.5	57.955	18.1606	4	142.395	44.6204	1	53.385	37.6392	3	8.35
87724	9	1	6	6-11	2	1	129	1.48	2	1	1.45	2077.4	0.696063	20.7	118.1	14.8	1	0	0	49.9	3.8	1.53						8637.21	2	1446	66.215	18.3167	4	195.785	54.1591	3	46.98	29.2407	1	17.75
87792	9	1	6	6-11	2	2	128	4.94	2	1	1.45	1973.16	1.06656	19.2	113.5	14.9	1	0	0	51	4.91	1.5						15625.1	2	2104.5	89.84	17.0758	3	227.82	43.3015	1	92.5	39.5581	4	10.95
87864	9	2	6	6-11	4	1	124	1.22	1	1	1.45	1863.49	0.507112	22.2	118.7	15.8	1	0	0	52.8	4.47	1.71						8970.97	2	945	44.125	18.6772	4	80.51	34.0783	1	49.13	46.7905	4	1.55
87929	9	2	6	6-11	1	1	133	2.79	2	1	1.45	2205.8	0.315985	39.2	129.3	23.4	4	1	1	86.9	4.84	0.91						32358.1	2	697	32.53	18.6686	4	95.31	54.6973	3	21.965	28.3623	1	11.85
87993	9	2	6	6-11	3	2	120	1.69	2	1	1.45	1852.75	0.879774	20.4	120	14.2	1	0	0	52.5	4.71	1.32						9691.44	2	1630	30.93	7.59018	1	195.49	47.973	2	82.04	45.2982	4	8.8
88012	9	1	6	6-11	6	2	128	3.87	2	1	1.45	2305.41	0.679487	35.4	126.9	22	4	1	1	74.8	4.53	1.34						9966.99	2	1566.5	67.285	17.181	3	202.465	51.6987	2	55.51	31.8921	2	13.9
88052	9	2	6	6-11	6	2	127	2.88	2	1	1.45	1883.91	1.15159	21.3	121.8	14.4	1	0	0	53.2	3.75	1.37						13699.3	2	2169.5	56.585	10.4328	1	347.27	64.0277	4	64.125	26.6018	1	27.6
88163	9	2	6	6-11	2	2	119	1	1	1	1.45	2021.55	1.07616	30.2	123.4	19.8	4	1	1	68.2	3.54	1.29						8290.38	2	2175.5	96.15	17.6787	4	240.19	44.1627	1	91.525	37.8637	4	10
88177	9	1	6	6-11	4	2	129	0.6	1	1	1.45	1992.76	1.05407	19.1	114.9	14.5	1	0	0	51	5.17	1.55						29858.5	2	2100.5	78.39	14.9279	3	263.985	50.2709	2	83.425	35.7451	3	14.5
88276	9	2	6	6-11	6	2	122	5	2	3	1.12	1362.03	1.12553	16.1	108.3	13.7	1	0	0	47.2	4.76	1.66						77604.7	2	1533	34.61	9.03066	1	220.47	57.5264	4	58.945	34.6057	3	13.3
88416	9	1	6	6-11	2	1	125	2.24	2	1	1.45	2191.42	0.932272	25.1	122.8	16.6	1	0	0	57	4.09	1.55						12743.9	2	2043	86.545	16.9447	3	230.78	45.1845	1	87.755	38.6586	4	10.85
88458	9	2	6	6-11	1	1	127	2.1	2	1	1.45	2063.57	1.55604	31.9	125.2	20.4	4	1	1	75.1	4.84	1.97						7915.74	2	3211	113.895	14.1881	2	354.44	44.1532	1	149.995	42.0416	4	23.95
88502	9	2	6	6-11	6	2	132	1.73	2	1	1.45	1896.85	0.772861	21.4	122.9	14.2	1	0	0	53.1	3.75	1.63						13091.9	2	1466	63.85	17.4216	3	161.39	44.0355	1	62.28	38.2347	4	5.45
88517	9	2	6	6-11	2	2	127	2.55	2	1	1.45	1810.95	0.879927	20.5	115.9	15.3	1	0	0	53.5	3.54	1.68						12118.5	2	1593.5	50.33	12.6338	1	236.405	59.3423	4	52.6	29.7082	1	13.45
88756	9	1	6	6-11	3	2	127	2.26	2	1	1.45	1903.55	1.02204	17.2	107.9	14.8	1	0	0	49.1	4.19	1.53						135439	2	1945.5	46.655	9.59239	1	302.215	62.1362	4	65.785	30.4325	2	16.15
88782	9	1	6	6-11	3	2	125	2.67	2	1	1.45	1995.74	1.2905	21.4	116.8	15.7	1	0	0	53.2	4.63	1.19						28078.2	2	2575.5	82.96	12.8845	2	374.715	58.1969	4	86.745	30.3128	1	13.4
88822	9	1	6	6-11	1	1	126	0.75	1	3	1.12	1770.83	1.22372	23.9	120	16.6	1	0	0	59	4.81	2.15						14688.4	2	2167	81.55	15.0531	3	277.835	51.2847	2	85.755	35.6158	3	20.95
88824	9	2	6	6-11	1	2	123	2.06	2	1	1.45	2264.61	1.06994	43.3	129.6	25.8	4	1	1	81.9	3.72	1.55						9195.73	2	2423	101.535	16.7619	3	241.555	39.877	1	117.81	43.7594	4	12.7
88967	9	1	6	6-11	2	1	127	5	2	1	1.45	2045.52	0.795153	20.2	114.8	15.3	1	0	0	54.1	3.13	1.68						49129.1	2	1626.5	42.205	10.3793	1	244.065	60.0221	4	55.655	30.7959	2	14.2
89002	9	2	6	6-11	3	2	131	5	2	1	1.45	1912.2	0.875433	21.6	124.1	14	1	0	0	55.7	3.34	1.47						57774.8	2	1674	40.05	9.56989	1	254.805	60.8853	4	57.5	30.914	2	11.25
89110	9	1	6	6-11	6	1	129	2.02	2	1	1.45	2249.75	0.895433	31.8	121.4	21.6	4	1	1	69.6	4.37	1.19						12637	2	2014.5	98.325	19.5235	4	247.13	49.0702	2	69.885	31.2219	2	9.2
89559	9	1	6	6-11	1	1	120	0.61	1	1	1.45	2082.16	0.853919	24.4	115.6	18.3	3	1	0	61.3	3.49	1.42						47663.2	2	1778	85.94	19.3341	4	206.115	46.3701	1	68.335	34.5903	3	13.3
89776	9	1	6	6-11	1	2	127	2.55	2	1	1.45	2102.23	0.907844	21.2	118.6	15.1	1	0	0	54.2	2.69	1.37						15742.8	2	1908.5	80.35	16.8405	3	246.67	51.6992	2	70.52	33.2554	2	12.6
89858	9	1	6	6-11	1	1	128	0.61	1	1	1.45	2608.63	0.765343	46	130.5	27	4	1	1	85.3	3.03	1.6						8114.87	2	1996.5	72.24	14.4733	2	290.095	58.1207	4	61.775	27.8475	1	26.25
89910	9	2	6	6-11	3	1	130	3.27	2	1	1.45	1775.79	0.97337	21.4	111.4	17.2	1	0	0	50.8	3.93	1.09						89285	2	1728.5	48.56	11.2375	1	278.16	64.3703	4	51.24	26.6798	1	16.45
89912	9	2	6	6-11	1	1	121	1.94	2	1	1.45	1827.37	0.603599	21.4	116.3	15.8	1	0	0	55.2	3.78	1.47						7832.45	2	1103	51.78	18.7779	4	147.93	53.6464	3	34.86	28.4442	1	12.2
90003	9	2	6	6-11	3	2	132	0.82	1	1	1.45	1806.73	0.681063	20.5	115.5	15.4	1	0	0	52.3	3.96	1.29						35267.6	2	1230.5	45.45	14.7745	2	164.585	53.5018	3	44.58	32.6063	2	10.2
90147	9	1	6	6-11	2	1	132	1.23	1	1	1.45	2221.51	0.614897	28.1	125.1	18	3	1	0	59.1	3.05	1.11						37183.4	2	1366	48.585	14.2269	2	210.825	61.735	4	40.745	26.8452	1	12.95
90192	9	2	6	6-11	3	1	126	1.43	2	2	1.27	2075.01	0.852526	48.2	129	29	4	1	1	89.3	4.34	0.39						64457.2	2	1769	59.635	13.4845	2	237.295	53.6563	3	67.995	34.5933	3	16.6
90222	9	1	6	6-11	3	1	127	3.52	2	1	1.45	1952.57	0.751317	19.8	113.9	15.3	1	0	0	50.5	4.42	1.91						22229.9	2	1467	57.6	15.7055	3	176.745	48.1922	2	61.41	37.6748	3	15.1
90233	9	1	6	6-11	6	1	123	2.3	2	1	1.45	2163.81	1.19211	27.6	127.9	16.9	1	0	0	57.9	3.93	1.58						23263	2	2579.5	100.555	15.5929	3	337.645	52.3582	2	96.305	33.6013	2	25.45
90334	9	1	6	6-11	3	2	124	5	2	1	1.45	2050.42	0.941273	19.7	112.6	15.5	1	0	0	55	3.96	1.5						124297	2	1930	68.995	14.2995	2	247.585	51.313	2	75.285	35.107	3	11.6
90358	9	2	6	6-11	3	1	130	3.09	2	1	1.45	1701.45	0.667373	16	111.3	12.9	1	0	0	49.2	4.27	1.37						105919	2	1135.5	20.615	7.262	1	178.36	62.8305	4	40.46	32.0687	2	7.8
90388	9	1	6	6-11	4	2	124	1.31	2	1	1.45	1994.14	1.17269	21.5	116.5	15.8	1	0	0	50.7	4.71	2.07						9934.03	2	2338.5	77.47	13.2512	2	299.005	51.1448	2	95.095	36.5985	3	13.55
90462	9	2	6	6-11	3	2	125	0.25	1	3	1.12	1545.2	1.06297	23.8	120.9	16.3	1	0	0	60.7	3.13	0.85						70261.8	2	1642.5	62.4	15.1963	3	234.345	57.0703	4	52.34	28.6795	1	19.05
90520	9	2	6	6-11	4	2	132	0.65	1	1	1.45	1753.36	0.327371	16.8	115.2	12.7	1	0	0	47.2	3.67	1.4						23790.8	2	574	27.38	19.0801	4	72.68	50.6481	2	20.195	31.6646	2	7.1
90600	9	2	6	6-11	3	1	131	1.84	2	1	1.45	1884.83	0.763466	21.6	121.5	14.6	1	0	0	53.5	2.84	1.09						10873.2	2	1439	52.18	14.5045	2	213.96	59.4746	4	45.615	28.5292	1	13.1
90734	9	2	6	6-11	7	1	130	0.6	1	1	1.45	1890.61	0.969528	23.5	119.6	16.4	1	0	0	54.6	4.45	1.45						61660	2	1833	63.425	13.8407	2	214.24	46.7518	1	81.25	39.8936	4	11.65
90737	9	1	6	6-11	4	2	131	2.14	2	2	1.27	1917.34	0.859263	22.2	120.9	15.2	1	0	0	51.2	5.56	1.78						7978.55	2	1647.5	68.48	16.6264	3	245.885	59.6989	4	46.425	25.3612	1	11.25
90834	9	1	6	6-11	3	2	128	3.15	2	1	1.45	2184.02	0.918491	26	121.4	17.6	3	1	0	59.1	3.34	1.06						104020	2	2006	75.415	15.0379	3	254.255	50.6989	2	80.755	36.2311	3	16.4
90912	9	1	6	6-11	1	1	120	0.69	1	1	1.45	2070.09	0.35554	23.3	115.9	17.3	3	1	0	56	3	1.27						32428.6	2	736	38.505	20.9266	4	89.17	48.462	2	26.5	32.4049	2	8.7
91151	9	1	6	6-11	2	1	127	0.74	1	1	1.45	2476.52	0.568743	39.9	124.3	25.8	4	1	1	85.3	3.72	0.72						44254.6	2	1408.5	54.03	15.344	3	173.21	49.1899	2	57.415	36.6869	3	9.15
91297	9	1	6	6-11	1	1	128	2.82	2	2	1.27	1940.22	0.859183	23.4	118.3	16.7	1	0	0	58.3	4.91	1.58						11797.9	2	1667	61.075	14.6551	2	195.335	46.871	1	73.11	39.4715	4	12.75
91357	9	2	6	6-11	3	2	132	0.74	1	1	1.45	1997	1.05258	29.4	122.1	19.7	4	1	1	68.8	4.34	1.22						11931.7	2	2102	75.885	14.4405	2	340.11	64.7212	4	52.98	22.6841	1	26.2
91370	9	2	6	6-11	3	1	130	3.96	2	1	1.45	1909.73	1.05513	23.9	120.9	16.4	1	0	0	54.3	4.91	1.63						88319.2	2	2015	50.155	9.95633	1	265.975	52.799	3	84.335	37.6682	3	8.35
91580	9	2	6	6-11	1	2	122	0.02	1	1	1.45	1911.83	1.31706	23.9	121.1	16.3	1	0	0	57.2	4.37	1.6						12691.1	2	2518	138.83	22.054	4	321.445	51.0635	2	81.855	29.2571	1	33.35
91719	9	2	6	6-11	1	1	132	0.46	1	1	1.45	2076.89	0.905682	34.2	123.5	22.4	4	1	1	69.5	3.67	0.93						39861.3	2	1881	65.78	13.9883	2	242.37	51.5407	2	75.245	36.0024	3	20.9
91789	9	1	6	6-11	4	1	129	0.33	1	1	1.45	2130.37	0.908528	27.1	129.2	16.2	1	0	0	55.7	3.85	1.6						32527.1	2	1935.5	71.795	14.8375	2	267.005	55.1806	3	66.11	30.7409	2	14
91831	9	2	6	6-11	4	2	124	1.5	2	1	1.45	2097.77	0.803712	37.6	121.1	25.6	4	1	1	77.3	5.43	1.32						11024.5	2	1686	58.415	13.8588	2	226.62	53.7651	3	63.15	33.71	2	12.65
92127	9	2	6	6-11	1	1	120	0.91	1	1	1.45	1836.07	0.932154	20.8	117.9	15	1	0	0	52.4	4.65	1.47						6419.54	2	1711.5	70.45	16.4651	3	229.5	53.6372	3	59.78	31.4356	2	19.75
92164	9	2	6	6-11	4	2	120	2.81	2	1	1.45	1901.72	0.688587	23	121.3	15.6	1	0	0	56.2	4.11	1.45						32684.4	2	1309.5	38.545	11.774	1	186.855	57.0767	4	46.695	32.0928	2	12.45
92165	9	2	6	6-11	7	1	122	1.36	2	1	1.45	2199.59	0.891756	42	125.1	26.8	4	1	1	84.7	3.85	1.27						12666	2	1961.5	71.245	14.5287	2	225.185	45.921	1	88.4	40.5608	4	16.35
92209	9	2	6	6-11	2	1	127	1.89	2	1	1.45	1954.9	0.96194	25.6	123	16.9	1	0	0	60.5	4.11	1.29						7925.15	2	1880.5	63.545	13.5166	2	229.465	48.8094	2	81.1	38.8141	4	13.55
92266	9	1	6	6-11	3	1	126	1.13	1	1	1.45	2030.48	0.716827	18.7	114.9	14.2	1	0	0	48.4	3	0.93						23146.4	2	1455.5	36.01	9.89626	1	211.475	58.1175	4	54.95	33.978	2	12.9
92301	9	2	6	6-11	6	1	119	0.68	1	3	1.12	1470.85	0.61223	19.5	117.3	14.2	1	0	0	50.5	3.08	0.91						31782	2	900.5	41.72	18.5319	4	118.31	52.553	3	28.585	28.5691	1	7.25
92344	9	2	6	6-11	3	1	128	5	2	1	1.45	1847.87	0.379897	22.6	116.7	16.6	1	0	0	54.4	3.34	1.16						23961.7	2	702	22.02	12.547	1	127.855	72.8519	4	13.06	16.7436	1	10.05
92543	9	2	6	6-11	3	2	124	5	2	1	1.45	1864.55	0.812798	22.2	118.8	15.7	1	0	0	54.4	3.93	1.55						36125.7	2	1515.5	36.92	9.74464	1	217.485	57.4028	4	59.135	35.1181	3	11.35
92693	9	1	6	6-11	3	2	126	1.29	1	1	1.45	1985.35	0.747222	20	111	16.2	1	0	0	54.3	4.22	1.4						82979.6	2	1483.5	46.685	12.5878	1	213.55	57.58	4	49.305	29.912	1	9.2
92707	9	2	6	6-11	1	1	120	0.92	1	2	1.27	1713.11	0.962867	25.9	118.5	18.4	3	1	0	61.7	3.49	1.24						37233.7	2	1649.5	46.76	11.3392	1	254.18	61.6381	4	52.475	28.6314	1	17.3
92780	9	2	6	6-11	4	2	130	1.82	2	1	1.45	1807.15	0.832525	19.6	116.7	14.4	1	0	0	50	3.26	2.46						35038.6	2	1504.5	64.895	17.2536	3	180.98	48.117	2	58.34	34.8993	3	17.4
93110	9	2	6	6-11	4	2	130	0.02	1	1	1.45	2063.11	1.32543	27.6	130.7	16.2	1	0	0	54.7	3.9	2.17						30511.8	2	2734.5	79.315	11.6021	1	372.375	54.4707	3	105.84	34.8349	3	21.65
93280	9	1	6	6-11	3	1	122	1.11	1	1	1.45	2043.15	0.539364	22.2	121.6	15	1	0	0	56.8	4.4	1.14						25124	2	1102	35.935	13.0436	2	147.23	53.441	3	42.785	34.9424	3	15.65
93474	9	1	6	6-11	4	2	125	1.23	1	2	1.27	2254.33	0.849698	42.1	127.3	26	4	1	1	76.2	3.1	1.11						7928.31	2	1915.5	58.845	12.2882	1	256.035	53.4659	3	76.425	35.9084	3	13.4
93575	9	1	6	6-11	4	2	131	0.54	1	1	1.45	2149.95	1.14212	25.1	123.3	16.5	1	0	0	56.1	3.8	1.32						10212.2	2	2455.5	76.205	12.4138	1	272.73	44.4276	1	122.145	44.7691	4	16.5
93580	9	2	6	6-11	6	2	127	2.88	2	1	1.45	1860.59	0.84785	20.9	120.1	14.5	1	0	0	56.3	3.47	1.24						13699.3	2	1577.5	43.305	10.9807	1	266.925	67.683	4	40.845	23.303	1	20.6
93632	9	1	6	6-11	1	1	127	3.87	2	1	1.45	2034.61	1.09677	20.1	116.1	14.9	1	0	0	53.1	3.88	1.22						38637.2	2	2231.5	74.095	13.2816	2	272.815	48.9025	2	97.495	39.3213	4	17.8
93657	9	1	6	6-11	6	2	122	5	2	1	1.45	2070.33	1.28723	22.7	118.5	16.2	1	0	0	54.3	3.28	1.24						9032.83	2	2665	122.225	18.3452	4	296.595	44.5171	1	109.345	36.927	3	14.3
93699	9	2	6	6-11	4	1	129	4.58	2	1	1.45	2034.74	1.17853	29	126.2	18.2	3	1	0	62.9	4.71	1.63						6592.77	2	2398	94.41	15.7481	3	308.28	51.4229	2	92.51	34.7202	3	30.7
73591	8	1	6	6-11	3	2	114	5	2	1	1.45	2080.95	0.582668	21.6	112.2	17.2	3	1	0	54.7	4.78	1.6						21973.6	2	1212.5	39.01	12.8693	2	148.755	49.0738	2	53.005	39.3439	4	9.9
73617	8	1	6	6-11	1	1	109	0.47	1	1	1.45	2064.65	0.7718	23.2	118	16.7	1	0	0	59.7	4.24	1.58						57786.7	2	1593.5	75	18.8265	4	155.64	39.0687	1	75.995	42.9216	4	15.8
73650	8	1	6	6-11	7	2	106	2.19	2	1	1.45	2121.12	1.03624	24.8	118.4	17.7	3	1	0	54.6	3.26	1.01						5366.36	2	2198	55.13	10.0328	1	334.55	60.8826	4	75.97	31.1069	2	15.6
73794	8	2	6	6-11	2	2	106	0.2	1	1	1.45	1950.25	0.981156	25.8	122.3	17.2	1	0	0	58.6	2.74	0.98						8705.78	2	1913.5	64.675	13.5197	2	233.02	48.7107	2	81.55	38.3564	4	7
73894	8	1	6	6-11	4	2	115	0.78	1	1	1.45	2122.37	1.43495	25.6	127.1	15.8	1	0	0	56.6	3.8	1.09						5287.44	2	3045.5	153.325	20.1379	4	328.155	43.1003	1	125.025	36.9471	3	15.3
73939	8	2	6	6-11	7	2	111	0.13	1	1	1.45	1943.74	0.907528	24.7	123.1	16.3	1	0	0	51.4	4.03	1.45						3915.23	2	1764	41.125	9.3254	1	270.55	61.3492	4	62.295	31.7832	2	17.9
74092	8	2	6	6-11	4	2	108	4.16	2	1	1.45	2052.48	1.41999	33.1	122.6	22	4	1	1	69	4.22	1.45						4548.99	2	2914.5	101.745	13.964	2	400.785	55.0057	3	104.035	32.1261	2	21.6
74145	8	1	6	6-11	4	2	104	1.77	2	1	1.45	2058.27	1.05112	23.5	120.1	16.3	1	0	0	54	3.62	1.19						3031.24	2	2163.5	59.73	11.0432	1	346.815	64.1211	4	63.3	26.3323	1	14.9
74213	8	2	6	6-11	1	1	109	0.7	1	1	1.45	1819.67	1.20132	20.6	116.6	15.2	1	0	0	55.3	4.14	1.58						6898.41	2	2186	79.57	14.5599	2	289.585	52.989	3	80.025	32.9472	2	15.95
74238	8	1	6	6-11	6	2	114	2.1	2	1	1.45	2084.48	1.51285	20.6	112.9	16.2	1	0	0	51.9	4.71	2.17						23412.9	2	3153.5	149.275	18.9345	4	388.115	49.2297	2	114.2	32.5924	2	21.25
74307	8	2	6	6-11	4	2	104	1.47	2	1	1.45	2010.24	0.762594	29.6	123.1	19.5	4	1	1	64.2	3.67	1.84						3545.08	2	1533	61.97	16.1696	3	195.535	51.0202	2	56.98	33.4521	2	11.65
74500	8	1	6	6-11	1	2	107	0.61	1	1	1.45	2128.37	0.911497	24.3	120.8	16.7	1	0	0	63.5	3.28	0.83						79799.6	2	1940	55.6	11.4639	1	312.9	64.5155	4	55.765	25.8704	1	15.1
74780	8	2	6	6-11	1	1	107	1.27	1	1	1.45	1881.97	1.06617	21.7	121.1	14.8	1	0	0	56.1	5.25	1.58						23811.1	2	2006.5	77.79	15.5076	3	241.345	48.1126	2	81.915	36.7423	3	4.2
74894	8	2	6	6-11	6	1	118	3.05	2	1	1.45	2143.34	0.86384	37.7	125.3	24	4	1	1	78.6	3.9	1.03						12647.2	2	1851.5	59.125	12.7734	2	304.56	65.7975	4	45.22	21.9811	1	11.6
74926	8	2	6	6-11	4	2	108	1.07	1	1	1.45	1778.26	0.659071	19.1	114.6	14.5	1	0	0	52.9	3.8	1.14						9705.14	2	1172	42.45	14.4881	2	146.92	50.1433	2	47.475	36.4569	3	12.5
75039	8	1	6	6-11	1	2	110	1.07	1	1	1.45	2022.03	0.949541	18.3	112.5	14.5	1	0	0	52.1	3.93	1.4						49025.9	2	1920	52.52	10.9417	1	303.065	63.1385	4	60.99	28.5891	1	19.65
75059	8	2	6	6-11	3	2	106	1.22	1	2	1.27	1565.36	0.86306	18.9	111.5	15.2	1	0	0		4.81	1.03						8508.59	2	1351	46.54	13.7794	2	162.585	48.1377	2	58.63	39.0577	4	12.5
75126	8	1	6	6-11	7	1	111	3.37	2	1	1.45	1997.02	0.602148	16.3	106.4	14.4	1	0	0	49.5	3.93	1.53						7020.84	2	1202.5	36.765	12.2295	1	197.535	65.7081	4	31.61	23.6582	1	11.1
75300	8	2	6	6-11	1	1	107	4.35	2	1	1.45	1999.47	0.751948	27.1	125.3	17.3	1	0	0	59.8	4.16	1.6						52003.1	2	1503.5	57.26	15.2338	3	221.02	58.8015	4	44.86	26.8533	1	11.55
75420	8	1	6	6-11	4	1	109	1.7	2	1	1.45	2056.91	0.997856	23	118	16.5	1	0	0	54.5	4.91	1.58						16765.9	2	2052.5	64.175	12.5067	1	330.55	64.419	4	59.615	26.1406	1	30.5
75541	8	2	6	6-11	7	1	106	3.17	2	1	1.45	1919.76	0.727176	22.7	123.4	14.9	1	0	0	57	4.58	1.66						61194.4	2	1396	45.215	12.9556	2	176.61	50.6046	2	56.14	36.1934	3	6.35
75676	8	2	6	6-11	6	2	118	1.14	1	3	1.12	1424.12	0.811026	18.3	113.1	14.3	1	0	0	47.6	3.85	2.04						2351.22	2	1155	65.2	22.5801	4	133.445	46.2147	1	40.39	31.4727	2	8.75
75720	8	1	6	6-11	1	1	107	2.34	2	1	1.45	2071.29	0.615075	24.2	120.6	16.6	1	0	0	60.7	4.71	1.73						14166.1	2	1274	42.14	13.2308	2	166.095	52.1491	2	51.2	36.1695	3	12.3
75813	8	2	6	6-11	4	2	108	0.48	1	1	1.45	1880.06	0.477645	22.8	119.5	16	1	0	0	53.5	4.29	1.24						17527.8	2	898	35.52	15.8218	3	109.515	48.7817	2	35.835	35.9148	3	5.45
75979	8	2	6	6-11	4	2	108	3.24	2	1	1.45	2060.11	0.804567	28	129.9	16.6	1	0	0	58.7	4.42	1.37						6393.26	2	1657.5	45.26	10.9225	1	260.17	62.7861	4	49.97	27.133	1	14.05
75995	8	1	6	6-11	3	2	107	5	2	1	1.45	2209.35	0.405096	27.2	118.1	19.5	4	1	1	63.5	3.44	1.24						161485	2	895	30.55	13.6536	2	133.13	59.4994	4	28.045	28.2017	1	6.1
76359	8	1	6	6-11	2	1	108	1.33	2	1	1.45	2451.91	0.589134	36.9	131.9	21.2	4	1	1	72	4.06	1.27						32332.4	1	1444.5	57.47	15.9142	3	200.355	55.4808	3	48.85	30.4361	2	15.25
76414	8	1	6	6-11	1	2	107	0.63	1	1	1.45	2114.55	0.793786	21.7	117.8	15.6	1	0	0	55.7	3.8	1.22						8835.65	2	1678.5	58.13	13.8528	2	234.11	55.7903	3	58.635	31.4397	2	14.5
76498	8	1	6	6-11	6	2	104	1.47	2	1	1.45	1983.73	0.401768	18.2	120.3	12.6	1	0	0	47	3.88	2.2						20673.5	2	797	35.43	17.7817	4	106.555	53.478	3	25.715	29.0383	1	10.6
76640	8	2	6	6-11	3	1	113	1.2	1	1	1.45	1898.03	1.24998	24.9	118.5	17.7	3	1	0	63.5	4.27	1.16						50860	2	2372.5	84.035	14.1682	2	310.445	52.3406	2	93.475	35.4594	3	18.9
77042	8	1	6	6-11	1	1	116	1.59	2	1	1.45	2030.96	0.482531	17.5	114.9	13.3	1	0	0	50.3	3.1	1.78						5862.42	2	980	36.395	14.8551	2	149.465	61.0061	4	27.27	25.0439	1	10.05
77065	8	1	6	6-11	3	1	110	0.73	1	1	1.45	2102.51	1.01593	24.4	123.1	16.1	1	0	0	59	4.01	1.45						30605.2	2	2136	84.965	15.911	3	264.37	49.5075	2	85.675	36.099	3	14.3
77125	8	1	6	6-11	1	1	116	0.85	1	1	1.45	2097.58	0.791389	21.1	116.1	15.7	1	0	0	49.8	3.8	1.55						11808.7	2	1660	91.09	21.9494	4	178.805	43.0855	1	63.635	34.5009	3	16.9
77356	8	2	6	6-11	3	1	116	1.69	2	1	1.45	2039.61	0.556725	30.6	124.6	19.7	4	1	1	62.9	3.44	1.27						26585.7	2	1135.5	26.115	9.19947	1	170.25	59.9736	4	42.37	33.5826	2	4.75
77366	8	1	6	6-11	7	1	116	0.91	1	1	1.45	2218.89	1.4976	24.9	126	15.7	1	0	0	57	3.9	1.19						8010.02	2	3323	141.94	17.0858	3	340.81	41.0244	1	154.835	41.9354	4	20.1
77437	8	1	6	6-11	4	2	112	3.1	2	1	1.45	2226.32	0.848933	27.8	121.7	18.8	4	1	1	62.2	4.06	1.78						43921.1	2	1890	75.625	16.0053	3	252.215	53.3788	3	66.905	31.8595	2	10.65
77588	8	2	6	6-11	7	1	108	3.37	2	2	1.27	1912.61	0.807012	36.4	126.6	22.7	4	1	1	70.3	3.15	1.27						20060.1	1	1543.5	56.435	14.6252	2	219.415	56.8617	4	52.11	30.3848	1	16.8
77636	8	1	6	6-11	2	1	111	0.73	1	1	1.45	2400.86	0.751605	29.6	125.9	18.7	3	1	0	62.3	4.73	1.91						9162.09	2	1804.5	63.485	14.0726	2	212.885	47.1898	1	79.71	39.7556	4	15.5
77637	8	2	6	6-11	7	1	111	3.37	2	1	1.45	1597.48	0.84821	14.7	103.1	13.8	1	0	0	47	4.84	1.5						6291.7	2	1355	49.75	14.6863	2	235.53	69.5292	4	27.675	18.3819	1	18.15
77652	8	2	6	6-11	3	1	118	0.7	1	1	1.45	1900.67	1.1396	23	121.2	15.7	1	0	0	57.1	3.7	1.45						26121	2	2166	63.66	11.7562	1	290.52	53.651	3	85.595	35.5658	3	16.15
77724	8	2	6	6-11	4	2	116	0.49	1	1	1.45	1811.53	1.11232	20	116.6	14.7	1	0	0	46.6	4.24	1.37						5758.95	2	2015	75.295	14.9469	3	294.335	58.4288	4	62.31	27.8308	1	16.3
77744	8	2	6	6-11	1	1	115	1.45	2	1	1.45	1976.72	1.12079	30	119.4	21	4	1	1	68.2	3.83	1.01						7321.6	2	2215.5	87.335	15.768	3	298.935	53.9716	3	78.065	31.7123	2	19
77793	8	2	6	6-11	2	1	107	0.65	1	1	1.45	1841.6	1.02221	24	114.3	18.4	3	1	0	61	4.14	1.42						45297.6	2	1882.5	62.77	13.3376	2	273.805	58.179	4	62.28	29.7753	1	12.85
77798	8	2	6	6-11	3	2	114	1.23	1	1	1.45	1984.58	0.922361	22.9	129.3	13.7	1	0	0	56.5	3.54	1.4						86802.6	2	1830.5	55.55	12.1388	1	220.32	48.1442	2	82.85	40.7348	4	10.2
77904	8	1	6	6-11	2	1	114	1.34	2	1	1.45	2085.36	0.590306	22.3	120.1	15.5	1	0	0	55.4	3.9	1.42						5468.31	2	1231	52.27	16.9846	3	161.68	52.5361	3	44.61	32.6149	2	16.35
77926	8	1	6	6-11	3	1	110	2.36	2	1	1.45	2146.31	0.918555	22.5	123.3	14.8	1	0	0	54.2	3.15	1.14						14749.9	2	1971.5	65.915	13.3736	2	269.05	54.5879	3	74.61	34.0599	2	23.4
78071	8	2	6	6-11	1	2	112	0.91	1	1	1.45	1804.93	0.866791	20.6	115.2	15.5	1	0	0	57.6	3.98	1.81						29732.9	2	1564.5	50.235	12.8437	2	241.5	61.745	4	49.075	28.2311	1	20.4
78276	8	1	6	6-11	3	1	105	0.59	1	1	1.45	2168.13	0.947362	26.6	130.5	15.6	1	0	0	56	3.49	1.22						11255	2	2054	46.94	9.14119	1	335.08	65.2541	4	63.615	27.8741	1	14
78278	8	1	6	6-11	3	2	115	0	1	1	1.45	2343.04	0.36107	33.3	132.1	19.1	4	1	1	65.9	4.22	1.27						58182.9	2	846	17.205	8.13475	1	138.925	65.6856	4	26.21	27.883	1	8.65
78565	8	1	6	6-11	4	1	108	1.12	1	1	1.45	2017.55	0.687466	19.7	115	14.9	1	0	0	51.9	4.76	1.97						6836.78	2	1387	62.885	18.1355	4	194.1	55.9769	3	40.91	26.5458	1	9.6
78668	8	2	6	6-11	3	1	110	5	2	1	1.45	1837.04	0.615938	22.5	115.8	16.8	1	0	0	55	4.16	1.55						172532	2	1131.5	29.24	10.3367	1	197.505	69.8206	4	29.695	23.6195	1	16.65
78681	8	1	6	6-11	7	2	115	1.04	1	1	1.45	2235.37	0.904994	26.7	128.1	16.3	1	0	0	57.1	4.06	1.86						5287.44	2	2023	51.775	10.2373	1	296.1	58.5467	4	71.425	31.7758	2	11.4
78851	8	2	6	6-11	3	2	112	5	2	1	1.45	1796.35	0.894593	20.2	114.9	15.3	1	0	0	52	4.47	1.53						33104.2	2	1607	51.14	12.7293	1	228.755	56.9396	4	58.77	32.9141	2	12.2
78869	8	2	6	6-11	4	2	105	0.5	1	1	1.45	1988.59	0.97984	25.6	126.2	16.1	1	0	0	53.7	4.37	1.71						3200.9	2	1948.5	66.435	13.6382	2	207.98	42.6954	1	96.275	44.4688	4	9.65
78955	8	2	6	6-11	1	2	107	0.3	1	1	1.45	1840.78	0.748868	22	116.8	16.1	1	0	0	55	3.49	0.8						8506.66	2	1378.5	45.335	13.1549	2	194.925	56.5615	3	47.97	31.3188	2	11.4
78965	8	1	6	6-11	1	1	111	0.65	1	1	1.45	2106.16	0.742583	23.1	126.6	14.4	1	0	0	54.4	3.36	1.37						9162.09	2	1564	48.04	12.2864	1	231.73	59.266	4	52.565	30.2484	1	11
79356	8	1	6	6-11	1	1	109	0.26	1	1	1.45	2221.05	0.54929	27.3	125	17.5	3	1	0	60.3	4.58	1.37						9638.33	2	1220	40.85	13.3934	2	173.395	56.8508	4	42.61	31.4336	2	10.25
79361	8	2	6	6-11	2	1	109	0.92	1	1	1.45	1814.43	1.01409	21.3	115.2	16	1	0	0	54.2	4.01	1.37						8496.63	2	1840	50.49	10.9761	1	266.58	57.9522	4	65.315	31.9476	2	12.95
79410	8	1	6	6-11	4	2	116	0.56	1	1	1.45	2063.01	0.972606	19.5	111.9	15.6	1	0	0	51.8	4.84	1.27						18189.1	2	2006.5	67.985	13.553	2	324.25	64.6399	4	54.09	24.2616	1	20.15
79418	8	2	6	6-11	2	1	109	0.92	1	1	1.45	1767.9	0.836587	19.5	113.1	15.2	1	0	0	54.4	4.27	1.37						15814.5	2	1479	41.81	11.3076	1	211.235	57.1291	4	52.445	31.9138	2	7.15
79497	8	2	6	6-11	1	2	111	0.52	1	1	1.45	1958.24	1.60654	30.5	117	22.3	4	1	1	69.2	3.62	1.19						7136.68	2	3146	112.74	14.3344	2	423.04	53.7877	3	116.335	33.2808	2	36.65
79500	8	2	6	6-11	3	2	107	1	1	1	1.45	1858.81	1.04933	21.7	118.9	15.3	1	0	0	54.6	4.16	1.42						147552	2	1950.5	47.01	9.6406	1	281.38	57.7042	4	74.28	34.2743	3	12.65
79534	8	1	6	6-11	3	2	109	5	2	1	1.45	2366.63	1.19812	33	129.4	19.7	4	1	1	67.7	4.78	1.86						11259.1	2	2835.5	73.84	10.4165	1	425.545	60.031	4	97.175	30.8438	2	20.65
79535	8	1	6	6-11	4	1	116	0.13	1	1	1.45	1977.77	0.772334	19.4	113.6	15	1	0	0	50.4	3.72	1.66						34795.5	2	1527.5	63.95	16.7463	3	208.92	54.709	3	50.41	29.7015	1	13.55
79601	8	1	6	6-11	4	2	108	1.43	2	1	1.45	2169.26	0.465137	23.8	122.5	15.9	1	0	0	55.5	4.4	2.07						24716.2	2	1009	40.295	15.9742	3	119.71	47.4569	1	41.67	37.1685	3	7.1
79676	8	2	6	6-11	1	1	110	1.3	1	1	1.45	1871.78	0.579129	22.5	119.1	15.9	1	0	0	56.5	4.63	1.14						5847.46	2	1084	51.175	18.8838	4	132.905	49.0424	2	39.63	32.9031	2	9.3
79875	8	2	6	6-11	4	2	108	2.63	2	1	1.45	1988.39	0.838618	28.3	122.7	18.8	3	1	0	65.5	4.11	1.4						5639.21	2	1667.5	54.53	13.0807	2	278.055	66.6999	4	39.85	21.5082	1	13.95
79903	8	2	6	6-11	2	1	108	4.1	2	1	1.45	1921.38	1.02348	26	119.3	18.3	3	1	0	57	4.5	1.66						4818.11	2	1966.5	75.1	15.2759	3	274.1	55.7539	3	66.365	30.373	1	22.25
79961	8	2	6	6-11	3	1	110	5	2	1	1.45	1903.19	0.597418	22.1	122.6	14.7	1	0	0	53.3	4.94	1.16						20481.1	2	1137	37.33	13.1328	2	171.7	60.4046	4	37.28	29.5092	1	11.35
80151	8	1	6	6-11	3	1	108	0.71	1	1	1.45	2036.17	0.798558	20.1	113.5	15.6	1	0	0	51.3	4.22	1.27						11903.5	2	1626	46.765	11.5043	1	222.3	54.6863	3	64.785	35.8589	3	7.35
80191	8	1	6	6-11	7	2	115	1.43	2	1	1.45	2121.05	0.86773	21.1	122.5	14.1	1	0	0	50.6	3.83	1.4						4747.57	2	1840.5	93.095	20.2325	4	192.195	41.7702	1	78.36	38.3178	4	12.45
80566	8	2	6	6-11	1	1	114	0.44	1	1	1.45	1962.07	0.926061	28.3	120.2	19.6	4	1	1	64.9	4.14	0.83						31838.2	2	1817	66.04	14.5382	2	216.24	47.6037	1	77.195	38.2364	4	24.2
80666	8	1	6	6-11	1	1	109	2.9	2	1	1.45	2143.18	0.878136	22.5	120.1	15.6	1	0	0	54.5	4.34	1.32						9868.34	2	1882	56.06	11.915	1	271.68	57.7428	4	67.185	32.1289	2	13.55
80764	8	2	6	6-11	4	1	108	1.29	1	1	1.45	1990.19	1.36721	28.2	123	18.6	3	1	0	59.6	3.41	1.22						4371.02	2	2721	120.965	17.7824	4	383.025	56.3065	3	85.63	28.323	1	28.7
81016	8	1	6	6-11	2	1	108	2.85	2	1	1.45	2153.18	1.10256	26.8	127.2	16.6	1	0	0	55.2	4.01	1.63						6771.33	2	2374	94.485	15.92	3	248.765	41.9149	1	112.825	42.7727	4	19.9
81132	8	1	6	6-11	4	1	110	0.18	1	1	1.45	2111.14	0.857831	22.4	118.3	16	1	0	0	52.9	5.25	2.09						16031	2	1811	62.125	13.7217	2	226.035	49.9249	2	75.25	37.3965	3	17.35
81330	8	2	6	6-11	1	2	110	0.92	1	1	1.45	1745.02	0.672486	18.9	111.7	15.1	1	0	0	54	3.88	1.4						20554.4	2	1173.5	50.84	17.3294	3	132.605	45.1998	1	49.795	38.1896	4	10
81340	8	1	6	6-11	6	1	112	5	2	1	1.45	1987.72	0.751113	21.9	117	16	1	0	0	53.5	3.65	0.96						80411.9	2	1493	67.82	18.1701	4	212.735	56.9953	4	42.415	25.5683	1	9
81355	8	2	6	6-11	4	1	111	2.9	2	1	1.45	2019.73	0.836499	25.8	128.9	15.5	1	0	0	51.8	3.67	1.58						4631.1	2	1689.5	58.885	13.9414	2	230.855	54.6564	3	61.815	32.929	2	12.8
81410	8	1	6	6-11	3	1	109	2.55	2	1	1.45	2034.4	0.923858	20.6	117.1	15	1	0	0	51.3	3.26	1.27						22630.1	2	1879.5	61.405	13.0684	2	242.785	51.6701	2	79.01	37.834	3	14.6
81501	8	2	6	6-11	4	2	111	0.9	1	1	1.45	1749.37	1.20987	18.6	112.5	14.7	1	0	0	48.6	3.28	1.47						6315.63	2	2116.5	111.42	21.0574	4	166.55	31.4765	1	110.325	46.9135	4	11.05
81555	8	2	6	6-11	4	2	104	0.35	1	1	1.45	2006.21	0.620823	26.2	127.1	16.2	1	0	0	55.1	4.01	1.91						5875.52	2	1245.5	32.065	10.2979	1	178.895	57.4532	4	47.025	33.9803	2	9.6
81840	8	1	6	6-11	6	1	111	4.35	2	1	1.45	2056.07	0.906584	21.2	122.2	14.2	1	0	0	52.8	3.96	1.84						7388.53	2	1864	67.065	14.3916	2	273.14	58.6137	4	57.735	27.8763	1	19.6
81915	8	1	6	6-11	6	1	117	5	2	1	1.45	2055.15	1.12376	19.6	113	15.3	1	0	0	51.5	4.4	1.76						16611.1	2	2309.5	71.28	12.3455	1	340.09	58.9028	4	78.11	30.4391	2	17.05
81976	8	2	6	6-11	3	1	113	0.51	1	1	1.45	1931.75	0.592985	21.8	125.7	13.8	1	0	0	52.5	3.62	1.16						55641.9	2	1145.5	30.73	10.7307	1	167.34	58.4339	4	41.04	32.2444	2	5.95
82000	8	1	6	6-11	3	1	110	3.26	2	1	1.45	1958.49	0.801637	18.7	115.2	14.1	1	0	0	50.1	4.76	1.53						116754	2	1570	82.625	21.051	4	196.35	50.0255	2	53.34	30.5771	2	16.7
82029	8	2	6	6-11	2	2	113	1.59	2	1	1.45	2165.15	0.649609	33.8	132.4	19.3	3	1	0	68.7	4.03	1.14						59916.5	2	1406.5	40.755	11.5905	1	233.345	66.3619	4	38.625	24.7156	1	9.1
82045	8	2	6	6-11	1	2	110	0.14	1	1	1.45	2011.11	0.72572	28.5	124.6	18.4	3	1	0	66.3	3.88	1.22						5354.2	2	1459.5	46.55	12.7578	2	226.9	62.1857	4	44.895	27.6845	1	18.35
82048	8	1	6	6-11	4	2	110	0.34	1	1	1.45	2187.23	0.457198	21.9	122.6	14.6	1	0	0	48.5	4.94	1.73						15255.5	2	1000	39.8	15.92	3	135.19	54.076	3	34.17	30.753	2	6.55
82256	8	1	6	6-11	3	2	109	1.43	2	1	1.45	2246.75	0.53366	27.6	121.1	18.8	3	1	0	67.9	3.85	1.68						87335.7	2	1199	50.54	16.8607	3	148.315	49.4796	2	46.34	34.784	3	7.5
82267	8	2	6	6-11	3	2	107	0.88	1	1	1.45	1680.61	1.01838	17.8	107	15.5	1	0	0	48.6	4.78	1.47						74587.6	2	1711.5	57.91	13.5343	2	232.305	54.2927	3	62.97	33.1131	2	14.55
82525	8	1	6	6-11	7	2	104	5	2	1	1.45	2062.71	0.752409	22.2	120.4	15.3	1	0	0	55	4.94	1.97						5062.16	2	1552	59.77	15.4046	3	205.07	52.8531	3	56.82	32.9497	2	11.95
82583	8	2	6	6-11	3	2	109	1.09	1	1	1.45	1928.53	1.06143	24.2	122.3	16.2	1	0	0	58.5	3.21	1.47						13492.7	2	2047	70.705	13.8163	2	264.625	51.7098	2	80.475	35.3823	3	16.4
82645	8	2	6	6-11	4	1	108	0.32	1	1	1.45	1904.79	0.940785	24.7	119.4	17.3	3	1	0	60	5.46	2.04						15360.3	2	1792	53.23	11.8817	1	266.055	59.3873	4	59.605	29.9355	1	8.85
82658	8	1	6	6-11	4	2	114	0.64	1	1	1.45	2216.11	0.931135	27.9	128.8	16.8	1	0	0	58.6	3.36	1.91						18677.2	2	2063.5	71.73	13.9045	2	282.57	54.7749	3	74.495	32.4912	2	15.15
82661	8	2	6	6-11	6	1	117	5	2	1	1.45	1873.13	0.961758	22.6	119.1	15.9	1	0	0	53	3.52	1.09						32303.8	2	1801.5	74.815	16.6117	3	267.625	59.4227	4	49.79	24.8743	1	14
82676	8	2	6	6-11	2	1	107	0.44	1	1	1.45	1799.5	1.01861	20.2	115.2	15.2	1	0	0	52.7	3.62	1.14						31720.7	2	1833	39.47	8.6132	1	264.295	57.6748	4	71.565	35.1383	3	7.65
82690	8	1	6	6-11	3	2	109	0.78	1	2	1.27	1784.86	0.657195	17	98.4	17.6	3	1	0	50	4.73	1.53						11578.6	2	1173	38.75	13.214	2	163.93	55.9011	3	42.565	32.6586	2	9
82693	8	1	6	6-11	1	2	107	0.63	1	1	1.45	2113.71	0.650988	19.9	116.6	14.6	1	0	0	50.1	2.84	1.16						11028	2	1376	64.115	18.6381	4	152.84	44.4302	1	57.355	37.5142	3	6.4
82801	8	1	6	6-11	1	1	106	0.45	1	1	1.45	2060.34	0.649649	20.3	117.8	14.6	1	0	0	53	3.13	1.53						14420.3	2	1338.5	60.675	18.1322	4	216.085	64.5753	4	29.045	19.5297	1	23.3
82861	8	2	6	6-11	4	1	112	1.28	1	1	1.45	2040.9	0.629868	33.1	121.5	22.4	4	1	1	72.9	6.62	1.6						17755.7	2	1285.5	59.925	18.6464	4	173.15	53.8779	3	41.23	28.8658	1	13.85
82878	8	2	6	6-11	3	2	107	0.66	1	2	1.27	1656.61	1.194	22	117.4	16	1	0	0	56.1	3.83	1.32						12418.7	2	1978	61.205	12.3771	1	285.53	57.7412	4	69.685	31.707	2	13.4
82908	8	1	6	6-11	4	1	106	0.25	1	1	1.45	1989.63	0.924796	19.1	115.3	14.4	1	0	0	48.5	3.8	1.37						5754.72	2	1840	45.705	9.93587	1	315.38	68.5609	4	46.565	22.7764	1	11.35
82923	8	1	6	6-11	3	2	109	0.72	1	1	1.45	2093.68	0.462582	23	114.7	17.5	3	1	0	56.5	3.15	1.6						70801.3	2	968.5	33.9	14.001	2	115.655	47.7666	1	43.025	39.9819	4	5.8
82985	8	2	6	6-11	4	2	118	1.87	2	1	1.45	2014.54	1.34621	27.9	125.7	17.7	3	1	0	57.2	3.18	1.86						2742.19	2	2712	106.925	15.7706	3	288.53	42.556	1	130.81	43.4104	4	25.95
83057	8	1	6	6-11	2	2	105	0.36	1	1	1.45	2191.7	0.851621	24.4	122.5	16.3	1	0	0	53.7	3.13	1.19						5485.08	2	1866.5	58.265	12.4865	1	297.24	63.7	4	53.025	25.5679	1	13.45
83223	8	1	6	6-11	4	1	108	0.85	1	1	1.45	2092.48	0.904907	22.1	116.3	16.3	1	0	0	53	6.62	1.42						5244.6	2	1893.5	69.04	14.5846	2	263.955	55.7602	3	66.065	31.4014	2	16.25
83500	8	2	6	6-11	3	2	109	5	2	1	1.45	1949.45	1.01054	24.5	123.9	16	1	0	0	51.4	4.55	1.14						13030	2	1970	61.8	12.5482	1	272.085	55.2457	3	72.515	33.1287	2	15.65
83521	8	2	6	6-11	3	2	112	1	1	1	1.45	1880.45	0.703023	21.2	121.6	14.3	1	0	0	52.6	4.47	1.37						6836.28	2	1322	41.73	12.6263	1	190.195	57.5477	4	45.975	31.2992	2	9
83649	8	1	6	6-11	1	1	106	3.17	2	1	1.45	2092.58	0.752899	23.8	124.6	15.3	1	0	0	54.5	3.98	2.09						9155.08	2	1575.5	52.18	13.2479	2	234.905	59.6395	4	48.7	27.8197	1	14.35
62183	7	1	6	6-11	4	1	100	3.6	2	1	1.45	2136.05	1.1018	26.6	128.6	16.1	1	0	0	57	4.68	1.91						3841.82	2	2353.5	78.15	13.2823	2	352.65	59.9363	4	76.395	29.2141	1	23
62300	7	2	6	6-11	4	2	99	4.09	2	1	1.45	2004.18	0.876917	28.3	124.2	18.3	3	1	0	66.8	5.04	1.99						3583.56	2	1757.5	70.76	16.1047	3	238.02	54.1724	3	62.595	32.0543	2	16.4
62304	7	2	6	6-11	1	2	90	0.96	1	1	1.45	1899.97	1.06475	24.5	119.2	17.2	1	0	0	58	4.4	1.78						28563.8	2	2023	56.425	11.1567	1	275.56	54.4854	3	79.295	35.2771	3	12.7
62376	7	1	6	6-11	4	1	99	0.84	1	1	1.45	2183.4	1.4908	25.6	116.5	18.9	4	1	1	57.4	4.16	1.16						8099.95	2	3255	93.22	11.4556	1	457.89	56.2691	3	121.495	33.5931	2	20.5
62492	7	1	6	6-11	7	3	91	2.48	2	1	1.45	2018.46	0.895238	19.4	116.9	14.2	1	0	0	50.8	3.98	1.68						3801.1	2	1807	84.2	18.6386	4	238.01	52.6862	3	58.6	29.1865	1	8.9
62578	7	2	6	6-11	3	1	101	1.55	2	1	1.45	2001.54	0.844102	34	116.6	25	4	1	1	73.4	5.48	1.63						145754	2	1689.5	50.895	12.0497	1	231.195	54.7369	3	64.395	34.3033	3	12.95
62738	7	1	6	6-11	3	1	103	1.11	1	1	1.45	2315.6	0.911427	27.6	128.9	16.6	1	0	0	59.2	3.62	1.37						10136.5	2	2110.5	94.25	17.8631	4	297.075	56.3042	3	64.71	27.5949	1	16.05
62783	7	2	6	6-11	2	2	102	0.57	1	1	1.45	2084.79	1.03272	32.3	126.7	20.1	4	1	1	69	3.83	1.19						26336.5	2	2153	96.605	17.948	4	282.51	52.4868	3	73.265	30.6263	2	25.3
62802	7	1	6	6-11	3	1	92	1.57	2	1	1.45	2227.69	1.03425	24.4	120.5	16.8	1	0	0	59.1	3.88	1.24						29700.7	2	2304	84.51	14.6719	2	290.82	50.4896	2	91.85	35.8789	3	15.55
62834	7	1	6	6-11	1	1	102	0.8	1	1	1.45	2494.49	0.974145	38	132.4	21.7	4	1	1	71.5	4.47	1.16						7238.83	2	2430	122.845	20.2214	4	310.375	51.0905	2	80.465	29.8019	1	38.4
62888	7	1	6	6-11	4	2	96	0.57	1	1	1.45	2016.59	0.919372	18.2	107.6	15.7	1	0	0	49.2	4.03	1.53						17640.3	2	1854	51.135	11.0324	1	251.83	54.3323	3	74.86	36.3398	3	19.35
62963	7	2	6	6-11	7	1	95	1.15	1	1	1.45	1806.93	0.887142	21.6	114.1	16.6	1	0	0	54.2	3.49	1.45						19218.9	2	1603	63.865	15.9364	3	207.585	51.7991	2	59.915	33.6391	2	14.4
63020	7	1	6	6-11	1	1	100	1.11	1	1	1.45	2083.44	1.73223	19.3	114.8	14.6	1	0	0	53.5	4.45	1.42						6609.42	2	3609	136.4	15.1178	3	436.975	48.4317	2	149.24	37.217	3	20.4
63047	7	2	6	6-11	3	2	97	1.16	1	1	1.45	1800.2	1.04738	18.7	117.2	13.6	1	0	0	50.2	4.63	1.81						26215.3	2	1885.5	67.97	14.4195	2	273.03	57.922	4	63.315	30.222	1	14.85
63101	7	1	6	6-11	4	2	96	1.48	2	1	1.45	2258.77	0.909346	26.9	123.8	17.6	3	1	0	59.8	4.03	1.47						5420.87	2	2054	49.31	9.60273	1	314.84	61.3126	4	68.66	30.0847	1	8.8
63104	7	2	6	6-11	4	2	100	4.97	2	3	1.12	1602.52	0.575342	25.7	125.5	16.3	1	0	0	56.3	3.03	1.6						3272.92	2	922	17.71	7.6833	1	184.125	79.8807	4	14.78	14.4273	1	6.85
63239	7	2	6	6-11	4	2	96	0.57	1	1	1.45	1723.55	1.55784	19.8	108.5	16.8	1	0	0	54	4.63	1.81						16235.8	2	2685	75.28	11.2149	1	350.025	52.1453	2	112.485	37.7045	3	14.1
63257	7	2	6	6-11	6	2	90	1.08	1	1	1.45	1760.03	0.844871	18.3	113.9	14.1	1	0	0	52	5.46	1.76						2720.94	2	1487	42.245	11.3638	1	246.75	66.3753	4	38.47	23.2838	1	11.85
63289	7	1	6	6-11	3	1	100	4.07	2	1	1.45	2200.65	0.939041	25.5	125.9	16.1	1	0	0	59.6	3.78	1.78						23045.2	2	2066.5	79.59	15.4058	3	256.07	49.5659	2	82.245	35.8193	3	9.2
63292	7	2	6	6-11	7	1	95	3.04	2	1	1.45	1890.14	1.23642	23	120.2	15.9	1	0	0	54.6	4.09	1.55						33714.2	2	2337	110.395	18.8952	4	305.275	52.2507	2	77.72	29.9307	1	15.95
63321	7	1	6	6-11	3	1	90	5	2	1	1.45	2129.71	0.989334	22.9	113.9	17.7	3	1	0	61	4.91	1.37						102862	2	2107	65.195	12.3768	1	336.855	63.9497	4	60.285	25.7506	1	16.55
63358	7	1	6	6-11	3	3	91	0.76	1	1	1.45	2029.77	0.925473	18.5	117.9	13.3	1	0	0	50.8	4.42	1.47						31389.5	2	1878.5	49.69	10.5808	1	278.26	59.2515	4	68.435	32.7876	2	7.5
63368	7	2	6	6-11	1	2	94	2.1	2	1	1.45	2014.15	1.06745	29.5	123.6	19.3	3	1	0	66.3	4.34	1.32						35176.3	2	2150	62.84	11.6912	1	268.98	50.0428	2	94.545	39.577	4	13.85
63370	7	2	6	6-11	2	2	91	0.22	1	1	1.45	2068.88	0.806232	33.3	123.9	21.7	4	1	1	74.7	4.09	0.96						6548.41	2	1668	55.735	13.3657	2	231.795	55.5863	3	61.64	33.259	2	19.05
63417	7	2	6	6-11	3	2	101	1.88	2	1	1.45	1782.94	0.973112	19.6	114.4	15	1	0	0	52	4.71	1.55						28461.1	2	1735	64.17	14.7942	2	260.155	59.9781	4	51.725	26.8314	1	19.5
63488	7	2	6	6-11	4	2	98	3.36	2	1	1.45	2265.56	0.85873	40.5	133.3	22.8	4	1	1	73.6	5.48	1.63						3632.38	2	1945.5	65.565	13.4803	2	238.94	49.1267	2	82.54	38.1835	4	9.7
63522	7	1	6	6-11	4	1	99	0.75	1	1	1.45	2379.35	1.34617	32.5	126.7	20.2	4	1	1	64.5	3.8	1.4						7901.99	1	3203	85.585	10.6881	1	445.115	55.5873	3	124.885	35.091	3	25.35
63555	7	1	6	6-11	2	2	102	2.44	2	1	1.45	2004.71	0.634006	20.5	115.6	15.3	1	0	0	53.2	4.09	1.4						22579	2	1271	48.67	15.3171	3	194.215	61.122	4	34.415	24.3694	1	7.45
63574	7	1	6	6-11	6	3	91	5	2	1	1.45	2075.19	0.93943	18.4	114.2	14.1	1	0	0	49.6	3.9	1.37						5914.39	2	1949.5	78.415	16.0893	3	231.15	47.4275	1	80.015	36.9395	3	16.8
63606	7	1	6	6-11	3	1	98	0.67	1	1	1.45	2005.82	0.750567	19.7	115.5	14.8	1	0	0	48.5	4.29	2.28						11525.5	2	1505.5	49.435	13.1345	2	170.515	45.3045	1	73.055	43.6729	4	13.8
63933	7	2	6	6-11	3	1	95	0.22	1	1	1.45	2249.03	0.764773	45.1	125.8	28.5	4	1	1	91	3.67	1.03						76621.9	2	1720	57.075	13.2733	2	262.635	61.0779	4	50.485	26.4166	1	12.85
63975	7	2	6	6-11	4	2	98	0.31	1	1	1.45	1766.35	0.86308	18.3	114.5	14	1	0	0	51.7	3.34	1.06						13611.4	2	1524.5	45.7	11.9908	1	194.83	51.1197	2	65.835	38.8662	4	14.65
63981	7	2	6	6-11	3	1	92	1.45	2	1	1.45	2093.07	0.759889	32.6	127.1	20.2	4	1	1	70	2.74	1.14						19349.2	2	1590.5	37.045	9.31657	1	165.62	41.6523	1	88.66	50.1691	4	7.95
64097	7	2	6	6-11	4	2	100	0.33	1	1	1.45	1820.92	1.02201	21.7	115.3	16.3	1	0	0	55.2	4.81	1.11						39557.8	2	1861	54.665	11.7496	1	243.425	52.3213	2	76.995	37.2356	3	13.3
64110	7	2	6	6-11	4	2	99	0.93	1	1	1.45	1864.24	0.934965	22.1	118.9	15.6	1	0	0	50.1	4.65	1.53						2925.71	2	1743	57.65	13.2301	2	246.225	56.506	3	62.475	32.259	2	19.45
64124	7	1	6	6-11	4	2	100	1.8	2	1	1.45	2234.12	1.08499	24	122	16.1	1	0	0	55.1	3.54	1.42						16608.7	2	2424	101.65	16.7739	3	263.21	43.434	1	109.45	40.6374	4	17.5
64334	7	1	6	6-11	2	1	93	2.46	2	1	1.45	2147.19	0.964052	24.2	126.6	15.1	1	0	0	57.1	4.37	1.47						7517.51	2	2070	76.61	14.8039	2	295.525	57.1063	4	67.635	29.4065	1	18.9
64373	7	2	6	6-11	3	2	94	1.17	1	1	1.45	2039.15	0.688278	26.3	130.1	15.5	1	0	0	57	4.19	1.45						19822.9	2	1403.5	57.555	16.4033	3	164.935	47.0068	1	59.18	37.9494	4	9.5
64395	7	1	6	6-11	3	3	92	5	2	1	1.45	2008.53	0.719433	18.8	114.6	14.3	1	0	0	55.3	3.62	1.16						48390.6	2	1445	50.205	13.8976	2	217.395	60.1785	4	44.9	27.9654	1	11.35
64416	7	1	6	6-11	6	1	97	1.48	2	1	1.45	2076.63	1.04568	22.6	126.1	14.2	1	0	0	55.1	4.55	1.47						30929.5	2	2171.5	87.755	16.1649	3	326.285	60.1032	4	61.72	25.5805	1	25.5
64455	7	1	6	6-11	4	2	96	1.35	2	1	1.45	2663.27	0.925556	44.4	125.2	28.3	4	1	1	86.8	4.76	1.45						37616.1	2	2465	90.38	14.6661	2	369.225	59.9148	4	73.175	26.717	1	14.7
64601	7	1	6	6-11	6	2	95	5	2	1	1.45	2043.25	0.971001	20	118.6	14.2	1	0	0	54.5	4.34	1.27						3439.81	2	1984	68.6	13.8306	2	302.71	61.0302	4	57.875	26.2538	1	16.8
64723	7	2	6	6-11	4	1	102	0	1	1	1.45	1886.73	1.17001	24.3	118.2	17.4	3	1	0	56.5	3.67	1.32						23798.8	2	2207.5	71.77	13.0048	2	260.735	47.2453	1	98.74	40.2564	4	14.4
64735	7	2	6	6-11	3	1	94	5	2	1	1.45	2060.88	0.854975	32.4	124.3	21	4	1	1	63.1	3.98	1.66						108668	2	1762	56.97	12.933	2	261.86	59.4461	4	55.595	28.397	1	13
64798	7	2	6	6-11	3	1	95	1.35	2	1	1.45	1783.58	1.15723	20.5	113.3	16	1	0	0	56.2	3.9	1.32						29673.2	2	2064	84.4	16.3566	3	287.71	55.7578	3	66.12	28.8314	1	12.45
64894	7	2	6	6-11	2	1	93	3.06	2	1	1.45	1888.76	0.677165	22.2	121.1	15.1	1	0	0	53.9	4.86	1.24						7020.68	2	1279	38.05	11.8999	1	210.87	65.9484	4	33.69	23.7068	1	10.2
64932	7	1	6	6-11	3	2	102	4.93	2	1	1.45	2126.46	0.829781	23.2	121.6	15.7	1	0	0	58.4	3.8	1.29						40391	2	1764.5	47.705	10.8144	1	295.795	67.0547	4	47.395	24.1743	1	20.3
64959	7	2	6	6-11	2	1	97	4.52	2	1	1.45	1886.68	0.775967	22.9	120	15.9	1	0	0	54.5	4.45	1.58						38421	2	1464	48.28	13.1913	2	195.345	53.373	3	56.005	34.4293	3	11.95
64960	7	2	6	6-11	3	3	91	1.07	1	1	1.45	1982.3	0.779397	26.3	124.7	16.9	1	0	0	56.4	4.45	1.45						6121.84	2	1545	63.88	16.5385	3	212.465	55.0071	3	53.865	31.3777	2	20.4
64966	7	1	6	6-11	3	1	94	5	2	1	1.45	2317.99	0.674076	27.5	125.9	17.3	3	1	0	59.4	5.02	1.63						27062.3	2	1562.5	53.365	13.6614	2	170.565	43.6646	1	75.64	43.5686	4	9.9
65010	7	1	6	6-11	4	1	100	3.87	2	1	1.45	2165.46	1.58904	23.5	120.4	16.2	1	0	0	51.4	5.59	1.81						5311.53	2	3441	117.12	13.6146	2	401.625	46.687	1	154.495	40.4085	4	28.2
65039	7	2	6	6-11	6	1	90	3.33	2	1	1.45	1988.09	1.45215	28.2	122.8	18.7	3	1	0	64.1	3.57	1.14						27129.5	2	2887	97.3	13.4811	2	353.095	48.9221	2	126.265	39.3621	4	22.05
65206	7	2	6	6-11	6	2	91	3.69	2	1	1.45	1807.62	0.687644	20.1	116.1	14.9	1	0	0	53.9	5.22	1.19						26114.7	2	1243	38.765	12.4747	1	197.305	63.4932	4	36.69	26.5656	1	6.95
65284	7	2	6	6-11	6	1	91	4.32	2	1	1.45	1995.07	0.770398	26	126.3	16.3	1	0	0	56.5	5.48	1.32						6284.17	2	1537	46.61	12.1301	1	253.705	66.026	4	39.48	23.1178	1	14.15
65386	7	1	6	6-11	1	2	102	2.24	2	1	1.45	2341.25	0.971702	31.9	126.2	20	4	1	1	72	3.9	1.32						13027.4	2	2275	68.34	12.0158	1	317.935	55.9007	3	83.945	33.209	2	13.6
65463	7	2	6	6-11	4	2	95	1.55	2	1	1.45	1726.16	0.984848	17.2	112.1	13.7	1	0	0	49	3.28	1.55						3230.8	2	1700	45.895	10.7988	1	222.385	52.3259	2	71.35	37.7735	3	9.65
65651	7	1	6	6-11	7	1	91	5	2	1	1.45	2074.91	0.831842	19.1	116.9	14	1	0	0	51.2	4.99	1.81						15646	1	1726	63.83	14.7926	2	227.54	52.7323	3	64.22	33.4867	2	17.05
65721	7	2	6	6-11	1	2	92	1.42	2	1	1.45	2028.14	0.514757	29.6	124.8	19	3	1	0	66.5	4.55	1.42						36762.7	2	1044	35.945	13.772	2	171.665	65.772	4	26.18	22.569	1	12.25
65747	7	2	6	6-11	4	2	99	0.52	1	1	1.45	1739.26	0.483827	17.7	112.7	13.9	1	0	0	46.5	3.9	1.19						3987.41	2	841.5	36.98	17.5781	4	109.65	52.1212	2	30.235	32.3369	2	6.6
65816	7	1	6	6-11	3	1	92	0.61	1	1	1.45	2272.79	0.534586	29	130.4	17.1	1	0	0	59.5	2.92	1.24						11085.3	2	1215	34.4	11.3251	1	190.515	62.721	4	36.995	27.4037	1	9.75
65866	7	2	6	6-11	4	1	100	0.85	1	1	1.45	2151.96	0.921951	35	129.6	20.8	4	1	1	69.5	4.42	1.37						27873.5	2	1984	68.015	13.7127	2	250.12	50.4274	2	81.35	36.9027	3	10.3
65965	7	1	6	6-11	2	2	93	0.56	1	1	1.45	2116.24	0.598941	21.4	115.1	16.2	1	0	0	52.5	4.14	1.71						6836.47	2	1267.5	51.425	16.2288	3	161.32	50.9097	2	47.75	33.9053	2	8.55
66159	7	2	6	6-11	6	2	102	1.72	2	1	1.45	1907.07	0.971647	21.3	124	13.9	1	0	0	52.7	4.42	1.68						9366.91	2	1853	49.54	10.694	1	235.3	50.7933	2	82.22	39.9342	4	12.55
66164	7	2	6	6-11	4	1	102	0	1	1	1.45	1871.91	1.34943	26	114.6	19.8	4	1	1	60.5	3.93	1.6						23798.8	2	2526	86.16	13.6437	2	274.595	43.483	1	121.355	43.2381	4	16.45
66171	7	2	6	6-11	4	1	96	2.78	2	1	1.45	2024.79	1.0085	28.5	125.9	18	3	1	0	57.5	3.15	1.09						3603.5	2	2042	82.52	16.1645	3	228.63	44.7855	1	90.935	40.0791	4	19
66318	7	2	6	6-11	4	1	99	1.34	2	1	1.45	2122.89	0.630272	37.9	123.1	25	4	1	1	75	3.98	1.4						2992.33	2	1338	47.87	14.3109	2	200.345	59.8939	4	41.83	28.1368	1	12.05
66329	7	1	6	6-11	7	1	101	0.78	1	1	1.45	2050.79	0.716552	20.7	121.7	14	1	0	0	52	3.75	0.91						6350.82	2	1469.5	54.995	14.9697	3	156.27	42.5369	1	69.72	42.7002	4	6.4
66354	7	2	6	6-11	1	1	97	0.45	1	1	1.45	1885.48	0.985957	27	114.6	20.6	4	1	1	63	3.78	1.11						13862	2	1859	72.45	15.589	3	262.96	56.581	3	65.43	31.6767	2	23.25
66401	7	2	6	6-11	1	2	96	0.06	1	3	1.12	1560.26	1.81508	26.4	119.4	18.5	3	1	0	59.3	4.6	1.09						13004.2	2	2832	89.625	12.6589	1	393.145	55.529	3	104.195	33.1128	2	17.65
66466	7	1	6	6-11	1	3	91	1.42	2	3	1.12	1896.45	1.25129	30	126.2	18.8	4	1	1	63.5	4.63	1.66						5958.67	2	2373	88.655	14.944	3	308.465	51.9958	2	89.075	33.7832	2	19.9
66484	7	1	6	6-11	3	1	95	1.19	1	1	1.45	2087.49	0.986353	20.9	119.3	14.7	1	0	0	53.7	4.42	1.24						11216.2	2	2059	70.72	13.7387	2	311.125	60.442	4	62.135	27.1595	1	14.9
66516	7	1	6	6-11	1	2	98	3.91	2	1	1.45	2148.86	1.07918	22	113.6	17	1	0	0	55.1	4.6	1.6						37839.6	2	2319	90.865	15.6731	3	321.05	55.3773	3	78.835	30.5957	2	19.75
66545	7	2	6	6-11	4	2	95	0.09	1	1	1.45	1979.59	0.593053	26.1	124.7	16.8	1	0	0	54.4	4.24	1.66						3926.08	2	1174	23.71	8.07836	1	160.3	54.6167	3	51.575	39.5379	4	7.05
66624	7	2	6	6-11	4	2	93	1.72	2	1	1.45	1971.23	0.876358	23.7	127	14.7	1	0	0	53	4.16	1.24						15089.9	2	1727.5	49.87	11.5473	1	242.22	56.0857	3	64.225	33.4602	2	9.55
66799	7	1	6	6-11	4	1	96	2.78	2	1	1.45	2185.69	0.603243	23.8	120.9	16.3	1	0	0	56.3	5.02	1.42						37931.2	2	1318.5	53.06	16.0971	3	175.76	53.3212	3	45.145	30.8157	2	9
67019	7	1	6	6-11	7	2	96	5	2	1	1.45	2202.82	1.03663	24	127.1	14.9	1	0	0	53.8	3.96	1.19						11057.5	2	2283.5	102.105	17.8857	4	262.22	45.933	1	95.67	37.7066	3	18.1
67028	7	2	6	6-11	1	1	103	0.51	1	1	1.45	1878.7	1.32592	22.7	119.5	15.9	1	0	0	55.1	3.72	1.97						9070.22	2	2491	110.84	17.7985	4	324.605	52.1244	2	85.42	30.8623	2	22.8
67108	7	1	6	6-11	1	1	102	0.96	1	1	1.45	2071.58	0.812182	19.6	116.4	14.5	1	0	0	50	3.08	1.42						10498.9	2	1682.5	57.29	13.6202	2	267.005	63.4782	4	47.46	25.3872	1	17.65
67286	7	2	6	6-11	4	2	99	4.9	2	1	1.45	1909.09	0.903048	23	122	15.5	1	0	0	52.4	3.75	1.76						2673.65	2	1724	72.93	16.9211	3	254.64	59.0812	4	49.42	25.7993	1	20.15
67421	7	2	6	6-11	1	2	98	3.08	2	1	1.45	1887.72	1.18661	26.7	115.2	20.1	4	1	1	67.3	3.78	1.45						13132.5	2	2240	72.66	12.975	2	299.655	53.5098	3	88.03	35.3692	3	19.7
67476	7	1	6	6-11	3	1	95	2.13	2	1	1.45	2154.67	0.96372	23.1	123.4	15.2	1	0	0	53	2.87	1.14						186866	2	2076.5	56.27	10.8394	1	321.44	61.9196	4	66.71	28.9136	1	13.35
67506	7	2	6	6-11	3	1	90	1.55	2	1	1.45	1847.96	0.610404	20.9	118.9	14.8	1	0	0	55.8	3.88	1.16						46818	2	1128	35.29	12.5142	1	145.755	51.6862	2	46.225	36.8816	3	4.75
67570	7	2	6	6-11	2	2	100	3.36	2	1	1.45	2010.47	0.526991	27.6	125.7	17.5	1	0	0	60.4	3.96	1.29						24235.6	2	1059.5	35.66	13.463	2	158.515	59.8452	4	32.395	27.5182	1	6.4
67575	7	2	6	6-11	1	1	94	1.11	1	1	1.45	1947.09	0.642754	25.8	122	17.3	3	1	0	56.5	3.83	1.27						21624.2	2	1251.5	44.63	14.2645	2	197.375	63.0843	4	34.2	24.5945	1	12.3
67945	7	1	6	6-11	3	3	91	5	2	2	1.27	1939.99	0.907995	22.1	121.5	15	1	0	0	55.2	4.16	1.47						18355.4	2	1761.5	90.22	20.4871	4	216.7	49.2081	2	61.85	31.6009	2	15.4
67961	7	1	6	6-11	2	1	97	0.44	1	1	1.45	2051.78	1.28181	20.2	117.5	14.6	1	0	0	52.8	4.68	1.66						27640.3	2	2630	98.555	14.9894	3	400.075	60.8479	4	73.4	25.1179	1	27.6
67987	7	2	6	6-11	4	2	99	1.15	1	1	1.45	1965.9	1.03667	26.1	123.4	17.1	1	0	0	53.5	3.52	1.37						31964.1	2	2038	94.265	18.5015	4	221.56	43.4858	1	87.985	38.855	4	12.5
68049	7	2	6	6-11	6	2	100	5	2	1	1.45	1822.06	0.72528	20	117.6	14.5	1	0	0	50.5	4.53	1.32						5691.47	1	1321.5	35.29	10.6818	1	212.75	64.3965	4	37.425	25.4881	1	10.1
68056	7	2	6	6-11	4	1	90	1.65	2	1	1.45	1806.07	0.967846	18.9	117.5	13.7	1	0	0	49.8	4.03	1.55						10762.2	2	1748	53.485	12.2391	1	253.16	57.9314	4	61.8	31.8192	2	15.25
68146	7	2	6	6-11	7	1	92	0.46	1	1	1.45	1862.72	0.905397	21.6	119.4	15.2	1	0	0	54	3.18	1.06						18117	2	1686.5	63.165	14.9813	3	182.08	43.1853	1	78.455	41.8675	4	11.2
68480	7	1	6	6-11	1	2	94	1.17	1	1	1.45	2051.24	0.968683	19.6	116.4	14.5	1	0	0	52.8	4.68	1.32						8094.23	2	1987	93.245	18.771	4	271.785	54.7126	3	61.7	27.9467	1	16.95
68504	7	2	6	6-11	3	1	98	4.12	2	1	1.45	1719.51	0.990109	16.4	112.5	13	1	0	0	52.3	4.32	1.27						21597.8	2	1702.5	49.115	11.5395	1	257.36	60.4664	4	56.1	29.6564	1	14.85
68555	7	2	6	6-11	3	1	101	0.71	1	1	1.45	1815.3	0.79078	20.2	116.7	14.8	1	0	0	54.1	3.75	1.47						45720.4	2	1435.5	52.845	14.7252	2	208.185	58.0104	4	47.385	29.7085	1	16.7
68579	7	1	6	6-11	1	1	102	1.03	1	1	1.45	1985.72	0.645863	19.1	114.8	14.5	1	0	0	53	3.54	0.93						13894.5	2	1282.5	44.875	13.9961	2	158.06	49.2975	2	53.755	37.7228	3	7.9
68596	7	2	6	6-11	3	2	100	0.38	1	1	1.45	1729.5	1.40329	18.3	111	14.9	1	0	0	50.6	5.46	1.06						8272.8	2	2427	80.335	13.2402	2	300.03	49.4487	2	101.535	37.652	3	19
68610	7	1	6	6-11	4	2	103	1.11	1	1	1.45	2199.68	1.15926	27.9	125.6	17.7	3	1	0	55.2	5.79	2.25						3283.26	2	2550	97.31	15.2643	3	313.34	49.1514	2	103.255	36.4429	3	13
68664	7	1	6	6-11	2	2	93	5	2	1	1.45	2176.52	0.918441	25.2	118.4	18	3	1	0	58.5	3.93	1.34						5727.28	2	1999	66.135	13.2336	2	259.84	51.994	2	79.67	35.8694	3	12.3
68671	7	1	6	6-11	4	2	99	0.19	1	1	1.45	2088.41	1.06948	22.5	116.6	16.5	1	0	0	53	4.5	1.5						46123.6	2	2233.5	78.05	13.9781	2	323.63	57.9593	4	74.61	30.0645	1	16.55
68684	7	2	6	6-11	3	1	101	0.44	1	1	1.45	1801.19	1.1473	21.1	114.2	16.2	1	0	0	55.7	3.85	1.6						18880.3	2	2066.5	68.24	13.2088	2	286.695	55.4938	3	76.52	33.3259	2	17.15
68705	7	1	6	6-11	4	2	102	0.76	1	1	1.45	2388.71	0.710843	34.5	123.5	22.6	4	1	1	72.7	4.19	0.98						4670.55	2	1698	58.71	13.8304	2	204.325	48.1331	2	74.305	39.3843	4	13.25
69029	7	2	6	6-11	4	1	93	0.02	1	1	1.45	2043.02	0.822802	29.3	126.6	18.3	3	1	0	62.8	6.05	1.34						2933.51	2	1681	68.76	16.3617	3	241.855	57.5503	4	53.645	28.7213	1	17.05
69183	7	1	6	6-11	1	1	102	1.33	2	1	1.45	2100.86	0.673295	24.6	119.3	17.3	1	0	0	61.3	3.72	1.4						18652.6	2	1414.5	66.64	18.8448	4	193.38	54.685	3	43.68	27.7922	1	11.95
69222	7	1	6	6-11	3	2	95	2.17	2	1	1.45	2192.7	0.969123	25.8	123.5	16.9	1	0	0	60.5	3.31	1.29						77724.8	2	2125	49.67	9.34965	1	293.975	55.3365	3	86.165	36.4934	3	12.75
69341	7	1	6	6-11	1	1	102	0.31	1	1	1.45	2225.13	0.917699	23	120.4	15.9	1	0	0	53.8	4.78	1.84						7129.88	2	2042	60.815	11.9128	1	266.89	52.2801	2	82.625	36.4165	3	12.25
69554	7	1	6	6-11	4	2	96	0.4	1	1	1.45	2202.42	0.890613	25	116.4	18.5	4	1	1	56.2	3.47	1.11						18111	2	1961.5	55.605	11.3393	1	268.7	54.7948	3	76.45	35.0777	3	14.5
69578	7	2	6	6-11	1	2	98	0.35	1	1	1.45	1791.86	1.32795	20.8	113.7	16.1	1	0	0	56.6	3.49	1.47						28548.7	2	2379.5	81	13.6163	2	312.145	52.4724	3	91.025	34.4285	3	14.05
69763	7	2	6	6-11	4	2	99	0.76	1	2	1.27	1711.54	0.637729	22.2	123.1	14.6	1	0	0	53.2	4.73	1.47						3328.35	2	1091.5	43.98	16.1173	3	152.105	55.7416	3	35.535	29.3005	1	9.85
69820	7	2	6	6-11	1	2	98	0.63	1	1	1.45	1749.37	0.862026	18.6	112.5	14.7	1	0	0	52.3	4.34	1.55						45017.9	2	1508	57.845	15.3435	3	190.62	50.5623	2	59.085	35.2629	3	12.95
69844	7	1	6	6-11	1	2	96	0.68	1	1	1.45	2184.9	1.25109	27.7	125	17.7	3	1	0	60.9	4.14	1.58						7709.77	2	2733.5	91.135	13.336	2	350.155	51.2391	2	113.705	37.4372	3	32.6
70085	7	2	6	6-11	3	1	94	0.94	1	1	1.45	2069.8	0.941397	33.6	123.6	22	4	1	1	70.8	4.34	1.14						15441.4	2	1948.5	64.53	13.2471	2	244.045	50.0991	2	82.5	38.1062	4	18.15
70138	7	1	6	6-11	7	1	95	0.89	1	1	1.45	2138.74	0.87458	23.8	118.2	17	1	0	0	57	3.83	1.63						31968.6	2	1870.5	60.535	12.9452	2	258.12	55.1981	3	68.305	32.8653	2	10.95
70325	7	2	6	6-11	1	1	90	4.77	2	1	1.45	1991.78	0.781711	22.5	130.5	13.2	1	0	0	52	3.21	1.14						6345.51	2	1557	45.095	11.5851	1	234.295	60.1914	4	49.8	28.7861	1	12.2
70645	7	1	6	6-11	4	1	98	0.03	1	2	1.27	1890.58	0.523649	22.3	120.7	15.3	1	0	0	53.7	4.19	1.53						10270.9	2	990	41.635	16.8222	3	114.11	46.1051	1	41.3	37.5455	3	6.2
70836	7	1	6	6-11	1	2	102	1.35	2	1	1.45	2291.6	0.684237	28.9	125.3	18.4	3	1	0	64.6	3.47	0.83						8375.57	2	1568	66.275	16.9069	3	210.295	53.6467	3	52.58	30.1798	1	8.6
70928	7	2	6	6-11	4	2	95	0.97	1	1	1.45	2171.28	0.849268	41	123.7	26.8	4	1	1	79.6	4.65	1.14						3920.4	2	1844	65.83	14.2798	2	244.38	53.0108	3	69.745	34.0404	2	12.8
70990	7	2	6	6-11	1	1	103	2.96	2	1	1.45	1825.27	0.87138	21.4	116.1	15.9	1	0	0	48	3.03	1.47						12085.2	2	1590.5	63.91	16.0729	3	236.395	59.4517	4	44.27	25.0506	1	18.05
71233	7	1	6	6-11	4	2	102	0.36	1	1	1.45	2105.04	1.52206	22	118.5	15.7	1	0	0	53.2	3.23	1.27						21240.5	2	3204	102.81	12.8352	2	376.69	47.0275	1	144.005	40.4508	4	30.5
71326	7	1	6	6-11	4	2	95	0.86	1	1	1.45	2219.49	1.07299	23.4	122.5	15.6	1	0	0	54.2	4.24	1.29						4198.18	2	2381.5	92.92	15.607	3	265.095	44.5257	1	105.33	39.8056	4	11.75
71350	7	2	6	6-11	4	1	96	0.93	1	1	1.45	1854.24	0.767971	24	115.5	18	3	1	0	56.3	5.4	1.32						8618.99	2	1424	46.32	13.0112	2	214.455	60.2402	4	44.61	28.1945	1	10.65
71385	7	2	6	6-11	3	1	97	1.03	1	1	1.45	1945.23	0.61895	28.3	118.6	20.1	4	1	1	65.6	5.22	1.45						12790.6	2	1204	32.605	10.8322	1	213.685	70.9917	4	27.165	20.3061	1	9.8
71448	7	2	6	6-11	4	1	100	1.39	2	1	1.45	1888.31	0.848905	22.4	120.8	15.4	1	0	0	53.1	3.36	1.45						4888.63	2	1603	63.7	15.8952	3	198.27	49.4747	2	64.17	36.0281	3	9.6
71500	7	1	6	6-11	1	2	98	4.97	2	1	1.45	2190.72	0.613269	24.9	118.4	17.8	3	1	0	60.8	4.22	1.6						22569.7	2	1343.5	42.995	12.8009	2	181.025	53.8965	3	50.93	34.1176	2	6.7
71557	7	1	6	6-11	7	1	95	3.04	2	1	1.45	2047.14	0.852897	22	116.5	16.2	1	0	0	54.2	4.5	1.73						36630.8	2	1746	73.41	16.8179	3	260.725	59.7308	4	48.93	25.2216	1	13
71601	7	1	6	6-11	7	2	97	0.84	1	1	1.45	2222.57	0.714712	27.4	132.2	15.7	1	0	0	56.5	4.76	1.63						4294.88	2	1588.5	48.465	12.204	1	244.395	61.5411	4	49.765	28.1955	1	8.35
71788	7	1	6	6-11	1	3	92	0.66	1	1	1.45	2363.18	0.959934	29.9	128.4	18.1	3	1	0	62.9	4.34	1.6						6631.67	2	2268.5	91.59	16.1499	3	265.02	46.7304	1	95.51	37.8924	4	19.45
71842	7	1	6	6-11	2	1	97	2.2	2	1	1.45	2211.36	0.609805	26.1	121.7	17.6	3	1	0	60.1	4.06	1.5						31679.6	2	1348.5	39.24	11.6396	1	226.37	67.1472	4	33.685	22.4816	1	7.4
109325	66	1	7	6-11	6	1	169	4.78	2	1	1.45	2071.7	1.08944	20.9	123.1	13.8	1	0	0	51	4.01	1.4						9097.49	2	2257	85.875	15.2193	3	314.55	55.7466	3	73.98	29.5002	1	18.35
109506	66	1	7	6-11	6	2	152	5	2	1	1.45	2188.81	0.449102	25.4	126.2	15.9	1	0	0	55.4	4.22	1.4						17308.2	2	983	52.275	21.2716	4	99.765	40.5961	1	41.53	38.0234	4	7.7
109718	66	2	7	6-11	3	2	167	2.73	2	1	1.45	1999.26	0.693005	29.3	123.1	19.3	3	1	0	64.6	3.78	1.22						7630.75	2	1385.5	55.79	16.1068	3	185.035	53.4204	3	47.33	30.7449	2	8.8
109745	66	1	7	6-11	4	1	150	1.13	1	1	1.45	2342.17	0.702981	35.1	136.8	18.8	3	1	0	66.8	5.33	1.32						2820.98	2	1646.5	86.56	21.0288	4	181.18	44.0158	1	64.525	35.2703	3	5.6
109983	66	1	7	6-11	3	2	169	5	2	1	1.45	2227.91	0.773595	27.4	131.4	15.9	1	0	0	58.5	3.47	1.76						24110.3	2	1723.5	74.415	17.2707	3	203.655	47.2654	1	68.72	35.8851	3	9.45
110001	66	2	7	6-11	3	2	168	2.52	2	1	1.45	1996.19	0.811044	27.6	125	17.7	1	0	0	60.7	3.15	1.47						12118.4	2	1619	67.27	16.6201	3	199.17	49.2082	2	61.71	34.3045	3	11.3
110086	66	1	7	6-11	4	2	157	0	1	3	1.12	1829.26	0.470955	26.9	127.2	16.6	1	0	0	57.6	5.02	1.91						32124.7	2	861.5	35.145	16.318	3	117.36	54.491	3	27.885	29.1312	1	8.1
110106	66	1	7	6-11	7	1	162	2.2	2	1	1.45	2640.11	0.866819	45.2	135	24.8	4	1	1	75.4	3.15	1.16						7656.17	2	2288.5	99.22	17.3424	3	258.715	45.22	1	97.13	38.1984	4	11.6
110141	66	1	7	6-11	1	2	154	1.31	2	1	1.45	2472.01	0.835353	35.2	129.9	20.9	4	1	1	68.3	3.9	1.42						48131.3	2	2065	77.52	15.016	3	348.785	67.5613	4	50.61	22.0576	1	26.5
110227	66	2	7	6-11	3	2	158	1.18	1	1	1.45	1885.45	0.713888	22	121.7	14.9	1	0	0	54.8	3.83	1.58						15622	2	1346	50.635	15.0475	3	163.44	48.5706	2	56.765	37.9558	4	14.55
110303	66	1	7	6-11	3	2	158	2.35	2	1	1.45	2139.38	1.36324	23.8	128	14.5	1	0	0	56.5	4.11	1.5						12536.8	2	2916.5	96.415	13.2234	2	387.755	53.1809	3	113.41	34.9971	3	22.75
110707	66	1	7	6-11	6	1	162	1.02	1	2	1.27	2114.54	1.11703	30.6	117.8	22.1	4	1	1	67	4.01	1.58						15345.2	2	2362	117.83	19.9543	4	231.96	39.282	1	105.49	40.1952	4	11.05
110937	66	2	7	6-11	6	2	171	5	2	1	1.45	1802.32	1.20178	18.9	117.8	13.6	1	0	0	49.4	3.83	1.71						5930.24	2	2166	64.865	11.9788	1	261.76	48.3398	2	96.29	40.0097	4	8.6
111359	66	1	7	6-11	3	2	158	1.55	2	1	1.45	2361.55	0.914653	33.6	129.6	20	4	1	1	71.5	3.47	1.45						9223.03	2	2160	55.42	10.263	1	328.455	60.825	4	74.065	30.8604	2	21.4
111371	66	2	7	6-11	3	2	159	2.02	2	1	1.45	1972.6	0.861808	24	127.4	14.8	1	0	0	56.4	2.72	1.4						9484.01	2	1700	37.675	8.86471	1	225.105	52.9659	3	73.545	38.9356	4	8.4
111472	66	1	7	6-11	1	1	159	5	2	1	1.45	2071.31	0.787424	23.8	124.2	15.4	1	0	0	55.5	4.01	1.42						66270.9	2	1631	45.515	11.1625	1	254.225	62.3483	4	48.5	26.7627	1	12.6
111601	66	1	7	6-11	3	1	153	0.99	1	1	1.45	2000.08	0.942463	20	116.1	14.8	1	0	0	52.6	4.5	1.27						25426.2	2	1885	50.325	10.679	1	267.705	56.8074	3	72.6	34.6631	3	11.55
111905	66	2	7	6-11	3	1	152	1.03	1	1	1.45	2004.93	0.900282	23.9	130.6	14	1	0	0	56.9	4.76	1.86						21459.1	2	1805	42.23	9.35845	1	271.47	60.1596	4	61.415	30.6224	2	11.25
112066	66	2	7	6-11	2	2	151	0.44	1	2	1.27	1820.28	0.824323	30.3	125.2	19.3	3	1	0	63.7	4.16	1.27						4955.16	2	1500.5	35.445	9.44885	1	217.445	57.966	4	55.725	33.4239	2	9.85
112076	66	2	7	6-11	2	2	164	0.48	1	1	1.45	1825.72	0.620028	21.4	116.8	15.7	1	0	0	54.4	4.01	1.16						14993.4	2	1132	44.395	15.6873	3	153.765	54.3339	3	39.515	31.4165	2	11.2
112087	66	2	7	6-11	7	2	162	0.33	1	1	1.45	2076.22	0.715	28.3	131.7	16.3	1	0	0	62.2	3.05	1.45						14843.4	2	1484.5	53.73	14.4776	2	208.875	56.2816	3	50.285	30.486	2	9
112259	66	2	7	6-11	3	1	155	1.52	2	1	1.45	1784.01	0.853416	19.8	114.9	15	1	0	0	55.2	4.97	1.47						28970.2	2	1522.5	51.655	13.5711	2	204.58	53.7484	3	60.36	35.6808	3	16.5
112293	66	2	7	6-11	3	1	172	2.95	2	1	1.45	1951.15	0.697793	25.6	123.3	16.8	1	0	0	60.1	3.93	1.55						222296	2	1361.5	52.035	15.2876	3	184.605	54.2358	3	47.895	31.6603	2	10
112343	66	1	7	6-11	7	1	150	4.06	2	1	1.45	2289.99	0.706554	24.8	120.6	17.1	1	0	0	57.4	3.08	1.14						5210.88	2	1618	61.36	15.1693	3	187.865	46.4438	1	70.455	39.19	4	10
112364	66	1	7	6-11	3	2	172	3.48	2	1	1.45	2530.67	0.854518	37.2	136.7	19.9	4	1	1	68.6	5.69	1.81						117550	2	2162.5	96.195	17.7933	4	276.16	51.0816	2	76.425	31.8069	2	15.65
112537	66	1	7	6-11	4	1	168	1.17	1	1	1.45	2199.71	0.736234	23.6	124.9	15.1	1	0	0	53	4.22	1.58						11323.6	2	1619.5	53.5	13.214	2	229.26	56.6249	3	55.32	30.7428	2	13.15
112879	66	1	7	6-11	3	2	172	1.55	2	1	1.45	2229.7	0.650088	24.9	127.3	15.4	1	0	0	59.6	4.19	1.47						43806.9	2	1449.5	61.495	16.97	3	195.02	53.8172	3	49.475	30.7192	2	12
112885	66	2	7	6-11	1	2	168	1.92	2	1	1.45	1970.57	0.928411	26.1	124.5	16.8	1	0	0	61.7	4.76	1.42						13504.3	2	1829.5	57.24	12.5149	1	275.445	60.223	4	57.96	28.5127	1	11.8
112971	66	2	7	6-11	2	2	162	2.92	2	1	1.45	1921.1	0.662901	22.3	124.7	14.3	1	0	0	55.3	4.19	1.78						26251.7	2	1273.5	35.14	11.0373	1	196.82	61.8202	4	39.62	28	1	9.6
113150	66	2	7	6-11	1	2	166	0.59	1	1	1.45	1955.2	1.25409	25.2	124.2	16.3	1	0	0	56.2	3.26	1.4						18900.5	2	2452	90.975	14.8409	2	285.8	46.6232	1	107.68	39.5237	4	27.15
113167	66	2	7	6-11	3	2	158	1.75	2	1	1.45	1953.4	0.46304	25.3	123.9	16.5	1	0	0	55.5	3.83	1.73						79857.7	2	904.5	35.745	15.8076	3	106.55	47.12	1	37.95	37.7612	3	7.05
113192	66	1	7	6-11	7	1	156	2.48	2	1	1.45	2294.31	0.913128	29.6	129	17.8	3	1	0	58.3	4.19	1.91						10664.5	2	2095	60.025	11.4606	1	245.975	46.9642	1	97.58	41.9198	4	11.45
113261	66	1	7	6-11	3	2	158	1.02	1	1	1.45	2240.49	0.661239	25.3	122.6	16.8	1	0	0	59.5	4.14	1.53						31850.3	2	1481.5	83.355	22.5056	4	138.19	37.3108	1	67.05	40.7324	4	6.5
113377	66	2	7	6-11	4	1	156	0.61	1	1	1.45	1893.45	1.03066	22.9	121.3	15.6	1	0	0	50.9	3.18	1.6						8240.99	2	1951.5	87.96	18.0292	4	252.76	51.8084	2	66.21	30.535	2	10
113622	66	1	7	6-11	3	1	158	5	2	1	1.45	2444.42	0.833734	35.7	137.4	18.9	3	1	0	65.5	4.24	1.81						59827.6	2	2038	69.46	13.633	2	265.545	52.1187	2	82.59	36.4725	3	14.6
113640	66	1	7	6-11	1	1	151	0.87	1	1	1.45	2390.18	1.5729	34.4	130.7	20.1	4	1	1	71.7	3.75	1.34						18585.3	2	3759.5	143.275	15.244	3	464.55	49.4268	2	149.18	35.7127	3	19.9
113877	66	2	7	6-11	3	2	168	4.97	2	1	1.45	2048.02	1.00121	30.1	126.7	18.8	3	1	0	66	3.49	1.63						20950.1	2	2050.5	84.97	16.5755	3	257.71	50.2726	2	77.07	33.8274	2	21.65
113963	66	1	7	6-11	6	2	171	4.08	2	1	1.45	2160.96	0.920888	18.8	119.5	13.2	1	0	0	49.1	4.09	1.32						3754.53	2	1990	73.995	14.8734	2	306.745	61.6573	4	51.825	23.4384	1	17.95
114002	66	1	7	6-11	4	2	155	1.7	2	1	1.45	2439.12	0.993594	37.2	128.6	22.5	4	1	1	72.4	3.93	1.42						9181.35	2	2423.5	120.64	19.9117	4	337.79	55.7524	3	73.165	27.1708	1	24.15
114077	66	1	7	6-11	4	1	171	0.26	1	1	1.45	2058.2	0.846858	21.4	121.7	14.4	1	0	0	49.6	3.52	1.53						2428.46	2	1743	44.7	10.2582	1	259.465	59.5445	4	59.795	30.8752	2	12.05
114206	66	2	7	6-11	4	1	171	0.66	1	1	1.45	1861.52	0.617507	21.4	120.2	14.8	1	0	0	53.5	2.35	1.11						2145.54	2	1149.5	35.94	12.5063	1	146.095	50.8378	2	47.735	37.3741	3	8.75
114230	66	1	7	6-11	4	1	172	0.52	1	1	1.45	2186.3	0.992771	25.8	132.9	14.6	1	0	0	51.6	3.18	1.66						7329.8	2	2170.5	42.705	7.87008	1	295.76	54.5054	3	94.825	39.3193	4	13.85
114250	66	2	7	6-11	4	2	157	1.82	2	2	1.27	2101.09	1.54944	41.9	140.7	21.2	4	1	1	73.8	5.17	1.29						7146.62	2	3255.5	81.765	10.0464	1	404.355	49.6827	2	151.305	41.8291	4	24.65
114370	66	1	7	6-11	4	1	150	0.65	1	1	1.45	2159.77	1.77357	23.7	125.3	15.1	1	0	0	53	3.41	1.76						2228.01	2	3830.5	99.94	10.4362	1	497.74	51.9765	2	162.75	38.2391	4	21.45
114400	66	1	7	6-11	7	1	149	1.67	2	3	1.12	1832.6	0.849342	25.9	131.7	14.9	1	0	0	53.7	5.09	1.81						8606.69	2	1556.5	33.73	8.66817	1	252.52	64.8943	4	46.825	27.0752	1	8.3
114551	66	1	7	6-11	4	2	152	1.88	2	1	1.45	2343.6	1.09341	33.5	142.3	16.5	1	0	0	60.1	3.9	1.53						14378.4	2	2562.5	83.74	13.0716	2	289.825	45.241	1	119.85	42.0937	4	18.5
114899	66	1	7	6-11	7	1	161	2.64	2	1	1.45	2250.92	0.816998	26.6	122.6	17.7	1	0	0	59	4.09	1.11						17632.4	2	1839	64.65	14.062	2	245.905	53.4867	3	67.615	33.0905	2	9.5
115117	66	2	7	6-11	3	2	158	1.82	2	1	1.45	1837.8	0.959843	22.6	116.4	16.7	1	0	0	57.3	4.16	1.42						38559.8	2	1764	61.345	13.9104	2	220.955	50.1032	2	73.805	37.6556	3	9.8
115128	66	1	7	6-11	4	1	172	0.96	1	1	1.45	2342.9	0.76401	29.4	126.7	18.3	3	1	0	59.3	3.52	1.78						17181	2	1790	60.585	13.5385	2	237.87	53.1553	3	69	34.6927	3	12.9
115340	66	1	7	6-11	1	1	162	0.59	1	1	1.45	2374.31	0.748006	33	126.2	20.7	4	1	1	70.3	3.59	0.88						17284.1	2	1776	67.97	15.3086	3	234.475	52.8097	3	63.605	32.2323	2	10.9
115413	66	2	7	6-11	3	2	157	0.28	1	1	1.45	2040.41	0.771415	27.6	129.2	16.5	1	0	0	61.2	4.99	1.34						21910.7	2	1574	56.375	14.3266	2	207.325	52.6874	3	60.63	34.6677	3	6.4
115633	66	1	7	6-11	4	1	171	3.4	2	1	1.45	2462.22	0.954424	36.2	133.6	20.3	4	1	1	64.9	3.28	1.47						5065.26	2	2350	87.005	14.8094	2	269.015	45.7898	1	108.515	41.5589	4	27.9
115810	66	1	7	6-11	3	2	169	3.85	2	1	1.45	2091.92	0.621917	21.2	125	13.6	1	0	0	50.8	3.08	1.27						66229.8	2	1301	60.085	18.4735	4	176.205	54.1752	3	40.805	28.2279	1	7.8
115901	66	2	7	6-11	4	1	163	0	1	1	1.45	2135.61	0.75201	31.9	132.7	18.1	3	1	0	62.8	3.13	0.96						6932.75	2	1606	55.145	13.7347	2	228.145	56.8232	3	55.655	31.189	2	14.45
115941	66	1	7	6-11	2	2	158	4.04	2	1	1.45	2127.43	0.796032	22.4	118.7	15.9	1	0	0	53.5	3.8	1.6						11149.6	2	1693.5	42.075	9.938	1	243.2	57.4432	4	63.345	33.6643	2	9.55
115970	66	1	7	6-11	1	1	160	1.36	2	1	1.45	2142.41	0.820103	22.1	123.5	14.5	1	0	0	54.8	3.05	1.73						60222.3	2	1757	64.145	14.6033	2	248.185	56.502	3	56.6	28.9926	1	12.5
116064	66	2	7	6-11	3	1	150	1.42	2	1	1.45	2023.44	0.951597	32.4	121.4	22	4	1	1	76.9	2.56	0.65						4604.81	2	1925.5	71.92	14.9405	3	246.105	51.1254	2	74.88	34.9997	3	20.6
116068	66	2	7	6-11	2	2	161	2.67	2	1	1.45	1941.96	0.663764	25	123.2	16.5	1	0	0	59.9	3.83	1.84						21775.8	2	1289	58.28	18.0853	4	166.26	51.5935	2	46.53	32.488	2	12.85
116671	66	2	7	6-11	3	2	156	0.78	1	1	1.45	1882.76	0.917535	22.5	120.8	15.4	1	0	0	51.6	4.81	1.27						28451.9	2	1727.5	70.57	16.3404	3	196.755	45.5583	1	74.01	38.558	4	9.35
116714	66	2	7	6-11	1	1	167	0.22	1	3	1.12	1535.85	0.714264	27.6	115.7	20.6	4	1	1	64.8	3.59	1.24						6586	2	1097	30.28	11.041	1	170.445	62.1495	4	35.31	28.969	1	16.55
116740	66	2	7	6-11	1	2	155	1.97	2	1	1.45	1774.26	0.55629	20.4	113.2	15.9	1	0	0	55	3.1	1.76						13607.4	2	987	48.75	19.7568	4	116.21	47.0963	1	38.54	35.1429	3	8.7
116851	66	1	7	6-11	3	1	158	1.51	2	1	1.45	2233.21	0.591302	25.9	130.7	15.2	1	0	0	53.1	3.08	1.19						11340.1	2	1320.5	40.475	12.2605	1	173.075	52.4271	3	52.665	35.8944	3	6.85
116926	66	2	7	6-11	2	1	149	0.18	1	1	1.45	2097.18	0.817764	33.8	126.6	21.1	4	1	1	68.2	3.34	0.91						20778.9	2	1715	51.835	12.0898	1	218.39	50.9364	2	71.045	37.2831	3	12.65
116944	66	1	7	6-11	1	2	164	0.2	1	1	1.45	2352.39	0.832771	31.1	124.1	20.2	4	1	1	67.2	3.98	1.24						20328.1	2	1959	65.025	13.2772	2	288.56	58.9199	4	64.695	29.7221	1	13.85
117152	66	1	7	6-11	4	2	161	0.65	1	2	1.27	1972.75	0.250919	24.6	121.4	16.7	1	0	0	55.7	3.54	1.11						3534.12	2	495	9.755	7.88283	1	83.22	67.2485	4	14.19	25.8	1	2.5
117341	66	2	7	6-11	1	2	161	5	2	1	1.45	1940.57	1.32925	24.2	124.1	15.7	1	0	0	53.2	3.9	1.45						17876	2	2579.5	94.265	14.6176	2	302.44	46.899	1	115.36	40.2497	4	31
117601	66	2	7	6-11	3	2	149	4.81	2	1	1.45	1984.48	0.79139	24.1	128.4	14.6	1	0	0	54.2	3.21	1.63						6617.27	2	1570.5	55.085	14.0299	2	212.455	54.1114	3	56.13	32.1662	2	19.55
117612	66	2	7	6-11	7	2	163	2.87	2	1	1.45	2256.42	0.731691	33.2	142.5	16.3	1	0	0	68.3	3.21	1.4						2359.61	2	1651	49.455	11.9818	1	226.8	54.9485	3	63.625	34.6835	3	11.3
117642	66	1	7	6-11	4	2	151	1.28	1	1	1.45	2277.82	0.66028	27.8	124	18.1	3	1	0		3.78	1.45						7133.59	2	1504	55.19	14.6782	2	203.155	54.0306	3	53.985	32.3049	2	16.2
118139	66	1	7	6-11	1	2	155	2.63	2	1	1.45	2295.28	0.87375	27.2	122.5	18.1	3	1	0	54.4	3.85	1.86						29076.4	2	2005.5	57.83	11.5343	1	268.15	53.4829	3	80.335	36.0516	3	14.8
118141	66	2	7	6-11	3	2	158	2.08	2	2	1.27	1557.26	1.16872	18.8	111.5	15.1	1	0	0	53.4	4.27	1.32						53808.5	2	1820	41.445	9.10879	1	255.355	56.122	3	73.8	36.4945	3	11.9
118203	66	1	7	6-11	3	2	163	1.35	2	1	1.45	2133.53	1.31004	22.8	113.2	17.8	3	1	0	58.5	3.41	1.76						37737	2	2795	73.53	10.5231	1	411.885	58.946	4	99.675	32.0957	2	18.7
118230	66	2	7	6-11	3	2	153	5	2	1	1.45	1943.57	1.05168	23.8	124.9	15.3	1	0	0	53	4.55	1.29						57456.9	2	2044	75.29	14.7339	2	224.89	44.0098	1	97.61	42.979	4	16.5
118372	66	2	7	6-11	1	2	172	2.31	2	3	1.12	1524.15	0.971687	20.9	122.9	13.8	1	0	0	51	2.9	1.09						11155	2	1481	61.345	16.5685	3	180.315	48.7009	2	58.835	35.7539	3	12.9
118404	66	1	7	6-11	2	1	159	3.2	2	1	1.45	2534.52	1.01597	39.3	129.7	23.4	4	1	1	77.2	4.4	1.14						15402.1	2	2575	108.06	16.786	3	326.225	50.6757	2	92.865	32.4577	2	22.45
118422	66	1	7	6-11	4	1	158	0.85	1	1	1.45	2050.37	1.5168	21.4	115	16.2	1	0	0	50.4	3.44	1.71						7031.17	2	3110	79.785	10.2617	1	428.195	55.0733	3	121.825	35.2548	3	18.3
118455	66	2	7	6-11	3	2	158	0.73	1	1	1.45	1939.66	0.865874	23.9	124.4	15.4	1	0	0	54.5	5.12	1.99						11648.8	2	1679.5	70.19	16.7169	3	164.55	39.1902	1	85.45	45.7904	4	15.6
118646	66	1	7	6-11	1	1	172	1.73	2	1	1.45	2122.19	0.595612	25.7	123.4	16.9	1	0	0	53.2	3.62	1.22						24525.9	2	1264	37.405	11.837	1	214.305	67.818	4	30.56	21.7595	1	10.75
118824	66	2	7	6-11	3	2	163	1.3	1	1	1.45	1824.23	0.763063	21.6	116.4	15.9	1	0	0	56.5	5.48	1.73						23531.4	2	1392	49.62	14.2586	2	169.65	48.75	2	60.425	39.0679	4	13.6
118854	66	2	7	6-11	6	2	167	4.17	2	1	1.45	2047.77	0.56598	27.6	129.9	16.4	1	0	0	59	4.01	1.55						3542.75	2	1159	48.945	16.8921	3	173.455	59.8637	4	32.335	25.1091	1	12
119306	66	1	7	6-11	3	2	169	3.85	2	1	1.45	2166.25	0.743912	21.2	125.4	13.5	1	0	0	51.8	3.23	1.53						66229.8	2	1611.5	51.17	12.7012	1	203.795	50.5852	2	67.395	37.6392	3	12.25
119387	66	1	7	6-11	3	1	151	1.4	2	1	1.45	2214.41	0.756634	24	123.8	15.7	1	0	0	53	4.47	1.73						6540.43	2	1675.5	58.815	14.0412	2	237.325	56.6577	3	54.625	29.342	1	3.75
119520	66	2	7	6-11	1	2	170	1.52	2	2	1.27	1669.11	0.805221	23.4	117.7	16.9	1	0	0	57.5	4.29	1.53						6269.03	2	1344	47.33	14.0863	2	150.425	44.7693	1	64.675	43.3092	4	8.55
120227	66	1	7	6-11	3	2	166	4.22	2	1	1.45	2240.86	0.981099	24.4	126.1	15.3	1	0	0	58.6	3.36	1.32						22276.2	2	2198.5	79.72	14.5044	2	232.145	42.237	1	107.255	43.907	4	14.3
120233	66	1	7	6-11	4	1	152	1.03	1	1	1.45	2353.31	0.889596	28.8	129.4	17.2	1	0	0	54.4	3.72	2.15						3288.11	2	2093.5	64.685	12.3592	1	302.135	57.7282	4	70.885	30.4736	2	20.2
120265	66	1	7	6-11	7	2	166	2.82	2	1	1.45	2143.49	0.822491	27.2	128.9	16.4	1	0	0	55.8	4.73	1.4						5095.83	2	1763	59.44	13.4861	2	231.82	52.5967	3	69.015	35.2317	3	13.2
120644	66	2	7	6-11	4	2	172	0.94	1	1	1.45	1958.27	1.0305	26.9	122.3	18	3	1	0	57.2	2.53	1.78						5464.92	2	2018	84.58	16.7651	3	202.225	40.0842	1	96.805	43.1737	4	12.75
120669	66	2	7	6-11	2	2	168	0.98	1	1	1.45	1911.7	0.803474	28.2	116.2	20.9	4	1	1	62	3.41	1.14						7447.11	2	1536	51.98	13.5365	2	224.7	58.5156	4	47.83	28.0254	1	13.05
120680	66	1	7	6-11	1	2	161	0.37	1	1	1.45	2329.66	1.26242	31.2	128.8	18.8	3	1	0	67	4.11	1.19						14300.6	2	2941	104.625	14.2299	2	336.555	45.7742	1	132.42	40.523	4	21.2
120844	66	2	7	6-11	3	1	159	5	2	1	1.45	1977.14	0.751844	24.8	126.8	15.4	1	0	0	54.4	4.47	1.89						21336.8	2	1486.5	58.63	15.7767	3	191.735	51.5937	2	55.325	33.4965	2	12.9
121046	66	2	7	6-11	4	1	151	0.48	1	1	1.45	2045.25	0.641486	28.5	128.5	17.3	1	0	0	56.6	4.19	1.66						22758.2	2	1312	75.95	23.1555	4	122.385	37.3125	1	57.12	39.1829	4	12.95
121086	66	2	7	6-11	6	3	156	5	2	1	1.45	2006.92	0.573018	24.9	129.5	14.8	1	0	0	55.9	4.78	1.91						7479.85	2	1150	37.715	13.1183	2	159.89	55.6139	3	40.375	31.5978	2	10.05
121223	66	1	7	6-11	4	1	172	0.93	1	1	1.45	2214.75	0.823797	29	131.9	16.7	1	0	0	54.4	4.73	1.32						6159.19	2	1824.5	84.69	18.5673	4	217.4	47.6624	1	69.61	34.3376	3	6.9
121226	66	2	7	6-11	6	1	166	2.71	2	1	1.45	1824.04	0.874708	20.5	117.8	14.8	1	0	0	55.2	4.16	1.24						28553.7	2	1595.5	50.825	12.7421	1	243.39	61.0191	4	50.815	28.6641	1	18.5
121455	66	1	7	6-11	4	1	150	1.77	2	1	1.45	2312.48	1.22293	31.1	131.9	17.9	1	0	0	59.2	4.27	1.91						6782.05	2	2828	80.395	11.3713	1	347.345	49.1294	2	124.76	39.7044	4	22.65
121472	66	1	7	6-11	2	1	169	5	2	1	1.45	2191.2	0.923467	25.3	127.9	15.5	1	0	0	53.3	4.01	1.68						48891.7	2	2023.5	61.48	12.1532	1	295.375	58.3889	4	69.615	30.9629	2	15.95
121537	66	2	7	6-11	4	1	172	1.04	1	2	1.27	1713.39	0.783827	24.1	121.6	16.3	1	0	0	57.2	3.65	1.29						4998.97	2	1343	47.75	14.2219	2	213.72	63.6545	4	36.365	24.3697	1	14.95
121545	66	1	7	6-11	1	2	152	0.96	1	2	1.27	1987.28	0.954067	24.2	118.3	17.3	1	0	0	62	4.89	1.58						6593.86	2	1896	67.96	14.3376	2	240.71	50.7827	2	74.04	35.1456	3	13.45
121600	66	2	7	6-11	6	2	153	1.99	2	2	1.27	1681.89	1.07141	23.7	118.7	16.8	1	0	0	54	4.58	2.07						21758.3	2	1802	48.26	10.7125	1	277.225	61.5372	4	58.89	29.4123	1	17.9
121815	66	1	7	6-11	1	2	161	0.37	1	1	1.45	2466.91	1.38067	36.2	129.8	21.5	4	1	1	74.6	3.78	1.09						14300.6	2	3406	130.495	15.3253	3	377.665	44.3529	1	153.73	40.6216	4	27.65
121820	66	2	7	6-11	1	1	151	0.56	1	1	1.45	1881.6	0.986131	23.5	119.4	16.5	1	0	0	55.5	5.07	2.15						8940.78	2	1855.5	51.275	11.0536	1	260.28	56.1099	3	69.475	33.6985	2	14.35
121869	66	2	7	6-11	4	1	151	0.02	1	1	1.45	1965.03	1.53586	26.7	123.2	17.6	1	0	0	59	4.03	1.91						7260.31	2	3018	76.88	10.1895	1	406.92	53.9324	3	122.365	36.4906	3	25.25
122017	66	2	7	6-11	4	1	168	0.66	1	1	1.45	1909.66	0.426515	22	124	14.3	1	0	0	51.4	5.51	1.42						2856.19	2	814.5	25.57	12.5574	1	105.13	51.6292	2	33.935	37.4972	3	4
122228	66	2	7	6-11	3	1	166	5	2	1	1.45	2069.44	0.741264	27.8	131.7	16	1	0	0	60.2	4.01	1.5						39334.6	2	1534	39.325	10.2542	1	218.54	56.9857	4	58.64	34.4042	3	9.45
122312	66	1	7	6-11	2	1	168	2.57	2	1	1.45	2388.14	0.832448	31.7	124.1	20.6	4	1	1	70.3	4.06	1.4						11945.7	2	1988	76.145	15.3209	3	249.74	50.2495	2	78.575	35.5722	3	9.15
122521	66	1	7	6-11	3	2	151	2.44	2	1	1.45	2371.25	0.924198	30.9	129.7	18.4	3	1	0	64.4	2.66	1.29						13448.9	2	2191.5	73.68	13.4483	2	303.945	55.4771	3	77.22	31.7125	2	13.4
122628	66	1	7	6-11	7	1	167	0.83	1	1	1.45	2266.35	1.19598	29.1	131.4	16.9	1	0	0	59.2	2.82	1.14						7379.52	2	2710.5	98.235	14.497	2	343.415	50.6792	2	106.945	35.5102	3	19.9
122782	66	2	7	6-11	6	1	162	1.67	2	1	1.45	2070.02	0.585743	27.3	132.4	15.6	1	0	0	59.3	3.13	1.16						14829.3	2	1212.5	72.48	23.9109	4	149.855	49.4367	2	36.63	27.1893	1	15.25
122815	66	2	7	6-11	2	2	171	5	2	1	1.45	1976.54	0.969371	32.9	116.3	24.3	4	1	1	73.4	3.47	1.01						10615.9	2	1916	68.9	14.3841	2	230.745	48.1722	2	81.3	38.1889	4	16.2
122989	66	1	7	6-11	6	1	169	4.58	2	1	1.45	2175.7	0.693111	23	123.8	15	1	0	0	54.3	4.27	1.29						21578.7	2	1508	46.34	12.2918	1	166.55	44.1777	1	75.34	44.9642	4	13.45
123370	66	2	7	6-11	4	1	166	3.82	2	1	1.45	2224.42	1.11287	34.1	138.3	17.8	1	0	0	63.3	4.91	1.68						7774.4	2	2475.5	47.22	7.62997	1	462.205	74.6847	4	55.15	20.0505	1	15.3
123456	66	1	7	6-11	1	1	150	4.51	2	1	1.45	2186.51	0.802193	25.3	123.7	16.5	1	0	0	55.2	4.14	1.71						6938.21	2	1754	65.645	14.9704	3	219.665	50.0946	2	68.545	35.1713	3	13.95
123540	66	1	7	6-11	4	2	151	0.03	1	1	1.45	2553.06	0.844477	36	131.6	20.8	4	1	1	70.7	3.08	1.6						1990.58	2	2156	72.38	13.4286	2	309.7	57.4583	4	68.225	28.4798	1	10.85
123581	66	1	7	6-11	1	1	155	0.78	1	1	1.45	2185.76	0.75397	25.2	121	17.2	1	0	0	59	4.42	1.58						16524.2	2	1648	51.475	12.4939	1	248.5	60.3155	4	53.43	29.179	1	19.3
123611	66	2	7	6-11	3	3	156	0	1	1	1.45	2118.45	0.30612	35.6	126.3	22.3	4	1	1	69	4.91	1.42						14102.9	2	648.5	23.91	14.7479	2	66.585	41.0702	1	31.975	44.3755	4	4.9
123730	66	2	7	6-11	1	1	158	2.41	2	1	1.45	1752.9	1.0902	20.3	111.3	16.4	1	0	0	52.5	3.7	1.03						10894.5	2	1911	96.13	20.1214	4	248.4	51.9937	2	61.355	28.8956	1	15.5
123990	66	1	7	6-11	4	1	172	0.54	1	1	1.45	2255.46	0.831539	27	130.3	15.9	1	0	0	54.8	3.21	1.11						33484.9	2	1875.5	78.905	16.8286	3	179.45	38.2725	1	93.155	44.7025	4	7.2
123991	66	1	7	6-11	7	2	165	5	2	1	1.45	2263.5	0.826818	28.4	131.9	16.3	1	0	0	56.7	3.49	1.6						20411.7	2	1871.5	47.88	10.2335	1	288.26	61.6105	4	60.835	29.2554	1	10.75
124278	66	1	7	6-11	7	2	154	5	2	1	1.45	2144.3	0.780674	21.3	118.9	15.1	1	0	0	53.6	3.83	1.55						6979.33	2	1674	55.545	13.2724	2	216.695	51.779	2	66.715	35.8683	3	22.45
124341	66	1	7	6-11	3	1	158	5	2	1	1.45	2482.84	0.861311	35.5	126.5	22.2	4	1	1	72.5	4.97	1.42						15929.1	2	2138.5	93.485	17.4861	3	251.855	47.1087	1	85.44	35.9579	3	11.65
124430	66	2	7	6-11	3	2	164	1.77	2	1	1.45	2369.63	1.15271	48.6	133.4	27.3	4	1	1	89.4	3.26	1.24						23235.5	2	2731.5	97.37	14.2588	2	334.915	49.0448	2	113.645	37.4448	3	16.15
124650	66	2	7	6-11	1	1	165	0.63	1	1	1.45	2002.26	0.756397	28.9	123.9	18.8	3	1	0	65.8	4.76	1.71						44374.8	2	1514.5	50.045	13.2176	2	196.085	51.7887	2	61.1	36.309	3	14.25
124820	66	2	7	6-11	3	1	157	1.22	1	1	1.45	1914.51	0.748495	22.9	123.3	15.1	1	0	0	57.5	4.63	1.66						35051.9	2	1433	43.905	12.2554	1	183.775	51.298	2	60.735	38.1448	4	11.1
84164	9	2	7	6-11	4	1	123	4.23	2	1	1.45	2280.42	0.850282	39.7	136.4	21.3	4	1	1	75.4	3.88	1.6						6331.79	2	1939	68.94	14.2218	2	231.87	47.8329	2	84.375	39.1632	4	13.5
84179	9	2	7	6-11	7	2	122	5	2	2	1.27	1862.98	1.16238	31.1	128.8	18.7	3	1	0	63.5	4.68	1.78						80342.8	2	2165.5	72.255	13.3466	2	207.27	38.2858	1	122.445	50.8892	4	23.55
84296	9	2	7	6-11	2	1	120	1.04	1	3	1.12	1450.78	1.15868	18.4	117.1	13.4	1	0	0	50.6	3.7	1.5						9034.16	2	1681	64.405	15.3254	3	213.68	50.8459	2	64.295	34.4233	3	15.35
84337	9	1	7	6-11	7	2	123	0.53	1	1	1.45	2219.89	0.638995	24	123	15.9	1	0	0	53.1	3.57	1.76						30263.5	2	1418.5	64.25	18.1177	4	175.36	49.4494	2	53.42	33.8935	2	9.4
84501	9	2	7	6-11	1	1	126	0.68	1	1	1.45	1988.14	1.02634	25.3	127.2	15.6	1	0	0	58.7	4.45	1.45						43113.4	2	2040.5	103.695	20.3274	4	243.095	47.654	1	75.795	33.4308	2	19.15
84598	9	2	7	6-11	2	2	133	3.93	2	1	1.45	1958.04	0.707339	28.9	119.7	20.2	4	1	1	64	3.72	1.19						6732.45	2	1385	49.44	14.2787	2	228.135	65.8874	4	32.86	21.3531	1	13.15
84834	9	2	7	6-11	2	2	120	2.48	2	1	1.45	2024.31	0.938838	27.5	127.8	16.8	1	0	0	60.7	3.85	1.34						9821.25	2	1900.5	67.94	14.2994	2	286.745	60.3515	4	58.355	27.6346	1	19.35
85099	9	2	7	6-11	3	2	123	3.52	2	1	1.45	1948.83	0.865904	23.8	125.4	15.1	1	0	0	56.9	4.19	2.3						19527.5	2	1687.5	38.29	9.07615	1	250.18	59.3019	4	64.985	34.6587	3	14.6
85579	9	2	7	6-11	3	1	122	0.74	1	1	1.45	1909.37	0.932766	26.4	118.3	18.9	3	1	0	60.5	4.09	1.29						177790	2	1781	68.42	15.3666	3	266.37	59.8248	4	52.465	26.5124	1	18.8
85657	9	1	7	6-11	3	2	123	3.52	2	1	1.45	2058.1	0.746563	19.7	112.2	15.6	1	0	0	54.3	3.31	1.34						17928.8	2	1536.5	52.565	13.6843	2	205.11	53.3967	3	58.425	34.2223	3	9.7
85686	9	1	7	6-11	2	1	130	4.99	2	1	1.45	1980.56	1.05122	19.9	119.1	14	1	0	0	50	4.84	1.81						47488.1	1	2082	80.03	15.3756	3	239.425	45.999	1	91.705	39.6419	4	15.85
85987	9	2	7	6-11	3	2	127	4.94	2	1	1.45	2113.75	1.02874	34.4	127.4	21.2	4	1	1	73.6	4.14	1.71						32017.8	2	2174.5	67.165	12.355	1	340.845	62.6986	4	67.03	27.7429	1	22.9
86353	9	2	7	6-11	7	1	131	1.54	2	1	1.45	2050.81	0.929876	32.4	124	21.1	4	1	1	65.7	4.14	0.98						19406.5	2	1907	48.885	10.2538	1	234.68	49.225	2	87.525	41.307	4	8.75
86587	9	2	7	6-11	4	1	125	0.27	1	1	1.45	2263.28	0.893835	35.8	139.8	18.3	3	1	0	65.7	4.81	1.6						24840.6	2	2023	61.615	12.1829	1	229.58	45.394	1	97.15	43.2205	4	14.9
86596	9	2	7	6-11	6	2	128	5	2	1	1.45	2026.61	0.992545	28.6	126.6	17.8	3	1	0	63.5	4.45	1.34						12429	2	2011.5	67.085	13.3403	2	232.385	46.2113	1	92.035	41.179	4	14.85
86635	9	1	7	6-11	3	1	125	0.49	1	1	1.45	2188.63	0.824261	27.8	122	18.7	3	1	0	62.1	4.06	1.16						57168.2	2	1804	64.035	14.1984	2	267.3	59.2683	4	56.205	28.0402	1	15.2
86758	9	1	7	6-11	3	1	119	4.98	2	1	1.45	2416.96	0.78363	35.9	135.7	19.5	3	1	0	73.3	3.41	1.66						26589.2	2	1894	69.1	14.5935	2	280.32	59.2017	4	59.785	28.4089	1	18.3
86762	9	1	7	6-11	6	1	133	5	2	2	1.27	2018.49	0.892747	25.1	123.5	16.5	1	0	0	56.7	4.11	1.91						9094.16	2	1802	74.48	16.5327	3	169.16	37.5494	1	93.725	46.8105	4	11.45
86869	9	2	7	6-11	3	1	130	5	2	1	1.45	1802.07	0.792977	20.2	116.1	15	1	0	0	53.5	4.24	1.76						63293.2	2	1429	57.25	16.0252	3	178.16	49.8698	2	57.475	36.1984	3	15.25
86984	9	2	7	6-11	1	1	128	2.08	2	1	1.45	2098.26	0.730129	34.5	125.8	21.8	4	1	1	75.1	4.42	1.16						48564.3	2	1532	59.46	15.5248	3	226.185	59.0561	4	44.44	26.107	1	7.8
87054	9	2	7	6-11	4	2	120	2.81	2	1	1.45	2198.26	0.783347	38.3	130.4	22.5	4	1	1	67	5.09	2.17						32684.4	2	1722	55.565	12.9071	2	235.635	54.7352	3	63.415	33.1437	2	15.05
87065	9	2	7	6-11	2	1	125	0.42	1	1	1.45	2074.81	0.870439	26.8	133.5	15	1	0	0	57.5	4.6	1.32						9210.6	2	1806	54	11.9601	1	278.485	61.68	4	55.36	27.588	1	12.5
87543	9	2	7	6-11	1	1	125	1.69	2	1	1.45	1958.69	0.746674	26	123.5	17	1	0	0	59.5	3.72	1.11						8791.29	2	1462.5	86.805	23.7415	4	132.1	36.1299	1	65.955	40.5877	4	9.85
87659	9	1	7	6-11	2	1	131	1.47	2	1	1.45	2174.55	1.20784	23.9	123	15.8	1	0	0	55.2	3.93	1.24						45027	2	2626.5	106.22	16.1767	3	385.435	58.6994	4	74.365	25.482	1	23.3
87861	9	1	7	6-11	3	1	126	5	2	1	1.45	2233.61	0.780127	24.9	127.6	15.3	1	0	0	56.6	4.45	1.5						33402.5	2	1742.5	58.595	13.4508	2	242.265	55.6132	3	60.92	31.4651	2	7.4
87912	9	2	7	6-11	1	1	128	0.48	1	1	1.45	2018.99	1.33309	26.1	129.1	15.7	1	0	0	55.6	3	1.19						7022.63	2	2691.5	103.615	15.3988	3	326.295	48.4927	2	111.785	37.3793	3	20.8
88183	9	2	7	6-11	1	1	120	0.69	1	1	1.45	1813.23	0.475119	21.1	116	15.7	1	0	0	53	3.65	1.27						28226.2	2	861.5	42.32	19.6494	4	111.335	51.6936	2	28.97	30.2647	1	12.55
88201	9	1	7	6-11	3	1	120	5	2	1	1.45	2241.19	0.723277	29.4	126.6	18.3	3	1	0	59.5	3.62	1.19						32307.5	2	1621	51.29	12.6564	1	219.66	54.2036	3	61.775	34.2983	3	10.1
88204	9	1	7	6-11	3	1	131	4.36	2	1	1.45	2121.77	0.924463	20.9	117.9	15	1	0	0	55.2	4.11	1.03						103721	2	1961.5	77.425	15.7889	3	181.255	36.9625	1	104.765	48.0696	4	12.5
88278	9	1	7	6-11	2	1	127	1.89	2	1	1.45	2207.31	0.981739	26.1	126.3	16.4	1	0	0	57	4.37	1.42						9105.06	2	2167	84.98	15.6862	3	250.85	46.3036	1	93.45	38.8117	4	15.75
88554	9	1	7	6-11	1	1	130	0.8	1	1	1.45	2205.99	0.663649	25.5	118.6	18.1	3	1	0	57.8	4.89	1.45						7338.39	2	1464	58.66	16.0273	3	204.545	55.8866	3	49.04	30.1475	1	17.3
88624	9	1	7	6-11	7	2	127	5	2	1	1.45	2471.11	0.773338	35.5	137.7	18.7	3	1	0	64	4.71	2.04						72191.8	2	1911	78.42	16.4144	3	184.44	38.606	1	98.035	46.1703	4	16.35
88635	9	1	7	6-11	1	2	124	5	2	1	1.45	2215.73	0.624851	28.5	128.5	17.3	1	0	0	56.8	3.28	1.29						34233.4	2	1384.5	29.32	8.47093	1	219.775	63.4958	4	45.055	29.2882	1	8.5
88669	9	2	7	6-11	2	1	120	1.28	1	3	1.12	1696.41	0.958787	28.8	133.9	16.1	1	0	0	61.4	4.4	1.53						8335.1	2	1626.5	61.005	15.0028	3	215.09	52.8964	3	60.94	33.7203	2	11.15
88690	9	1	7	6-11	1	1	121	0.11	1	1	1.45	2158.26	0.605116	21.6	113	16.9	1	0	0	55.3	4.06	1.63						25992.9	2	1306	48.13	14.7412	2	168.835	51.7106	2	51.2	35.2833	3	9.8
88693	9	1	7	6-11	4	2	126	1.23	1	1	1.45	2176.16	0.555107	23.8	120.9	16.3	1	0	0	53.9	4.45	1.94						31275.8	2	1208	32.035	10.6076	1	152.39	50.4603	2	53.99	40.2243	4	8
88953	9	2	7	6-11	4	2	123	1.24	1	1	1.45	2195.38	0.833797	37.7	130.9	22	4	1	1	66.3	4.24	1.99						6645.59	2	1830.5	81.42	17.7919	4	210.03	45.8957	1	76.855	37.7872	3	14.1
88988	9	2	7	6-11	1	2	132	0.46	1	3	1.12	1812.84	0.916243	42	131.2	24.4	4	1	1	83.5	4.55	1.37						6663.15	2	1661	66.07	15.9109	3	221.925	53.4437	3	58.905	31.9172	2	14.9
89016	9	1	7	6-11	4	2	131	0.99	1	1	1.45	2229.3	0.518774	25.9	134.3	14.4	1	0	0	53.3	4.55	1.81						7720.49	2	1156.5	41.455	14.3381	2	180.08	62.2845	4	31.43	24.4591	1	7.25
89039	9	1	7	6-11	4	2	126	0.83	1	1	1.45	2171.41	0.8179	27.8	134.3	15.4	1	0	0	54.3	3.28	1.4						33251.5	2	1776	47.02	10.5901	1	270.12	60.8378	4	58.05	29.4172	1	8.15
89089	9	2	7	6-11	1	1	120	1.13	1	1	1.45	1920.18	1.08089	25.8	120.1	17.9	1	0	0	59.2	3.59	1.58						11654.5	2	2075.5	116.485	22.4495	4	216.59	41.7422	1	82.56	35.8005	3	7.3
89205	9	1	7	6-11	1	2	126	1.23	1	1	1.45	2209.86	0.85458	25.6	123.7	16.7	1	0	0	59.3	3.59	1.66						30354.8	2	1888.5	69.09	14.6338	2	229.28	48.5634	2	78.845	37.5751	3	14.65
89360	9	2	7	6-11	1	2	124	0.46	1	1	1.45	1886.05	0.895522	26	116.6	19.1	3	1	0	62.7	2.53	1.68						7384.98	2	1689	75.4	17.8567	4	194.06	45.9586	1	68.78	36.6501	3	11.2
89431	9	2	7	6-11	3	1	126	1	1	2	1.27	1861.12	0.570625	30.4	129.5	18.1	3	1	0	67.4	3.54	1.63						139790	2	1062	35.965	13.5461	2	160.53	60.4633	4	32.45	27.5	1	8.05
89558	9	1	7	6-11	4	1	125	0.27	1	1	1.45	2155.57	1.07721	24.4	124.1	15.8	1	0	0	54.3	3.41	1.24						7267.19	2	2322	95.845	16.5108	3	311.835	53.7183	3	77.025	29.8547	1	15.25
89593	9	1	7	6-11	4	2	131	0.58	1	1	1.45	2256.94	0.378167	27.2	132.7	15.4	1	0	0	54.4	3.21	1.4						23684.4	2	853.5	34.305	16.0773	3	95.22	44.6257	1	38.01	40.0808	4	4.6
89724	9	1	7	6-11	3	2	124	4.22	2	1	1.45	2179.85	0.812441	22.4	122.1	15	1	0	0	55	3.75	1.86						27756.9	2	1771	67.115	15.1587	3	186.38	42.096	1	86.445	43.9303	4	11.1
89775	9	1	7	6-11	3	1	121	5	2	1	1.45	2529.84	0.544897	41.2	134.2	22.9	4	1	1	76.5	4.65	1.34						100455	2	1378.5	45.24	13.1273	2	194.505	56.4396	3	49.8	32.5136	2	13.8
89865	9	1	7	6-11	3	1	120	1.91	2	1	1.45	2210.9	0.786784	26.9	126.2	16.9	1	0	0	59.1	3.44	1.45						20520.5	2	1739.5	72.995	16.7853	3	204.8	47.094	1	73.855	38.2118	4	20.4
89914	9	2	7	6-11	3	1	125	0.76	1	1	1.45	1848.86	0.832135	20.7	119.9	14.4	1	0	0	52	3.52	1.4						17251.2	2	1538.5	37.465	9.74066	1	201.175	52.3042	2	67.245	39.3373	4	10.75
89932	9	1	7	6-11	1	1	120	1.07	1	1	1.45	2136.16	0.73637	22.1	124.2	14.3	1	0	0	54.3	3.9	1.29						30449	2	1573	61.345	15.5995	3	188.535	47.9428	2	65.48	37.4647	3	16.2
89947	9	1	7	6-11	2	1	122	1.24	1	2	1.27	1959.47	0.877789	23.4	121.2	15.9	1	0	0	56.1	4.27	1.53						17609.4	2	1720	76.68	17.8326	4	225.55	52.4535	3	58.305	30.5084	2	14.3
89972	9	2	7	6-11	3	2	132	0.77	1	1	1.45	2290.09	0.77377	40.8	135.9	22.1	4	1	1	72.6	3.47	1.68						10962.6	1	1772	69.295	15.6422	3	211	47.6298	1	75.33	38.2602	4	12.25
90127	9	2	7	6-11	7	2	123	1.92	2	1	1.45	1667.19	0.705077	16.7	107.8	14.4	1	0	0	51.3	3.08	1.42						5402.72	2	1175.5	45.095	15.345	3	172.575	58.7239	4	34.415	26.3492	1	10.55
90296	9	1	7	6-11	1	1	120	3.01	2	2	1.27	1943.66	1.18334	21.6	120.7	14.8	1	0	0	53.7	4.65	1.58						11231.4	2	2300	84.37	14.673	2	300.19	52.207	2	86.45	33.8283	2	17.25
90310	9	2	7	6-11	3	2	126	1.49	2	1	1.45	1894.34	1.01275	22.5	121.9	15.1	1	0	0	56.2	3.67	1.4						50497	2	1918.5	64.23	13.3917	2	240.32	50.1058	2	82.76	38.8241	4	15.3
90451	9	1	7	6-11	3	1	130	2.76	2	1	1.45	2127.91	1.0125	21.2	122.5	14.1	1	0	0	54	3.08	1.94						21569.8	2	2154.5	71.58	13.2894	2	331.09	61.4695	4	70.03	29.2537	1	24.35
90491	9	1	7	6-11	2	1	128	1.06	1	1	1.45	2556.15	0.721789	36.1	131.1	21	4	1	1	73.6	3.9	1.32						36219.1	2	1845	99.405	21.5512	4	198.255	42.9821	1	73.075	35.6463	3	11.15
90541	9	2	7	6-11	1	1	128	1.74	2	1	1.45	1836.8	0.941311	24	114.5	18.3	3	1	0	56.5	5.25	0.98						10269	2	1729	72.22	16.7079	3	217.245	50.2591	2	65.3	33.9907	2	15.75
90548	9	1	7	6-11	2	1	125	4.23	2	1	1.45	2258.14	1.02119	28.1	130.9	16.4	1	0	0	58.5	4.68	1.99						28081.4	2	2306	85.73	14.8708	2	277.295	48.0997	2	93.83	36.6206	3	11.95
90636	9	2	7	6-11	3	2	131	1.5	2	1	1.45	2465.7	0.465589	51.8	138.4	27	4	1	1	92.2	3.88	1.09						12174	1	1148	68.825	23.9808	4	121.5	42.3345	1	44.515	34.8985	3	11.6
90699	9	1	7	6-11	6	2	128	5	2	3	1.12	1839.32	0.917457	23.7	125	15.2	1	0	0	53.6	3.67	1.5						36740.6	2	1687.5	70.845	16.7929	3	210.705	49.9449	2	63.16	33.6853	2	15.35
90774	9	2	7	6-11	7	1	126	0.67	1	1	1.45	1916.53	0.61361	24.6	121.3	16.7	1	0	0	53.5	4.94	1.97						7924.96	2	1176	39.895	13.5697	2	148.035	50.352	2	48.45	37.0791	3	5.9
90881	9	2	7	6-11	3	1	131	2.82	2	2	1.27	1914.94	1.36845	37.1	126.7	23.1	4	1	1	79.5	5.95	1.16						89497.8	2	2620.5	97.885	14.9414	3	279.2	42.6178	1	125.315	43.0389	4	12.25
90997	9	1	7	6-11	4	1	129	4.58	2	1	1.45	2284.23	0.787575	25.5	129.8	15.1	1	0	0	55.7	4.78	1.84						9778.52	2	1799	90.11	20.0356	4	198.75	44.1912	1	72.695	36.3677	3	17.35
91352	9	2	7	6-11	1	1	128	0.02	1	3	1.12	1557.95	1.41243	24.9	121.9	16.8	1	0	0	61.3	3.57	1.5						33473.8	2	2200.5	74.23	13.4933	2	267.365	48.6008	2	96.28	39.3783	4	17.05
91553	9	1	7	6-11	7	2	131	1.86	2	1	1.45	2295.92	0.937531	25.6	130.1	15.1	1	0	0	56	4.24	1.34						46963.4	2	2152.5	94.25	17.5145	3	332.26	61.744	4	59.72	24.97	1	30.15
91649	9	1	7	6-11	1	1	130	1.63	2	2	1.27	1936.77	0.754866	21.7	120	15.1	1	0	0	56	3.8	1.22						46542.1	2	1462	51.96	14.2161	2	193.92	53.0561	3	55.71	34.2948	3	13.9
91782	9	1	7	6-11	3	2	127	2.55	2	1	1.45	2119.79	0.839942	20	117.3	14.5	1	0	0	51	3.78	1.45						37139.8	2	1780.5	81.24	18.2511	4	215.97	48.519	2	68.175	34.4608	3	21.85
91802	9	2	7	6-11	3	2	125	1.32	2	1	1.45	2046.86	0.673715	27.3	130.2	16.1	1	0	0	60.7	3.31	1.32						50143.3	2	1379	39.86	11.562	1	190.72	55.3212	3	53.38	34.8383	3	8.5
91891	9	1	7	6-11	3	1	130	5	2	1	1.45	2197.72	0.837457	22.7	118.9	16.1	1	0	0	56.2	4.29	1.6						73036.4	2	1840.5	73.835	16.0467	3	216.565	47.0666	1	78.335	38.3056	4	14.2
91895	9	1	7	6-11	2	1	122	1.76	2	1	1.45	2595.66	1.13266	42.9	131.8	24.7	4	1	1	72.5	4.03	1.24						50747	2	2940	137.435	18.6986	4	339.855	46.2388	1	115.88	35.4735	3	14.1
92032	9	1	7	6-11	2	1	128	1.3	1	1	1.45	2171.16	1.3251	26.5	126.3	16.6	1	0	0	57.9	3.67	0.8						36247.1	2	2877	101.155	14.064	2	361.735	50.2934	2	118.85	37.1794	3	22.4
92113	9	2	7	6-11	4	1	132	0.33	1	1	1.45	1960.57	0.8903	24.2	126	15.2	1	0	0	53.8	3.08	1.06						9646.35	2	1745.5	59.365	13.6041	2	188.43	43.1808	1	86.075	44.3813	4	7.3
92148	9	2	7	6-11	1	1	120	0.87	1	1	1.45	2127.68	0.70899	36.9	125.5	23.4	4	1	1	69.8	4.11	1.27						28726	2	1508.5	69.54	18.4395	4	192.73	51.1051	2	54.405	32.4591	2	21.6
92293	9	1	7	6-11	7	1	130	1.47	2	1	1.45	2178.1	0.897112	24.8	123.5	16.3	1	0	0	57.4	3.62	1.89						26934.8	2	1954	87.47	17.9058	4	177.545	36.3449	1	100.575	46.3242	4	11.8
92329	9	1	7	6-11	7	2	119	5	2	1	1.45	2212.7	1.10566	26.3	124.9	16.9	1	0	0	59.2	5.09	2.09						8455.77	2	2446.5	81.57	13.3366	2	257.725	42.1377	1	126.805	46.6481	4	20.5
92754	9	1	7	6-11	4	2	131	3.45	2	1	1.45	2571.79	0.762893	40	137.3	21.2	4	1	1	66.3	3.8	1.55						52341.4	2	1962	71.745	14.6269	2	294.625	60.0663	4	57.57	26.4083	1	10.85
92844	9	1	7	6-11	2	1	120	1.23	1	1	1.45	2386.02	0.550497	35	122.4	23.4	4	1	1	74.7	5.15	2.28						33388	2	1313.5	42.275	12.874	2	167.215	50.922	2	53.69	36.788	3	7.4
92867	9	1	7	6-11	4	2	131	1.05	1	1	1.45	2570.38	0.524631	43.5	135.5	23.7	4	1	1	76.6	3.13	1.22						25309.9	2	1348.5	38.94	11.5506	1	209.315	62.0882	4	42.205	28.168	1	10.75
93009	9	1	7	6-11	4	2	130	0.02	1	1	1.45	2345.79	1.35455	30	129.5	17.9	1	0	0	58.8	4.16	2.25						34390.2	2	3177.5	103.71	13.0555	2	462.185	58.1822	4	104.445	29.5832	1	27.95
93138	9	1	7	6-11	6	2	119	5	2	1	1.45	2219.59	0.657553	22.8	126.8	14.2	1	0	0	53.1	4.6	1.89						48884.2	2	1459.5	73.47	20.1357	4	170.475	46.7215	1	56.83	35.0442	3	21.5
93151	9	1	7	6-11	1	1	120	1.65	2	1	1.45	2452.55	0.645246	33	122.2	22.1	4	1	1	75.1	3.15	0.78						33770.3	2	1582.5	60.655	15.3314	3	215.91	54.5744	3	55.78	31.7232	2	13.65
93287	9	2	7	6-11	1	1	127	0.42	1	1	1.45	1956.35	0.673957	28	120.7	19.2	3	1	0	62	4.97	1.22						14478.2	2	1318.5	41.7	12.6507	1	164.895	50.025	2	56.47	38.5461	4	6.9
93289	9	2	7	6-11	4	1	119	5	2	1	1.45	1952.46	0.836126	24.3	125.1	15.5	1	0	0	54.5	4.58	1.47						10098.3	2	1632.5	56.97	13.959	2	196.87	48.2377	2	70.36	38.7896	4	9.4
93298	9	2	7	6-11	1	1	120	2.64	2	1	1.45	1909.3	0.719375	24.3	121	16.6	1	0	0	60.5	4.24	1.5						42262.1	2	1373.5	69.615	20.2738	4	184.03	53.5945	3	42.695	27.9763	1	17.8
93309	9	1	7	6-11	2	2	129	0.49	1	1	1.45	2354.6	0.939014	29.5	132.1	16.9	1	0	0	61.9	3.41	1.76						9774.59	2	2211	85.8	15.5224	3	275.26	49.7983	2	85.27	34.7096	3	14.7
93389	9	1	7	6-11	3	1	130	2.06	2	1	1.45	2237.16	0.675633	25.8	126.6	16.1	1	0	0	59.5	3.7	1.6						155063	2	1511.5	65.335	17.2901	3	147.11	38.9309	1	75.105	44.7201	4	10.4
93402	9	2	7	6-11	4	2	126	0.95	1	1	1.45	1992.56	1.10486	27.1	125.3	17.3	1	0	0	56.5	3.78	1.4						21321	2	2201.5	69.475	12.6232	1	311.22	56.5469	3	77.565	31.7095	2	14.15
93418	9	1	7	6-11	3	2	127	0.25	1	1	1.45	2403.24	0.843443	31.1	132.1	17.8	1	0	0	63.4	4.71	1.11						75053.6	2	2027	68.565	13.5303	2	293.965	58.0099	4	66.405	29.4842	1	10.2
93471	9	1	7	6-11	3	2	129	4.94	2	1	1.45	2108.67	0.80596	24.3	127.8	14.9	1	0	0	51.9	3.78	1.29						24767.4	2	1699.5	60.73	14.2936	2	229.875	54.1041	3	62.96	33.3416	2	15.05
93479	9	1	7	6-11	1	2	132	0.74	1	1	1.45	2191.58	1.21419	26.3	122.3	17.6	3	1	0	62.4	3.78	1.37						11986.3	2	2661	109.135	16.4051	3	356.615	53.6062	3	93.555	31.6421	2	24.6
93605	9	2	7	6-11	1	2	132	1.2	1	1	1.45	2411.59	0.876185	52.7	132.1	30.2	4	1	1	93.8	3.03	0.88						8651.85	2	2113	79.305	15.0128	3	323.72	61.2816	4	61.36	26.1354	1	21.9
93658	9	1	7	6-11	3	1	120	1.8	2	1	1.45	2224.72	1.07631	25.6	121.4	17.4	1	0	0	59.3	3.98	1.32						59259.4	2	2394.5	77.815	12.999	2	348.365	58.1942	4	84.12	31.6175	2	28.3
73686	8	2	7	6-11	1	2	107	0.63	1	1	1.45	2090.28	0.572171	34.3	125.3	21.8	4	1	1	72.7	3.65	1.09						10410.1	1	1196	48.125	16.0953	3	162.525	54.3562	3	39.8	29.9498	1	9.95
73869	8	1	7	6-11	4	2	111	0.64	1	1	1.45	2225.26	0.879896	26.2	128.8	15.8	1	0	0	52.8	4.32	1.66						7070.03	2	1958	68.215	13.9356	2	289.165	59.0735	4	59.51	27.3539	1	15.2
73966	8	1	7	6-11	1	1	111	0.7	1	1	1.45	2619.49	1.14602	42	129.2	25.2	4	1	1	77.2	4.55	1.55						8461.88	2	3002	94.235	12.5563	1	377.185	50.2578	2	130.07	38.995	4	26.55
74212	8	2	7	6-11	6	2	115	2.52	2	3	1.12	1570.99	1.60345	21.8	127.5	13.4	1	0	0	52.5	5.2	1.32						46328	2	2519	86.57	13.7467	2	316.645	50.2811	2	104.58	37.3648	3	17.7
74244	8	2	7	6-11	3	2	109	1.77	2	1	1.45	2184.6	0.535796	39	128.2	23.7	4	1	1	77.8	4.63	1.37						18911.9	2	1170.5	60.405	20.6425	4	141.145	48.2341	2	41.785	32.1286	2	7.65
74255	8	1	7	6-11	3	1	113	3.26	2	1	1.45	2188.77	0.789941	25.5	127.4	15.7	1	0	0	58.7	4.47	1.34						44271	2	1729	63.61	14.716	2	222.78	51.5396	2	67.135	34.9459	3	12.4
74369	8	1	7	6-11	1	2	118	0.38	1	1	1.45	2174.49	0.745693	26	127.6	16	1	0	0	57.6	4.22	1.73						9064.9	2	1621.5	38.325	9.45421	1	219.88	54.2411	3	68.31	37.9149	4	10.35
74724	8	2	7	6-11	1	1	106	0.42	1	1	1.45	1975.01	0.635947	24.1	127.5	14.8	1	0	0	55.7	3.31	1.29						38430	2	1256	45.485	14.4857	2	206.64	65.8089	4	29.08	20.8376	1	9
74757	8	1	7	6-11	4	1	116	2.81	2	2	1.27	2127.15	0.846909	27.9	132.7	15.8	1	0	0	56.5	5.3	1.53						4775.89	2	1801.5	66.81	14.8343	2	198.965	44.1776	1	81.885	40.9084	4	14.1
74999	8	2	7	6-11	3	1	105	4.9	2	1	1.45	2038.47	0.773621	28	128.5	17	1	0	0	61	4.03	1.4						118962	2	1577	51.5	13.0628	2	244.945	62.1294	4	48.26	27.5422	1	21.6
75001	8	2	7	6-11	4	1	108	1.38	2	1	1.45	2090.89	1.19805	34.5	125.1	22	4	1	1	68.9	3.83	1.6						10395.4	2	2505	101.075	16.1397	3	264.13	42.1764	1	117.365	42.1671	4	12.85
75055	8	1	7	6-11	3	2	106	5	2	1	1.45	2128.65	0.914666	25.2	124.93	16.1	1	0	0	55	3.54	1.34						11264.6	2	1947	72.42	14.8783	2	258.085	53.0221	3	72.975	33.7327	2	15.95
75073	8	2	7	6-11	3	1	106	1.27	1	2	1.27	1687.07	0.560143	20.8	123	13.7	1	0	0	53.8	4.24	1.6						10746.6	2	945	34.12	14.4423	2	106.89	45.2444	1	43.305	41.2429	4	4.1
75074	8	2	7	6-11	3	2	109	1.43	2	1	1.45	1912.68	0.531192	22.3	123.9	14.5	1	0	0	53.2	3.8	1.16						97738.5	2	1016	38.295	15.0768	3	121.955	48.0138	2	42.175	37.3597	3	3.65
75135	8	1	7	6-11	3	1	115	0.11	1	1	1.45	2254.82	0.843971	24.7	125.8	15.6	1	0	0	58.2	4.86	2.17						39280.3	2	1903	84.985	17.8634	4	223.21	46.9175	1	76.535	36.1963	3	19.25
75153	8	2	7	6-11	3	2	104	4.19	2	1	1.45	1869.41	1.06879	23.3	118.5	16.6	1	0	0	61.5	4.73	1.37						91577.4	2	1998	67.585	13.5305	2	281.2	56.2963	3	69.675	31.3851	2	18.55
75204	8	2	7	6-11	4	1	115	0.29	1	1	1.45	1908.66	1.41749	23.4	122.1	15.7	1	0	0	53.4	5.82	2.02						4867.1	2	2705.5	113.945	16.8464	3	309.155	45.7076	1	114.595	38.1207	4	16.4
75210	8	2	7	6-11	1	1	110	1.18	1	1	1.45	2131.09	0.768619	31.8	132.4	18.1	3	1	0	66.2	4.68	1.16						68244.7	2	1638	78	19.0476	4	197.475	48.2234	2	60.17	33.0604	2	9.85
75242	8	1	7	6-11	3	2	109	0.51	1	1	1.45	2443.46	0.724995	34.2	130.6	20.1	4	1	1	72.4	3.9	1.81						96386.8	2	1771.5	76.4	17.2509	3	233.635	52.7542	3	62.6	31.8036	2	14.15
75261	8	1	7	6-11	7	1	116	1.58	2	1	1.45	2317.48	1.00886	32.3	131	18.8	3	1	0	65.3	3.72	1.19						7443.71	2	2338	70.86	12.1232	1	348.235	59.5783	4	78.07	30.0526	1	15.5
75421	8	1	7	6-11	6	2	113	3.35	2	1	1.45	2086.48	1.10329	21.1	118.5	15	1	0	0	53.2	3.85	1.27						6243.75	2	2302	86.285	14.993	3	325.655	56.5864	3	75.66	29.5804	1	15.3
75614	8	2	7	6-11	4	2	108	0.31	1	1	1.45	1963.87	0.70193	23.9	126.7	14.9	1	0	0	56	4.16	1.47						18541	2	1378.5	39.155	11.3616	1	226.84	65.8223	4	36.22	23.6474	1	8.05
75765	8	2	7	6-11	4	1	108	3.82	2	1	1.45	2212.11	0.735723	38.7	131.2	22.5	4	1	1	71.3	4.22	1.58						6296.57	2	1627.5	58.045	14.2661	2	204.125	50.169	2	66.325	36.6774	3	10.7
75810	8	1	7	6-11	3	1	105	5	2	1	1.45	2374.61	1.03638	34.2	133.7	19.1	3	1	0	66.6	5.2	1.32						216391	2	2461	75.47	12.2666	1	279.16	45.3734	1	116.715	42.6833	4	9.35
75815	8	1	7	6-11	7	2	113	2.54	2	1	1.45	2092.28	0.751571	20.3	121	13.9	1	0	0	51.8	5.12	1.63						4098.64	2	1572.5	40.495	10.3008	1	230.47	58.6251	4	57.99	33.1898	2	12.45
75846	8	2	7	6-11	1	1	111	0.29	1	1	1.45	1969.27	0.723112	27.4	122.7	18.2	3	1	0	63.1	4.24	0.8						6565.7	2	1424	52.305	14.6924	2	223.35	62.7388	4	38.375	24.2539	1	18.95
75852	8	1	7	6-11	3	1	110	5	2	1	1.45	2466.18	0.970733	32.2	135.1	17.6	3	1	0	65.6	4.45	1.47						99249.3	2	2394	91.815	15.3409	3	312.41	52.1988	2	90.555	34.0432	2	25.3
75857	8	2	7	6-11	4	2	112	3.4	2	1	1.45	2029.57	0.885654	27.5	128.3	16.7	1	0	0	56.6	4.37	1.47						5554.85	2	1797.5	65.16	14.5001	2	281.17	62.5691	4	48.31	24.1886	1	16.55
75916	8	1	7	6-11	3	2	116	1.43	2	1	1.45	2243.4	0.678658	27.8	129.9	16.5	1	0	0	58.6	4.71	1.45						85318	2	1522.5	82.905	21.7813	4	183.175	48.1248	2	51.34	30.3488	1	11.8
75967	8	2	7	6-11	4	2	114	1.04	1	2	1.27	2021.69	0.397686	42.9	130.8	25.1	4	1	1	79.2	4.03	1.32						3718.68	2	804	22.65	11.2687	1	134.385	66.8582	4	20.905	23.4011	1	4.3
76105	8	1	7	6-11	2	2	116	0	1	1	1.45	2693.82	0.448434	45.9	136.3	24.7	4	1	1	82.5	4.53	1.4						13142.7	1	1208	37.955	12.5679	1	177.81	58.8775	4	39.82	29.6672	1	7.45
76165	8	2	7	6-11	1	1	117	1.38	2	1	1.45	1888.57	0.574243	25.1	118	18	1	0	0	60.4	4.6	1.53						31267.3	2	1084.5	38.59	14.2333	2	164.245	60.5791	4	31.855	26.4357	1	9.9
76177	8	1	7	6-11	3	1	115	4.67	2	1	1.45	2195.83	0.718635	27.4	133.3	15.4	1	0	0	57	3.54	1.29						165682	2	1578	57.93	14.6844	2	210.935	53.4689	3	59.035	33.6702	2	10.6
76266	8	1	7	6-11	4	1	116	1.09	1	1	1.45	2228.73	1.14505	27.3	135.3	14.9	1	0	0	57	5.35	2.43						4192.19	2	2552	83.035	13.0149	2	334.855	52.4851	3	102.82	36.261	3	19.05
76278	8	1	7	6-11	3	2	110	2.52	2	1	1.45	2457.99	0.465624	33.1	137.5	17.5	1	0	0	63.1	3.08	1.32						11040.4	2	1144.5	46.635	16.2988	3	169.9	59.3796	4	32.135	25.27	1	9.2
76610	8	1	7	6-11	4	2	117	1.27	1	1	1.45	2219.83	0.735643	26.1	125.8	16.5	1	0	0	57.9	4.47	2.33						3140.34	2	1633	35.44	8.68096	1	289.26	70.8536	4	39.73	21.8965	1	10.75
76749	8	1	7	6-11	1	2	109	0.84	1	1	1.45	2209.66	0.858731	26.1	131	15.2	1	0	0	56.5	2.38	1.5						8099.05	1	1897.5	94.69	19.961	4	248.04	52.2877	2	57.925	27.4743	1	20.7
76850	8	2	7	6-11	1	1	110	3.48	2	1	1.45	1990.71	0.526194	25.8	126.8	16	1	0	0	60.4	4.14	1.53						7308.46	2	1047.5	41.59	15.8816	3	155	59.1885	4	29.93	25.7155	1	9.85
76883	8	1	7	6-11	2	1	115	2.12	2	1	1.45	2175.33	0.898713	23.9	124	15.5	1	0	0	55.4	4.16	1.53						6776.84	2	1955	69.79	14.2793	2	286.92	58.7049	4	62.115	28.5951	1	16.45
76957	8	2	7	6-11	7	2	115	1.43	2	1	1.45	2139.6	0.75528	30.1	135.4	16.4	1	0	0	58.4	4.4	1.55						5258.07	2	1616	79.46	19.6683	4	179.49	44.4282	1	65.435	36.4428	3	11.4
77088	8	2	7	6-11	1	1	109	1.58	2	1	1.45	2219.14	0.567563	41.7	128	25.5	4	1	1	77.3	4.6	0.96						56654.6	2	1259.5	65.085	20.6701	4	157.32	49.9627	2	42.44	30.3263	1	13.65
77107	8	2	7	6-11	3	1	116	0.31	1	1	1.45	1927.55	0.877539	25.8	120.8	17.7	1	0	0	57.7	4.68	1.29						59451.2	2	1691.5	63.66	15.0541	3	231.61	54.7703	3	59.7	31.7647	2	12.65
77134	8	1	7	6-11	4	1	114	0.57	1	1	1.45	2150.13	0.951336	24.3	121.5	16.5	1	0	0	53.9	4.09	1.45						6449.42	2	2045.5	69.375	13.5664	2	272.97	53.3796	3	78.76	34.6536	3	14.8
77204	8	2	7	6-11	4	2	113	0.76	1	1	1.45	1882.71	0.971738	21.1	122.6	14	1	0	0	50	4.97	1.76						46549.5	2	1829.5	64.885	14.1864	2	237.735	51.9781	2	69.165	34.0249	2	11.6
77222	8	1	7	6-11	3	1	105	1.02	1	2	1.27	2286.66	0.889289	40	132.2	22.9	4	1	1	79.6	4.84	1.01						68568.9	2	2033.5	124.935	24.5754	4	275.88	54.267	3	51.735	22.8972	1	14.45
77242	8	1	7	6-11	4	1	108	0.32	1	1	1.45	2272.15	0.964944	24.4	124.9	15.6	1	0	0	53	4.84	1.58						13869	2	2192.5	84.01	15.3268	3	311.65	56.8575	4	70.07	28.7631	1	12.05
77301	8	2	7	6-11	1	1	106	1.34	2	1	1.45	1963.01	1.29113	25	125.2	15.9	1	0	0	53.3	3.59	1.86						6118.09	2	2534.5	84.805	13.3841	2	324.505	51.214	2	102.14	36.2699	3	17.85
77608	8	1	7	6-11	1	1	114	2.51	2	3	1.12	1884.13	0.796387	27.3	128.2	16.6	1	0	0	59.8	3.23	1.42						6222.49	2	1500.5	58.805	15.6761	3	209.775	55.9214	3	52.665	31.5885	2	18.75
77628	8	1	7	6-11	1	1	107	4.35	2	1	1.45	2329.58	0.742839	31.4	133.9	17.5	1	0	0	61.3	3.85	1.71						55089.9	2	1730.5	72.2	16.6888	3	263.17	60.831	4	45.775	23.8067	1	17.95
77649	8	1	7	6-11	3	2	116	2.86	2	1	1.45	2315.24	1.35083	26.2	123.1	17.3	1	0	0	64.1	4.73	1.42						156135	2	3127.5	81.295	10.3974	1	352.33	45.0622	1	154.59	44.4863	4	13.1
77683	8	1	7	6-11	3	2	104	0.88	1	1	1.45	2548.94	0.764632	40.4	132.9	22.9	4	1	1	76.2	4.71	1.55						5570.84	2	1949	54.905	11.2683	1	284.49	58.3869	4	70.685	32.6406	2	15.15
77713	8	1	7	6-11	1	2	106	1.52	2	1	1.45	2391.79	0.521785	30.4	126.1	19.1	3	1	0	69	4.45	1.53						36495.3	2	1248	57.875	18.5497	4	165.23	52.9583	3	40.93	29.5168	1	12.6
77785	8	2	7	6-11	7	2	115	1.25	1	1	1.45	1967.06	0.609286	24.6	126.1	15.5	1	0	0	54.1	3.8	1.03						9396.63	2	1198.5	43.075	14.3763	2	172.365	57.5269	4	38.795	29.1327	1	3.45
77819	8	2	7	6-11	6	1	104	5	2	1	1.45	1940.13	1.14709	24.4	123.8	15.9	1	0	0	52.7	3.54	1.34						4712.32	2	2225.5	92.48	16.6219	3	320.165	57.5448	4	64.19	25.9587	1	14.1
77921	8	2	7	6-11	3	1	110	5	2	1	1.45	2173.7	1.12849	33	134.9	18.1	1	0	0	60	4.09	1.45						24453.7	2	2453	61.625	10.0489	1	399.275	65.108	4	70.64	25.9177	1	16.6
78032	8	1	7	6-11	6	2	115	0.51	1	1	1.45	2322.84	0.681924	28.7	124.3	18.6	3	1	0	81.5	4.81	1.29						43221.7	2	1584	50.66	12.7929	2	242.025	61.1174	4	49.83	28.3125	1	15
78273	8	2	7	6-11	3	1	115	1.12	1	1	1.45	1939.88	0.843868	25.7	122.1	17.2	1	0	0	61.8	3.31	0.98						8723.46	2	1637	61.755	15.0898	3	257.61	62.9469	4	44.39	24.405	1	15.75
78331	8	1	7	6-11	3	2	106	5	2	1	1.45	2185.14	0.815279	24.8	123.2	16.3	1	0	0	58	3.44	1.42						11264.6	2	1781.5	57.27	12.8588	2	254.185	57.0721	4	65.955	33.32	2	20.35
78347	8	2	7	6-11	3	1	112	0.4	1	1	1.45	2072.69	0.909446	34.4	123.5	22.6	4	1	1	69.8	3.57	1.5						9625.16	1	1885	80.24	17.0271	3	218.73	46.4149	1	78.49	37.4753	3	14.05
78429	8	1	7	6-11	3	2	106	0.35	1	1	1.45	2358.07	0.86172	26.7	137.9	14	1	0	0	51.5	2.84	1.45						21700.6	2	2032	82.9	16.3189	3	269.94	53.1378	3	73.555	32.5785	2	22.35
78637	8	2	7	6-11	4	1	112	0.64	1	1	1.45	1998.63	0.80155	28.4	124.2	18.4	3	1	0	63.5	4.11	1.58						3665.4	2	1602	74.23	18.5343	4	207.065	51.7016	2	53.735	30.1882	1	12.1
78647	8	1	7	6-11	1	1	114	2.22	2	1	1.45	2394.27	0.61501	35.9	130.2	21.2	4	1	1	68.5	3.72	1.37						35274.3	2	1472.5	54.325	14.7572	2	195.035	52.9806	3	54.105	33.0693	2	10.7
78670	8	1	7	6-11	3	1	110	4.67	2	1	1.45	2194.73	0.634018	24.3	132.4	13.9	1	0	0	53.2	3.85	1.81						26364.7	2	1391.5	50.385	14.4837	2	191.68	55.1003	3	47.75	30.8839	2	7.2
78749	8	1	7	6-11	4	1	108	0.85	1	1	1.45	2607.76	0.257501	42	127.3	25.9	4	1	1	80.9	5.33	1.09						35426.4	1	671.5	26.435	15.7468	3	115.54	68.825	4	14.065	18.8511	1	6.95
78843	8	1	7	6-11	1	1	106	2.25	2	1	1.45	2330.62	1.38203	28.8	131.4	16.7	1	0	0	56.4	3.31	1.5						6617.35	2	3221	132.375	16.439	3	449.285	55.7945	3	101.09	28.2462	1	32.5
78913	8	2	7	6-11	1	1	116	1.09	1	1	1.45	2085.31	1.05356	29.9	130.5	17.6	1	0	0	65.6	3.47	1.53						5531.31	2	2197	76.335	13.898	2	306.785	55.8553	3	77.375	31.6966	2	16.75
79003	8	2	7	6-11	1	1	114	3.61	2	1	1.45	1921.56	0.703333	26.6	119.2	18.7	3	1	0	68.7	4.42	1.55						6346.25	2	1351.5	35.955	10.6415	1	162.005	47.9482	2	62.71	41.7603	4	5.9
79021	8	2	7	6-11	4	2	105	0.69	1	1	1.45	2366.53	0.448335	46.2	136.2	24.9	4	1	1	81	4.11	1.16						11617.5	2	1061	48.11	18.1376	4	137.53	51.8492	2	35.255	29.9053	1	6.85
79055	8	1	7	6-11	4	2	115	0.07	1	1	1.45	2336.92	0.682307	28.7	127.9	17.5	1	0	0	54.5	3.7	1.78						5416.56	2	1594.5	46.95	11.778	1	235.865	59.1696	4	53.355	30.1157	1	9.45
79090	8	1	7	6-11	4	1	112	0.41	1	1	1.45	2201.27	0.830882	23.6	117.6	17.1	1	0	0	57	3.93	1.55						31174.1	2	1829	47.85	10.4647	1	262.01	57.3013	4	69.695	34.295	3	19.55
79239	8	2	7	6-11	7	2	107	1.13	1	1	1.45	2046.38	1.18697	30.6	125.9	19.3	3	1	0	65.6	3.54	1.73						46612.4	2	2429	76.515	12.6002	1	308.215	50.7559	2	103.005	38.1657	4	19.75
79255	8	1	7	6-11	1	1	110	5	2	1	1.45	2275.29	0.675518	30.2	131.6	17.4	1	0	0	52.8	4.34	1.97						6141.22	2	1537	45.83	11.9271	1	211.635	55.0774	3	60.915	35.6692	3	14.05
79704	8	1	7	6-11	3	1	114	5	2	1	1.45	2262.42	0.503221	23.3	125.9	14.7	1	0	0	50.9	4.37	1.73						27585.3	2	1138.5	42.175	14.8177	2	167.71	58.9231	4	34.235	27.0632	1	6.35
79728	8	2	7	6-11	2	1	111	1.02	1	1	1.45	2061.49	1.05846	28.3	130.3	16.7	1	0	0	58	4.03	1.66						42266.2	2	2182	73.935	13.5536	2	265.875	48.7397	2	93.05	38.3799	4	16.8
80085	8	1	7	6-11	4	2	108	1.07	1	1	1.45	2285.39	0.67669	26.5	126.5	16.6	1	0	0	59.3	3.7	1.34						8762.89	2	1546.5	60.155	15.559	3	207.62	53.7006	3	54.885	31.9408	2	15.75
80198	8	2	7	6-11	3	1	116	4.72	2	2	1.27	1732.77	1.03043	24.8	122.8	16.4	1	0	0	56.7	3.65	1.45						24481.2	2	1785.5	56.44	12.6441	1	239.89	53.7418	3	71.83	36.2067	3	20.3
80211	8	2	7	6-11	1	1	118	4.4	2	1	1.45	1749.19	0.939006	17.7	114.3	13.5	1	0	0	48	4.37	1.66						4998.22	2	1642.5	55.245	13.4539	2	222.28	54.1321	3	60.915	33.3781	2	11.9
80598	8	2	7	6-11	4	2	108	3.24	2	1	1.45	2157.47	0.788654	29.4	138	15.4	1	0	0	56.3	4.81	1.73						6393.26	2	1701.5	62.16	14.613	2	229.51	53.9547	3	61.565	32.5645	2	17.2
80720	8	2	7	6-11	1	2	115	0.56	1	2	1.27	2096.41	0.722662	48.1	132.2	27.5	4	1	1	92.2	5.22	1.42						55282.7	2	1515	55.895	14.7578	2	205.475	54.2508	3	53.615	31.8505	2	9.7
80763	8	2	7	6-11	3	1	106	1.54	2	1	1.45	2319.87	0.783666	40.9	138.6	21.3	4	1	1	71.1	3.9	1.29						15965.8	2	1818	53.57	11.7866	1	265.065	58.3201	4	61.995	30.6906	2	13.75
81067	8	2	7	6-11	3	2	109	0.78	1	2	1.27	1722.36	0.819803	24.7	121.8	16.6	1	0	0	62.3	4.24	1.47						12957.8	2	1412	59.3	16.7989	3	187.775	53.1941	3	49.685	31.6689	2	11.7
81156	8	1	7	6-11	4	2	114	1.04	1	1	1.45	2197.08	0.984489	24.3	127.7	14.9	1	0	0	49.4	3.52	1.53						6931.24	2	2163	64.23	11.8779	1	227.89	42.1433	1	115.805	48.1852	4	15.9
81167	8	1	7	6-11	3	2	109	2.87	2	1	1.45	2271.38	0.927851	30.2	133.9	16.8	1	0	0	65	2.92	1.06						114435	2	2107.5	46.745	8.87212	1	278.775	52.911	3	92.605	39.5466	4	8
81257	8	1	7	6-11	4	1	111	0.51	1	1	1.45	2362.54	1.24654	29.2	130.1	17.3	1	0	0	58.7	2.97	1.01						41100.7	2	2945	98.145	13.3304	2	429.25	58.3022	4	97.34	29.7474	1	20.25
81265	8	1	7	6-11	7	2	113	1.06	1	1	1.45	2199.44	0.527861	26.2	125.5	16.6	1	0	0	61.4	3.72	1.68						5256.76	2	1161	43.23	14.8941	2	145.335	50.0724	2	46.06	35.7054	3	8.45
81421	8	2	7	6-11	4	1	116	1.81	2	1	1.45	1949.55	0.956117	23	126.5	14.4	1	0	0	52.5	4.47	1.32						6062.06	2	1864	46.09	9.89056	1	270.515	58.0504	4	69.19	33.4072	2	9.2
81423	8	1	7	6-11	6	2	118	1.72	2	1	1.45	2239.39	0.748417	22.2	118.4	15.8	1	0	0	59.5	3.78	1.16						3171.23	2	1676	75.47	18.0119	4	205.065	48.9415	2	63.21	33.9433	2	15.15
81467	8	2	7	6-11	6	1	113	5	2	1	1.45	1810.63	0.835621	19.9	117.3	14.5	1	0	0	54.2	4.45	1.6						27306.8	2	1513	40.155	10.616	1	188.435	49.8176	2	67.435	40.1134	4	10.45
81540	8	2	7	6-11	4	2	114	2.39	2	1	1.45	2107.15	0.863013	35	126	22	4	1	1	65.1	4.84	1.81						4594.55	2	1818.5	52.465	11.5403	1	253.415	55.7415	3	68.23	33.7679	2	13.3
81558	8	2	7	6-11	3	2	115	3.51	2	1	1.45	1850.38	1.0487	21.2	119.4	14.9	1	0	0	54.5	3.26	1.45						33584.3	2	1940.5	64.805	13.3584	2	277.195	57.1389	4	66.135	30.6733	2	10.4
81878	8	1	7	6-11	6	1	110	5	2	1	1.45	2368.58	0.779369	27.8	123	18.4	3	1	0	58.2	3.7	1.32						48612.5	2	1846	77.71	16.8386	3	254.91	55.2351	3	58.055	28.3042	1	13.65
82033	8	1	7	6-11	4	2	111	0.41	1	1	1.45	2188.27	1.33324	24.8	129.1	14.9	1	0	0	52.5	4.27	1.76						23305.6	2	2917.5	66.415	9.10574	1	473.23	64.8816	4	88.595	27.3301	1	14.9
82040	8	1	7	6-11	4	1	106	0.4	1	1	1.45	2135.9	0.807389	20.8	123.8	13.6	1	0	0	48.9	3.39	1.71						4572.56	2	1724.5	51.2	11.8759	1	289.985	67.2624	4	44.885	23.4251	1	21.6
82118	8	1	7	6-11	1	1	111	2.66	2	1	1.45	2267.3	1.19437	24.8	129.6	14.8	1	0	0	55.7	3.41	0.98						9135.19	2	2708	82.71	12.2171	1	362.91	53.6056	3	106.415	35.3669	3	24.15
82196	8	1	7	6-11	4	1	110	1.02	1	1	1.45	2336.21	0.780967	26.6	128.1	16.2	1	0	0	55.5	4.89	1.71						4665.78	2	1824.5	60.16	13.1894	2	220.285	48.2949	2	78.595	38.7698	4	6.9
82304	8	2	7	6-11	4	1	108	2.97	2	1	1.45	2186.24	0.735737	34.7	133.9	19.4	3	1	0	67	3.9	1.14						6601.15	2	1608.5	54.46	13.5431	2	228.01	56.7013	3	55.62	31.1209	2	18.6
82350	8	2	7	6-11	2	1	108	0.64	1	1	1.45	2079.32	0.759864	30.7	128.9	18.5	3	1	0	64.8	4.34	1.6						51583.8	2	1580	72.15	18.2658	4	200.34	50.719	2	57.19	32.5766	2	11.05
82362	8	1	7	6-11	2	2	118	0.47	1	1	1.45	2353.84	0.545492	27.5	125.3	17.5	1	0	0	62.2	3.78	0.72						31756	2	1284	61.48	19.1526	4	198.665	61.8894	4	27.87	19.535	1	20.15
82649	8	2	7	6-11	1	1	113	0.86	1	2	1.27	1830.89	0.941346	28.4	128.8	17.1	1	0	0	63.3	3.72	1.16						53964.8	2	1723.5	53.595	12.4386	1	219.755	51.002	2	70.37	36.7467	3	11.85
82653	8	1	7	6-11	3	2	106	0.35	1	1	1.45	2261.84	0.907449	26.7	127.9	16.3	1	0	0	57	3.08	1.09						21700.6	2	2052.5	83.365	16.2465	3	255.07	49.7091	2	81.84	35.886	3	21.6
82679	8	2	7	6-11	1	2	107	0.63	1	1	1.45	1761.29	1.41004	19.6	113	15.3	1	0	0	54.5	3.28	0.98						8340.57	2	2483.5	104.58	16.844	3	302.365	48.6998	2	96.75	35.0614	3	21.05
82767	8	1	7	6-11	4	1	106	0.77	1	1	1.45	2411.53	0.642953	31.9	132.5	18.2	3	1	0	62.3	4.37	1.63						21607.2	2	1550.5	53.38	13.771	2	221.645	57.1803	4	52.71	30.5959	2	15.9
82887	8	2	7	6-11	4	2	110	4.19	2	1	1.45	1910.71	0.795252	22	124.1	14.3	1	0	0	51.5	4.63	2.43						7410.42	2	1519.5	62.095	16.3462	3	183.715	48.362	2	60.36	35.7512	3	7.6
82928	8	2	7	6-11	4	1	107	5	2	1	1.45	2267.35	0.752201	39.9	134.9	21.9	4	1	1	74.3	4.37	1.01						6696.14	2	1705.5	62.74	14.7147	2	234.055	54.8942	3	62.31	32.8813	2	15.6
83030	8	1	7	6-11	4	2	108	4.58	2	1	1.45	2598.58	0.743482	33.7	131.3	19.5	3	1	0	61.6	3.31	1.45						6766.17	2	1932	80.565	16.6801	3	259.6	53.7474	3	65.6	30.559	2	18.15
83155	8	2	7	6-11	1	1	118	0.31	1	1	1.45	1934.26	1.05932	24.2	123.5	15.9	1	0	0	56.4	2.92	1.42						29334.8	2	2049	80.97	15.8067	3	284.06	55.4534	3	68.38	30.0351	1	21.95
83225	8	2	7	6-11	4	1	110	1.49	2	1	1.45	2172.78	0.788622	36.5	130.3	21.5	4	1	1	71	5.4	1.63						8291.84	2	1713.5	58.545	13.6668	2	242.86	56.6933	3	57.97	30.4482	2	9.75
83547	8	1	7	6-11	3	1	110	5	2	1	1.45	2188.34	1.19063	22.7	131	13.2	1	0	0	54.9	4.29	1.73						99249.3	2	2605.5	96.145	14.7603	2	339.315	52.0921	2	99.995	34.5406	3	18.5
83629	8	1	7	6-11	4	2	116	1.39	2	1	1.45	2378.68	0.752727	33.8	131.9	19.4	4	1	1	67	3.78	1.34						41256.3	2	1790.5	70.38	15.723	3	282.155	63.0338	4	43.195	21.7121	1	7.1
83653	8	1	7	6-11	2	1	116	3.4	2	2	1.27	2161.59	0.704575	27.4	133.5	15.4	1	0	0	58.1	4.19	1.09						5799.38	2	1523	68.52	17.9961	4	185.235	48.65	2	59.12	34.9363	3	17.4
62198	7	1	7	6-11	3	1	98	0.61	1	1	1.45	2256.52	0.979606	26.3	122.8	17.4	1	0	0	59.4	5.07	1.68						66528.8	2	2210.5	71.505	12.9392	2	286.565	51.8552	2	88.68	36.1059	3	9.5
62313	7	1	7	6-11	1	2	96	0.76	1	1	1.45	2878.23	0.369671	52.3	129.7	31.1	4	1	1	92.6	3.8	1.47						5337.69	2	1064	43.705	16.4305	3	142.6	53.609	3	38.24	32.3459	2	12.7
62351	7	1	7	6-11	3	1	95	0.92	1	1	1.45	2353.68	0.70188	27.9	122	18.7	3	1	0	62	4.09	1.01						11762.7	2	1652	85.695	20.7494	4	212.68	51.4964	2	53.79	29.3045	1	12.65
62361	7	1	7	6-11	4	2	101	0.21	1	1	1.45	2340.15	0.834348	30.4	127.3	18.8	3	1	0	56.5	3.44	1.4						20375.4	2	1952.5	83.11	17.0264	3	261.075	53.4853	3	66.495	30.6507	2	15.75
62463	7	1	7	6-11	1	2	94	0.65	1	1	1.45	2326.13	0.789293	28.3	130	16.7	1	0	0	58.6	3.39	1.09						13707.6	2	1836	48.725	10.6155	1	261.7	57.0153	4	70.08	34.3529	3	16.35
62620	7	2	7	6-11	2	2	91	0.93	1	1	1.45	2470.06	1.10908	56	133.4	31.5	4	1	1	91.1	3.54	1.19						8285.06	2	2739.5	96.91	14.15	2	380.835	55.6065	3	94.915	31.1822	2	24.4
62756	7	1	7	6-11	3	1	95	1.66	2	1	1.45	2191.47	0.878177	18.8	114	14.5	1	0	0	49	4.55	1.97						12652.5	2	1924.5	53.65	11.1509	1	284.37	59.1052	4	66.305	31.0078	2	13.45
62786	7	1	7	6-11	1	1	92	0.74	1	1	1.45	2250.45	0.787396	29.7	128.4	18	3	1	0	65.9	4.24	1.37						14596.4	2	1772	70.73	15.9661	3	247.355	55.8363	3	59.4	30.1693	1	14.85
62983	7	1	7	6-11	4	1	99	1.3	1	1	1.45	2350.85	0.877131	29.1	132.2	16.7	1	0	0	59.8	3.98	1.66						3465.98	2	2062	85.73	16.6305	3	239.735	46.5053	1	85.815	37.4556	3	14.95
63035	7	1	7	6-11	7	1	99	0.6	1	1	1.45	2774.06	0.921393	48.7	129.7	29	4	1	1	89	3.65	1.27						6793.76	1	2556	73.035	11.4296	1	360.175	56.3654	3	95.21	33.5246	2	14.5
63059	7	1	7	6-11	4	1	100	1.13	1	1	1.45	2523.2	0.536423	30.5	125.4	19.4	4	1	1	61	3.75	1.63						44917.2	2	1353.5	41.195	12.1744	1	198.235	58.5844	4	46.225	30.737	2	9.15
63063	7	2	7	6-11	3	3	92	1.17	1	1	1.45	1815.56	0.619092	19.1	118.8	13.5	1	0	0	49.8	3.9	1.53						27536.9	2	1124	43.195	15.3719	3	149.53	53.2135	3	40.985	32.8172	2	10.6
63252	7	1	7	6-11	4	1	100	3.3	2	1	1.45	2423.69	0.843548	28.9	133.5	16.2	1	0	0	58.6	3.57	1.19						5940.41	2	2044.5	63.4	12.404	1	310.13	60.676	4	64.455	28.3734	1	18.7
63386	7	1	7	6-11	2	2	98	0.78	1	1	1.45	2182.27	0.974673	26.1	117.7	18.8	3	1	0	58.1	3.78	0.93						5696.94	2	2127	58.955	11.087	1	328.52	61.7809	4	68.135	28.83	1	16.55
63432	7	1	7	6-11	3	3	92	2.74	2	1	1.45	2321.26	1.1651	26.8	134	14.9	1	0	0	57.5	4.68	1.81						91503.9	2	2704.5	110.62	16.3609	3	293.74	43.4446	1	123.415	41.0699	4	18.7
63464	7	1	7	6-11	1	3	92	1.55	2	1	1.45	2531.79	1.3759	38.3	130.9	22.4	4	1	1	76.2	3.75	1.24						80549	2	3483.5	122.375	14.052	2	468.32	53.7758	3	125.845	32.5134	2	23.4
63624	7	2	7	6-11	1	1	102	1.73	2	1	1.45	1887.85	1.00591	25.9	116.9	19	3	1	0	62.6	5.51	1.47						6134.63	2	1899	65.805	13.861	2	251.6	52.9963	3	74.005	35.0735	3	13.95
63776	7	1	7	6-11	1	1	101	0.51	1	1	1.45	2224.18	0.749489	25	127.1	15.5	1	0	0	54.5	4.68	1.45						7955.23	2	1667	68.755	16.4979	3	217.62	52.2184	2	60.24	32.5231	2	8
63886	7	2	7	6-11	6	1	97	5	2	1	1.45	1893.1	0.862872	21.4	123.2	14.1	1	0	0	51.5	4.09	1.27						4311.12	2	1633.5	60.625	14.8454	2	197.31	48.3159	2	71.845	39.584	4	15.7
63897	7	2	7	6-11	2	1	90	1.68	2	1	1.45	2459.27	0.91938	52.8	136.5	28.3	4	1	1	81.3	3.78	1.19						8968.51	2	2261	87.665	15.5091	3	284.14	50.268	2	86.76	34.5352	3	13.35
63914	7	2	7	6-11	1	2	98	2.6	2	1	1.45	2043.04	0.899639	25.7	131.9	14.8	1	0	0	57	3.96	1.68						20267.8	2	1838	57.41	12.494	1	305.7	66.5288	4	46.795	22.9138	1	21.3
64001	7	1	7	6-11	4	2	101	0.89	1	1	1.45	2858.83	0.630503	55.8	140.5	28.3	4	1	1	93.3	4.24	1.76						6810.24	2	1802.5	72.09	15.9978	3	216.875	48.1276	2	73.525	36.7115	3	11.25
64070	7	2	7	6-11	3	1	101	1.55	2	1	1.45	2212.39	0.798459	38.1	132	21.9	4	1	1	67.1	4.06	1.4						145754	2	1766.5	60.87	13.7832	2	233.685	52.9148	3	66.46	33.8602	2	12.45
64129	7	2	7	6-11	4	1	99	0.53	1	1	1.45	1946.28	1.06511	24	124.9	15.4	1	0	0	54.3	4.06	1.45						3957.14	2	2073	72.07	13.9064	2	253.9	48.9918	2	85.11	36.9508	3	10.85
64166	7	1	7	6-11	2	3	90	0.63	1	1	1.45	2565.33	0.839658	40.5	131.2	23.5	4	1	1	75	3.9	1.03						26716.1	2	2154	112.545	20.8997	4	267.915	49.7521	2	73.17	30.5724	2	20.3
64178	7	1	7	6-11	6	2	92	5	2	1	1.45	2182.76	0.77883	21	120.2	14.5	1	0	0	50.8	5.04	1.84						2658.77	2	1700	51.53	12.1247	1	279.33	65.7247	4	45.245	23.9532	1	11.5
64409	7	1	7	6-11	4	1	99	1.76	2	1	1.45	2059.82	0.571893	19.3	114.4	14.7	1	0	0	50.8	4.16	1.5						15424.7	2	1178	57.985	19.6893	4	136.715	46.4228	1	45.32	34.6248	3	5.15
64425	7	2	7	6-11	6	1	93	2.24	2	1	1.45	1886.06	0.549559	22.2	121.5	15	1	0	0	53.8	4.47	1.4						16201.5	2	1036.5	44.415	17.1404	3	131.285	50.6647	2	38.41	33.3517	2	9.3
64428	7	1	7	6-11	6	2	102	1.72	2	1	1.45	2165.37	0.521389	19.5	121.6	13.2	1	0	0	51.6	4.01	1.5						9559.64	2	1129	32.27	11.4331	1	157.73	55.8831	3	42.595	33.9553	2	8.4
64434	7	2	7	6-11	3	2	94	0.82	1	1	1.45	1937.58	0.644102	24.6	123.3	16.2	1	0	0	58	3.75	1.32						24918	2	1248	52.635	16.8702	3	175.7	56.3141	3	40.15	28.9543	1	12.7
64487	7	1	7	6-11	3	1	98	0.81	1	1	1.45	2332.54	0.854649	26	126.6	16.2	1	0	0	55.2	4.14	1.76						76903.1	2	1993.5	73.73	14.7941	2	268.995	53.9744	3	72.715	32.8284	2	16.9
64512	7	1	7	6-11	4	1	99	3.8	2	1	1.45	2306.87	0.571337	29.5	123.3	19.4	4	1	1	62.4	3.31	0.93						11414.8	2	1318	57.63	17.4901	3	153.39	46.5524	1	52.76	36.0273	3	8.8
64535	7	2	7	6-11	4	2	99	1.11	1	2	1.27	1766.76	0.655721	28.9	121.2	19.7	3	1	0	64.5	4.14	1.37						3384.94	2	1158.5	38.165	13.1774	2	161.86	55.8861	3	40.115	31.164	2	8.3
64614	7	1	7	6-11	3	2	101	2.81	2	1	1.45	2495.52	1.31836	35.1	135.7	19.1	3	1	0	66.6	3.7	1.37						128474	2	3290	123.395	15.0024	3	368.33	44.7818	1	148.79	40.7024	4	11.35
64767	7	2	7	6-11	2	1	100	0.78	1	1	1.45	2121.69	0.682475	37.7	123.9	24.6	4	1	1	72	4.03	0.91						10649.7	2	1448	45.925	12.6865	1	195.395	53.9765	3	55.385	34.4244	3	11.35
64820	7	1	7	6-11	1	3	92	1.65	2	1	1.45	2475.37	0.53891	32.7	126.3	20.5	4	1	1	67.2	3.9	1.34						16753.1	2	1334	53.69	16.099	3	179.675	53.8756	3	46.43	31.3246	2	12.1
65013	7	2	7	6-11	2	2	90	0.66	1	1	1.45	1919.75	0.786302	22.2	124.7	14.3	1	0	0	50.1	4.34	1.53						6637.72	2	1509.5	49.325	13.0706	2	226	59.8874	4	48.33	28.8155	1	10.75
65043	7	2	7	6-11	1	3	92	3.15	2	1	1.45	2024.03	0.879927	28.1	127	17.4	1	0	0	60	4.81	2.33						6737.42	2	1781	66.49	14.9332	3	195.135	43.8259	1	82.16	41.5182	4	10.6
65136	7	1	7	6-11	4	2	98	0.54	1	1	1.45	2270.1	0.867361	25.6	129.1	15.4	1	0	0	55	4.53	1.45						14788.9	2	1969	70.185	14.258	2	224.885	45.6851	1	87.97	40.2098	4	8.55
65203	7	2	7	6-11	3	1	93	5	2	1	1.45	1903.6	0.784304	20.7	125.1	13.2	1	0	0	50.8	3.18	1.29						227135	2	1493	55.67	14.9149	2	219.885	58.9109	4	46.855	28.2448	1	11.5
65222	7	2	7	6-11	1	1	99	5	2	1	1.45	1918.41	1.15043	22.8	123.8	14.9	1	0	0	49.3	4.97	2.02						5673.27	2	2207	69.59	12.6126	1	278.805	50.531	2	92.015	37.5231	3	13.5
65311	7	2	7	6-11	1	1	100	2.17	2	1	1.45	1910.18	0.732914	23.9	121.6	16.2	1	0	0	59	5.4	1.24						6846.94	2	1400	53.25	15.2143	3	162.46	46.4171	1	61.295	39.4039	4	8.3
65315	7	1	7	6-11	2	2	90	3.58	2	1	1.45	2156.3	1.05319	22.6	118.7	16	1	0	0	54.9	4.14	1.5						30686.9	2	2271	86.42	15.2215	3	313.7	55.2532	3	75.695	29.998	1	15.35
65321	7	1	7	6-11	2	2	102	1.12	1	1	1.45	2705.36	0.622284	42.5	126.9	26.4	4	1	1	78.9	3.13	0.96						18598	2	1683.5	48.975	11.6365	1	249.85	59.3644	4	57.975	30.9935	2	16.55
65332	7	1	7	6-11	1	3	92	0.47	1	3	1.12	2362.08	0.528348	50.9	139.3	26.2	4	1	1	80.8	4.27	1.22						67024.2	2	1248	47.235	15.1394	3	156.735	50.2356	2	49.225	35.4988	3	11.4
65357	7	2	7	6-11	4	2	93	0.74	1	3	1.12	1479.41	1.18223	20.2	118.3	14.4	1	0	0	47.8	3.93	1.63						4272.56	2	1749	52.22	11.9428	1	236.29	54.04	3	69.565	35.7967	3	10.85
65418	7	2	7	6-11	4	2	99	1.11	1	2	1.27	1935.5	0.632138	37.2	128.8	22.4	4	1	1	66	2.59	1.5						13202.4	2	1223.5	48.6	15.8888	3	169.565	55.436	3	41.34	30.4095	2	11.85
65422	7	1	7	6-11	4	2	93	0.56	1	1	1.45	2178.02	1.07483	25	130.5	14.7	1	0	0	53.2	4.63	0.98						30578.8	2	2341	53.795	9.1918	1	363.805	62.1623	4	77.24	29.695	1	14.5
65465	7	2	7	6-11	6	1	98	1.89	2	1	1.45	1907.58	0.89485	22.7	122.9	15	1	0	0	53	3.44	1.24						11585.4	2	1707	90.73	21.2607	4	232.625	54.5108	3	46.675	24.609	1	12.5
65466	7	1	7	6-11	4	2	100	2.75	2	1	1.45	2575.65	0.678857	44	129.5	26.2	4	1	1	82.5	3.88	1.24						17689.7	2	1748.5	67.595	15.4635	3	198.425	45.3932	1	77.08	39.6752	4	12
65468	7	1	7	6-11	4	2	95	0.65	1	1	1.45	2308.63	0.69955	23.2	117.9	16.7	1	0	0	53.8	3.44	1.03						3313.82	2	1615	50.74	12.5672	1	246.465	61.044	4	49.5	27.5851	1	12.2
65511	7	1	7	6-11	1	2	102	1.53	2	1	1.45	2331.61	1.0096	28.3	127.9	17.3	1	0	0	61.5	3.98	1.89						31250.2	2	2354	97.88	16.6321	3	279.895	47.5607	1	98.34	37.5981	3	26.15
65582	7	2	7	6-11	6	1	91	5	2	1	1.45	1962.63	0.924781	22.8	128	13.9	1	0	0	48.6	4.11	1.45						10444.5	2	1815	63.62	14.0209	2	257.015	56.6424	3	62.46	30.9719	2	25.3
65622	7	1	7	6-11	4	2	102	3.82	2	1	1.45	2232.65	0.953575	23.4	120.3	16.2	1	0	0	51.5	4.09	2.4						89569.6	2	2129	71.8	13.4899	2	317.78	59.705	4	66.885	28.2745	1	13.05
65693	7	1	7	6-11	3	1	98	5	2	1	1.45	2814.4	1.19617	41.8	133.4	23.5	4	1	1	81.1	3.67	0.98						103965	2	3366.5	129.83	15.4261	3	348.145	41.3658	1	170.29	45.5253	4	18.9
65704	7	2	7	6-11	3	1	97	3.9	2	1	1.45	1896.31	0.828452	22.8	121.7	15.4	1	0	0	52.1	6.47	1.78						36727.1	2	1571	72.78	18.5309	4	171.085	43.5608	1	68.405	39.1881	4	6.8
65906	7	2	7	6-11	2	2	93	4.34	2	1	1.45	2105.3	0.723175	33.7	127.5	20.7	4	1	1	66.4	4.11	1.27						27276.5	2	1522.5	34.17	8.97734	1	224.205	58.9044	4	56.635	33.4788	2	12
66062	7	1	7	6-11	3	1	101	0.61	1	1	1.45	2237.16	0.854655	25.8	125.9	16.3	1	0	0		3.72	1.11						12971.5	2	1912	64.885	13.5743	2	280.7	58.7238	4	60.565	28.5086	1	13.05
66182	7	1	7	6-11	3	1	101	0.44	1	1	1.45	2142.63	0.801117	23.5	125	15	1	0	0	55.5	3.52	1.32						20935.4	2	1716.5	69.965	16.3041	3	233.215	54.3466	3	57.29	30.0385	1	10.8
66388	7	2	7	6-11	4	2	95	0.25	1	1	1.45	2165.58	0.980568	33.1	134	18.4	3	1	0	59.2	3.67	1.55						3049.98	2	2123.5	70.815	13.3393	2	302.575	56.9955	4	71.78	30.4224	2	12.55
66450	7	2	7	6-11	3	2	91	1.34	2	1	1.45	1881.68	0.630553	21.8	121.6	14.7	1	0	0	52.6	4.42	1.68						33829.2	2	1186.5	74.59	25.1462	4	155.49	52.4197	3	30.65	23.2491	1	9.8
66590	7	2	7	6-11	6	1	93	1.2	1	3	1.12	1682.5	1.18454	29.8	130.9	17.4	1	0	0	68	4.99	1.19						20461.2	2	1993	78.515	15.7582	3	276.92	55.5785	3	65.21	29.4476	1	16.6
66596	7	2	7	6-11	6	3	91	5	2	1	1.45	2126.64	0.769994	29.3	135.2	16	1	0	0	62	4.06	1.5						2865.72	2	1637.5	47.37	11.5713	1	247.245	60.3957	4	51.075	28.0718	1	18.85
66648	7	2	7	6-11	4	1	100	0.99	1	1	1.45	1891.1	1.18265	24.2	119.4	17	1	0	0	52.4	3.88	1.68						5298.18	2	2236.5	58.475	10.4583	1	306.625	54.8402	3	92.66	37.2877	3	19.05
66659	7	1	7	6-11	1	1	97	2.32	2	1	1.45	2184.75	1.35508	21.9	121.9	14.7	1	0	0	53.5	3.57	1.47						31679.6	2	2960.5	76.625	10.353	1	440.765	59.5528	4	103.39	31.4308	2	20.55
66775	7	1	7	6-11	1	3	91	1.23	1	1	1.45	2276.02	0.960889	28.4	130.4	16.7	1	0	0	56	3.47	1.34						10664.3	2	2187	88.585	16.2021	3	267.76	48.973	2	85.925	35.3601	3	23
66917	7	1	7	6-11	1	2	96	1.34	2	2	1.27	2279.92	0.807924	35.8	132.2	20.5	4	1	1	68.8	5.07	1.29						29593.3	2	1842	74.76	16.2345	3	249.635	54.2096	3	63.17	30.8648	2	15.15
66980	7	1	7	6-11	6	1	91	0.32	1	1	1.45	2301.26	0.56404	27.9	131.1	16.2	1	0	0	58.8	3.15	1.58						25037.7	2	1298	41.935	12.923	2	192.01	59.171	4	41.935	29.0767	1	10.85
66992	7	1	7	6-11	3	2	94	2.83	2	1	1.45	2188.62	1.18294	22	126.9	13.7	1	0	0	51.5	4.37	1.03						66855.3	2	2589	79.295	12.2511	1	359.9	55.6045	3	98.305	34.1732	3	18.3
67097	7	2	7	6-11	1	2	94	1.88	2	1	1.45	2399.3	0.3426	49.7	134.8	27.4	4	1	1	87.7	3.8	0.91						12115.2	2	822	29.425	14.3187	2	114.04	55.4939	3	29.255	32.031	2	9.05
67099	7	1	7	6-11	2	1	100	0.39	1	1	1.45	2950.68	0.672727	53.1	137.4	28.1	4	1	1	84.5	4.34	0.96						5973.85	2	1985	81.465	16.4161	3	243.165	49.0005	2	80.76	36.6166	3	18
67233	7	2	7	6-11	4	2	97	0.49	1	1	1.45	2109.99	0.862801	30.4	132.2	17.4	1	0	0	57	5.43	1.42						3398.97	2	1820.5	63.085	13.861	2	228.395	50.1829	2	76.765	37.9503	4	13.5
67251	7	2	7	6-11	4	2	95	0.26	1	1	1.45	2120.58	0.762057	28	136.3	15.1	1	0	0	56	6.28	1.63						11473.9	2	1616	49.07	12.146	1	214.965	53.2092	3	63.545	35.3902	3	10.15
67299	7	2	7	6-11	2	2	91	0.42	1	1	1.45	1777.83	1.67029	19.5	114.7	14.8	1	0	0	47.3	3.49	1.24						34015.9	2	2969.5	100.02	13.473	2	427.135	57.5363	4	98.835	29.955	1	32.4
67324	7	1	7	6-11	6	2	90	4.32	2	1	1.45	2088.23	0.845215	22.6	123.5	14.8	1	0	0	49.6	4.58	1.84						12354.1	2	1765	61.065	13.8391	2	266.96	60.5008	4	54.47	27.7751	1	14.8
67358	7	1	7	6-11	4	2	90	1.67	2	1	1.45	2279.02	0.869893	22.9	120.3	15.8	1	0	0	53	4.34	1.99						4763.8	2	1982.5	64.96	13.1067	2	274.045	55.2928	3	73.9	33.5485	2	14.15
67568	7	2	7	6-11	3	1	95	0.81	1	1	1.45	1950.96	0.865471	24.5	124.7	15.8	1	0	0	55.4	4.11	1.5						18408.2	2	1688.5	41.19	9.75777	1	288.59	68.366	4	42.705	22.7625	1	11.35
67569	7	1	7	6-11	3	3	91	1.1	1	1	1.45	2171.7	0.966292	23.2	122.4	15.5	1	0	0	54	4.03	1.5						53021.4	2	2098.5	59.725	11.3843	1	310.035	59.0965	4	71.455	30.6455	2	15.6
67758	7	2	7	6-11	4	2	90	0.84	1	1	1.45	2185.43	1.16201	37.2	130.6	21.8	4	1	1	72	4.68	1.71						3162.21	2	2539.5	83.19	13.1034	2	366.395	57.7114	4	89.575	31.7454	2	14.2
67780	7	2	7	6-11	1	2	98	0.75	1	1	1.45	2032.4	1.00374	26.7	129.6	15.9	1	0	0	56.6	4.14	1.32						10356.4	2	2040	65.73	12.8882	2	237.425	46.5539	1	96.415	42.536	4	13.25
68130	7	1	7	6-11	3	1	98	2.15	2	1	1.45	2378.76	0.958484	27.8	129.3	16.6	1	0	0	58	3.59	1.32						27416.3	2	2280	73.73	12.9351	2	321.345	56.3763	3	79.42	31.35	2	14.8
68184	7	1	7	6-11	4	2	102	0.76	1	1	1.45	2162.8	0.836416	22	119.5	15.4	1	0	0	56.5	4.65	1.22						4670.55	2	1809	61.88	13.6827	2	215.455	47.6407	1	79.805	39.704	4	14.45
68239	7	2	7	6-11	1	1	97	2.32	2	1	1.45	1882.71	1.50262	21.1	122.6	14	1	0	0	51.5	4.11	1.66						37025.7	2	2829	75.125	10.6221	1	429.47	60.7239	4	95.425	30.3579	1	19.05
68242	7	1	7	6-11	1	2	90	0.58	1	1	1.45	2208.15	0.871089	24	126	15.1	1	0	0	55.6	4.03	1.27						4088.53	2	1923.5	80.375	16.7143	3	258.37	53.7291	3	65.45	30.6239	2	16.6
68691	7	1	7	6-11	3	1	98	3.15	2	1	1.45	2438.67	1.01654	32.5	136.6	17.4	1	0	0	60	3.96	1.03						31204.2	2	2479	67.16	10.8366	1	358.275	57.8096	4	90.755	32.9486	2	20.85
68704	7	1	7	6-11	3	2	95	1.13	1	1	1.45	2218.5	0.765381	25.5	128.4	15.5	1	0	0	55	3.93	1.66						9055.22	2	1698	45.435	10.7032	1	252.985	59.596	4	59.095	31.3224	2	15.2
68834	7	1	7	6-11	4	1	97	5	2	1	1.45	2301.02	0.925024	24.6	127.1	15.2	1	0	0	54.1	4.06	2.02						25617.8	2	2128.5	44.765	8.4125	1	295.38	55.5095	3	90.99	38.4736	4	15.85
68838	7	2	7	6-11	1	1	102	0.52	1	1	1.45	1812.65	1.17756	21.6	115.3	16.2	1	0	0	53.3	4.65	1.16						21940.6	2	2134.5	101.42	19.0059	4	250.705	46.9815	1	81.795	34.4884	3	20.75
68997	7	1	7	6-11	2	2	93	0.48	1	1	1.45	2772.18	0.71442	45.6	128.8	27.5	4	1	1	83.3	4.55	1.27						6008.13	2	1980.5	82.02	16.5655	3	265.23	53.5683	3	66.5	30.2196	1	10.85
69003	7	1	7	6-11	2	2	90	0.32	1	1	1.45	2120.59	1.07399	18	109.9	14.9	1	0	0	47.2	3.23	1.89						4281.13	2	2277.5	75.605	13.2786	2	317.545	55.7708	3	80.805	31.9317	2	19.75
69240	7	2	7	6-11	7	2	93	1.95	2	1	1.45	2074.51	1.59532	26.7	133.6	15	1	0	0	54	3.96	1.84						19300.7	2	3309.5	124.025	14.9902	3	379.17	45.8281	1	148.735	40.4477	4	25.95
69297	7	2	7	6-11	2	2	93	1.56	2	1	1.45	1866.14	1.01761	24.3	116.9	17.8	3	1	0	57.8	3.96	1.24						6081.5	2	1899	77.835	16.3949	3	299.325	63.049	4	45.44	21.5355	1	15.15
69384	7	1	7	6-11	4	1	96	1.12	1	1	1.45	2149.39	0.940964	24.2	119.8	16.9	1	0	0	55.8	3.85	1.47						30574.4	2	2022.5	96.565	19.0981	4	274.31	54.2517	3	62.58	27.8477	1	18.2
69529	7	1	7	6-11	3	1	97	3.36	2	1	1.45	2290.65	0.729488	25.1	127.9	15.3	1	0	0	55.2	4.16	1.5						38350.7	2	1671	54.345	13.009	2	254.135	60.8342	4	51.59	27.7864	1	11.45
69662	7	2	7	6-11	1	2	94	1.17	1	1	1.45	2015.05	0.786083	29.3	124.6	18.9	3	1	0	65	5.92	1.16						17983.6	2	1584	73.795	18.6351	4	212	53.5354	3	51.995	29.5426	1	16.45
70036	7	2	7	6-11	2	1	98	0.94	1	1	1.45	1768.99	0.886381	20.4	112.7	16.1	1	0	0	54.2	4.37	1.09						7090.41	2	1568	63.57	16.2168	3	244.375	62.3406	4	41.055	23.5647	1	20
70057	7	2	7	6-11	1	2	102	0.61	1	1	1.45	1891.02	0.668159	22.1	122.1	14.8	1	0	0	55.5	3.34	1.14						14098.7	2	1263.5	45.21	14.3126	2	189	59.8338	4	37.83	26.9466	1	9.3
70087	7	2	7	6-11	4	2	100	4.47	2	1	1.45	1978.13	0.575796	27.2	123.8	17.7	1	0	0	59.1	4.53	1.5						18146.1	2	1139	32.965	11.5768	1	173.435	60.9078	4	35.43	27.9956	1	6.25
70090	7	2	7	6-11	3	2	95	4.77	2	1	1.45	2083.56	0.797674	31.4	128.4	19	3	1	0	62	3.44	1.19						104558	2	1662	54.82	13.1937	2	192.285	46.278	1	80.365	43.519	4	14.1
70199	7	1	7	6-11	3	1	91	2.77	2	1	1.45	2220.29	0.782782	26.9	132.1	15.4	1	0	0	57.7	4.09	1.71						117287	2	1738	83.32	19.1761	4	203.47	46.8285	1	65.065	33.693	2	13.15
70249	7	1	7	6-11	3	3	91	5	2	1	1.45	2054.9	1.01635	21.8	124.9	14	1	0	0	54.6	3.62	1.11						18366.9	2	2088.5	79.08	15.1458	3	336.7	64.4865	4	49.075	21.148	1	21.7
70262	7	1	7	6-11	2	2	93	2.26	2	1	1.45	2363.51	0.938223	26.8	128.1	16.3	1	0	0	60	4.97	1.27						4744.28	2	2217.5	74.435	13.4268	2	293.075	52.8658	3	85.455	34.683	3	19.35
70323	7	2	7	6-11	4	2	97	0.38	1	1	1.45	1914.39	0.949386	23.9	122	16.1	1	0	0	54.2	5.28	1.76						7834.49	2	1817.5	67.01	14.7477	2	209.865	46.1876	1	79.935	39.5827	4	12.1
70365	7	2	7	6-11	6	1	92	0.24	1	1	1.45	1849.99	0.621355	22.8	117.3	16.6	1	0	0	61.8	5.17	1.19						3225.42	2	1149.5	54.745	19.05	4	167.435	58.2636	4	29.64	23.2066	1	17.55
70404	7	2	7	6-11	2	1	97	1.04	1	1	1.45	2197.11	0.557778	31.7	138.8	16.5	1	0	0	58.5	5.17	0.88						8981.84	2	1225.5	21.48	7.01102	1	211.44	69.0135	4	34.755	25.5239	1	8.7
70643	7	1	7	6-11	3	2	92	5	2	1	1.45	2374.74	1.3012	30	136.1	16.2	1	0	0	57.2	3.67	1.37						87226.4	2	3090	114.76	14.8557	2	374.38	48.4634	2	137.62	40.0835	4	27.25
70720	7	2	7	6-11	6	1	90	5	2	1	1.45	1878.5	1.21134	21.1	122.2	14.1	1	0	0	52	3.21	1.32						3332.92	2	2275.5	100.22	17.6172	4	229.785	40.3929	1	108.08	42.7475	4	11.7
70770	7	1	7	6-11	1	1	97	2.32	2	1	1.45	2224.74	1.35926	27.5	131.3	16	1	0	0	58.2	3.13	1.42						31679.6	2	3024	80.32	10.6243	1	449.965	59.5192	4	106.51	31.6994	2	26.15
70803	7	1	7	6-11	3	1	102	0.21	1	1	1.45	2249.76	0.523834	25.6	127.2	15.8	1	0	0	57	3.54	1.37						7019.66	2	1178.5	29.155	9.89563	1	177.625	60.2885	4	41.295	31.5363	2	13.8
70827	7	1	7	6-11	3	1	101	0.61	1	1	1.45	2276.11	0.75809	30.1	131.5	17.4	1	0	0	60.9	4.86	1.19						12971.5	2	1725.5	66.485	15.4123	3	237.79	55.1237	3	57.515	29.9991	1	11
70870	7	1	7	6-11	3	2	94	4.59	2	1	1.45	2244.97	0.994669	23.9	126.9	14.8	1	0	0	58.1	3.96	0.93						69839.1	2	2233	64.68	11.5862	1	377.545	67.6301	4	57.3	23.0945	1	21.55
70918	7	2	7	6-11	3	1	99	1.02	1	2	1.27	1773.59	1.08565	24.2	128	14.8	1	0	0	54	4.24	1.42						71736.9	2	1925.5	70.67	14.6809	2	294.165	61.1093	4	56.135	26.2381	1	14.95
70919	7	2	7	6-11	3	1	101	0.89	1	1	1.45	1993.59	0.895871	26.4	126.3	16.5	1	0	0	57.1	3.57	1.37						33626.5	2	1786	59.045	13.224	2	254.055	56.8992	4	61.665	31.0742	2	12.3
71035	7	1	7	6-11	6	1	97	2.87	2	1	1.45	2363.8	0.589728	31.9	126.7	19.9	3	1	0	65.2	4.11	1.16						6699.98	2	1394	57.72	16.5624	3	202.39	58.0746	4	40.94	26.4319	1	9.25
71116	7	2	7	6-11	4	1	93	0.64	1	1	1.45	1751.04	1.06622	19	112.8	14.9	1	0	0	51.2	4.97	1.32						17975.8	2	1867	102.55	21.9711	4	235.905	50.542	2	58.755	28.3232	1	18.45
71139	7	1	7	6-11	1	1	102	0.5	1	1	1.45	2319.72	1.21523	24.8	129.7	14.7	1	0	0	55.1	3.44	1.06						7228.35	2	2819	102.04	14.4789	2	386.685	54.8684	3	99.735	31.8416	2	19.55
71153	7	2	7	6-11	4	2	99	4.9	2	1	1.45	2182.59	0.842119	33.5	135.1	18.4	3	1	0	69.7	3.44	1.37						2673.65	2	1838	83.975	18.2753	4	261.855	56.9869	4	53.735	26.312	1	22.15
71193	7	2	7	6-11	3	1	101	0.87	1	1	1.45	1876.75	0.627148	22.6	120.1	15.7	1	0	0	55.2	4.14	1.63						8761.58	2	1177	44.7	15.1912	3	153.67	52.2243	2	45.385	34.7039	3	14.1
71298	7	2	7	6-11	6	1	97	2.29	2	1	1.45	1819.71	0.884755	21.5	116.1	16	1	0	0	56	3.28	2.12						6665.83	2	1610	41.84	10.395	1	254.445	63.2161	4	50.73	28.3584	1	21.4
71305	7	1	7	6-11	1	2	102	1.89	2	1	1.45	2233.67	0.97463	26.7	118.5	19	3	1	0	65.1	4.89	0.98						6241.1	2	2177	74.75	13.7345	2	252.56	46.4051	1	98.985	40.9217	4	15.6
71337	7	1	7	6-11	3	1	98	4.07	2	1	1.45	2180.05	0.701589	21.9	120.6	15.1	1	0	0	58.8	3.65	1.27						29990.7	2	1529.5	76.25	19.9412	4	204.26	53.4188	3	47.495	27.9474	1	12.75
71367	7	1	7	6-11	2	1	100	2.91	2	1	1.45	2320.82	0.702555	27.9	125.2	17.8	3	1	0	62	3.62	1.45						16517.7	2	1630.5	57.215	14.0362	2	237.285	58.2116	4	52.105	28.7608	1	12.35
71384	7	2	7	6-11	1	3	92	1.49	2	2	1.27	1850.63	0.753527	32	126.3	20.1	3	1	0	70.3	3.93	1.37						10500.3	2	1394.5	40.525	11.6242	1	184.575	52.9437	3	57.015	36.7971	3	12.25
71443	7	1	7	6-11	1	2	94	0.63	1	1	1.45	2438.55	0.486149	32.8	124.5	21.2	4	1	1	74.4	4.06	1.27						28412.8	2	1185.5	42.855	14.4597	2	164.32	55.4433	3	41.42	31.445	2	9.15
71461	7	1	7	6-11	4	2	101	2.43	2	1	1.45	2201.86	0.92195	24.1	124.7	15.5	1	0	0	57.3	3.49	1.42						54350.2	2	2030	70.255	13.8433	2	265.91	52.3961	2	79.09	35.0645	3	17.65
71645	7	1	7	6-11	3	1	91	3.06	2	1	1.45	2271.09	0.694601	25.1	128.4	15.2	1	0	0	57.2	3.18	1.58						70782	1	1577.5	45.965	11.6552	1	245.865	62.3429	4	48.745	27.8101	1	17.5
71648	7	1	7	6-11	1	1	100	1.74	2	1	1.45	2226.07	0.654966	24.2	121.5	16.4	1	0	0	57	4.97	1.42						5858.32	2	1458	35.975	9.86968	1	274.26	75.2428	4	28.08	17.3333	1	23
71665	7	2	7	6-11	4	2	96	0.65	1	1	1.45	1983.2	0.697861	26.1	125.7	16.5	1	0	0	57.4	6.54	1.84						19955	2	1384	45.225	13.0708	2	152.265	44.0072	1	66.545	43.2735	4	5.75
71747	7	1	7	6-11	7	1	100	2.78	2	1	1.45	2127.63	1.24129	21.9	118.9	15.5	1	0	0	56.3	2.97	1.45						5305.55	2	2641	100.025	15.1496	3	400.005	60.5839	4	72.88	24.836	1	11.9
109364	66	2	8	6-11	7	1	170	1.2	1	1	1.45	2462.01	0.906984	49.4	141.8	24.6	4	1	1	80.6	4.37	1.73						18691	2	2233	64.96	11.6364	1	311.35	55.7725	3	82.525	33.2613	2	14.95
109383	66	1	8	6-11	3	1	161	3.05	2	1	1.45	2438.13	0.942937	33.5	143.5	16.3	1	0	0	63.5	3.59	1.63						145000	2	2299	77.755	13.5285	2	333.225	57.9774	4	77.15	30.2023	1	20.15
109476	66	2	8	6-11	7	2	150	0.84	1	1	1.45	2576.57	0.634565	56.6	143.4	27.5	4	1	1	91.5	4.53	0.88						2631.77	2	1635	69.025	16.8869	3	242.555	59.3407	4	45.995	25.3183	1	14.6
109642	66	1	8	6-11	4	1	150	0.4	1	2	1.27	2410.27	0.520274	41.4	137.7	21.8	4	1	1	74	4.58	1.6						1197.27	2	1254	55.95	17.8469	4	142.145	45.3413	1	53.225	38.1998	4	8.25
109889	66	2	8	6-11	7	3	156	4.85	2	1	1.45	2512.42	0.531559	50.4	145.3	23.9	4	1	1	81.3	3.9	1.5						5928.82	2	1335.5	45.385	13.5934	2	175.305	52.5062	3	51.155	34.4736	3	12.1
110271	66	1	8	6-11	4	1	150	1.9	2	3	1.12	2197.03	1.61104	39.9	135.5	21.7	4	1	1	78.7	4.37	0.96						5865.43	1	3539.5	160.11	18.0941	4	371.445	41.9771	1	159.07	40.4472	4	18.4
110393	66	2	8	6-11	4	1	172	0.07	1	1	1.45	1787.13	0.966075	18.6	117.4	13.5	1	0	0	48	5.07	2.33						5320.81	2	1726.5	64.695	14.9887	3	196.775	45.5893	1	76.385	39.8184	4	12.7
110519	66	1	8	6-11	7	1	158	0.72	1	1	1.45	2832.69	0.433687	54.3	135.5	29.6	4	1	1	90.1	4.24	1.37						22058.7	2	1228.5	60.4	19.6663	4	139.335	45.3675	1	54.01	39.5678	4	12.5
110967	66	1	8	6-11	3	2	168	1.44	2	1	1.45	2213.56	0.969477	27.7	134.7	15.3	1	0	0	59	3.26	1.34						20475.6	2	2146	50.485	9.41007	1	300.25	55.9646	3	84.21	35.3164	3	10.75
111093	66	1	8	6-11	4	2	168	1.38	2	1	1.45	2378.05	0.678707	29.2	127.8	17.9	1	0	0	58.1	4.78	1.5						10402.4	2	1614	62.55	15.5019	3	200.32	49.6456	2	64.005	35.6905	3	15.75
111106	66	1	8	6-11	4	2	150	0.91	1	1	1.45	2347.04	0.596284	28.5	130.2	16.8	1	0	0	58.2	4.19	2.2						5925.37	2	1399.5	54.74	15.6456	3	135.7	38.7853	1	70.495	45.3344	4	5.55
111158	66	2	8	6-11	7	1	166	1	1	1	1.45	1929.31	0.978587	24.5	123.3	16.1	1	0	0	50.4	3.8	0.91						53996.3	2	1888	63.945	13.5477	2	235.63	49.9216	2	79.97	38.1213	4	17.25
111182	66	1	8	6-11	3	1	158	0.85	1	1	1.45	2644.79	1.03184	44.9	131.8	25.8	4	1	1	82.1	4.73	1.45						32035	2	2729	84.84	12.4353	1	361.68	53.0128	3	109.635	36.1567	3	11.1
111421	66	1	8	6-11	4	1	172	0.3	1	1	1.45	2585.91	0.860625	41.5	129.9	24.6	4	1	1	73.4	2.97	1.14						8660.63	2	2225.5	75.455	13.5619	2	310.78	55.858	3	78.4	31.7052	2	13.7
111458	66	2	8	6-11	3	1	150	5	2	1	1.45	2161.55	0.95487	33.7	133.5	18.9	1	0	0	62.5	4.73	1.22						4372.15	2	2064	56.63	10.9748	1	303.72	58.8605	4	73.345	31.9818	2	13.75
111464	66	2	8	6-11	4	2	152	1.01	1	1	1.45	2320.32	0.661763	44.7	134.4	24.7	4	1	1	80	3.72	0.98						2893.81	2	1535.5	56.045	14.5998	2	184.145	47.97	2	63.555	37.2514	3	9.6
111583	66	1	8	6-11	4	1	163	0.6	1	1	1.45	2512.46	1.03027	33.5	135.7	18.2	1	0	0	58.5	3.54	1.45						5104.85	2	2588.5	61.53	9.50821	1	376.935	58.2476	4	96.34	33.4966	2	17.15
111735	66	1	8	6-11	3	2	159	2.82	2	1	1.45	2377.28	1.21736	31.1	133.8	17.4	1	0	0	65.3	4.78	1.55						27260.5	2	2894	55.61	7.68625	1	414.325	57.2668	4	117.06	36.4043	3	20.8
111764	66	2	8	6-11	6	1	162	2.15	2	1	1.45	1805.27	0.754181	21.1	115.9	15.7	1	0	0	52.5	4.27	1.34						4330.48	2	1361.5	36.34	10.6765	1	232.18	68.213	4	31.79	21.0143	1	7.3
112163	66	2	8	6-11	1	1	158	2.86	2	2	1.27	2264.38	1.04841	54.9	142.4	27.1	4	1	1		2.77	1.06						7092.12	2	2374	84.67	14.2662	2	303.425	51.1247	2	94.405	35.7896	3	23.4
112318	66	2	8	6-11	6	1	154	4.17	2	1	1.45	2007.57	0.913791	26	128.8	15.7	1	0	0	57	4.71	2.12						21780.3	2	1834.5	56.945	12.4165	1	256.07	55.8343	3	70.8	34.7343	3	36.6
112470	66	2	8	6-11	4	1	152	0.51	1	1	1.45	2134.71	1.23342	31.8	133.4	17.9	1	0	0	62.1	3.7	1.53						13327.8	2	2633	60.445	9.18268	1	326.32	49.5739	2	125.095	42.7594	4	19.35
112811	66	1	8	6-11	3	2	167	1	1	1	1.45	2228.28	0.877584	24.2	131.1	14.1	1	0	0	52.3	4.42	1.81						5371.42	2	1955.5	61.56	12.5922	1	273	55.8425	3	70.525	32.4585	2	11.35
112950	66	2	8	6-11	3	2	163	1.63	2	1	1.45	2283.98	1.04336	42.1	134.3	23.3	4	1	1	80.2	4.29	0.83						26114.3	2	2383	77.59	13.0239	2	320.53	53.8028	3	91.145	34.4232	3	12.85
113024	66	1	8	6-11	3	2	167	3.66	2	1	1.45	2279.79	0.635805	28.4	128	17.3	1	0	0	60	4.71	1.68						18185.4	2	1449.5	50.95	14.06	2	160.18	44.2028	1	67.64	41.9979	4	8.35
113067	66	1	8	6-11	3	1	170	1.77	2	1	1.45	2095.39	0.874302	23.9	127.5	14.7	1	0	0	52	4.11	1.5						10220	2	1832	70.185	15.3242	3	215.455	47.0426	1	78.32	38.476	4	11
113283	66	1	8	6-11	7	2	164	0.5	1	1	1.45	3089.11	0.802983	62.6	144.7	29.9	4	1	1	99.6	3.78	1.11						11564.9	2	2480.5	84.67	13.6537	2	329.96	53.2086	3	93.31	33.8557	2	18.3
113434	66	1	8	6-11	4	1	170	0.42	1	3	1.12	1974.32	0.913481	31.2	126	19.7	3	1	0	63.1	3.41	1.09						8547.17	2	1803.5	54.53	12.0943	1	256.39	56.865	4	64.21	32.0427	2	12.15
113471	66	1	8	6-11	1	1	149	0.35	1	3	1.12	1817.23	0.370345	23.3	123.9	15.2	1	0	0	54.8	3.34	1.27						26857.1	2	673	23.7	14.0862	2	113.265	67.3195	4	14.33	19.1634	1	3.3
113474	66	2	8	6-11	6	1	159	5	2	1	1.45	2085.22	0.941868	27.3	134.5	15.1	1	0	0	60.3	5.38	1.68						29399.7	2	1964	86.145	17.5448	3	186.635	38.0112	1	98.795	45.2727	4	20.5
113506	66	1	8	6-11	3	2	151	1.06	1	1	1.45	2165.59	0.689883	22.5	123.8	14.7	1	0	0	57.1	4.19	1.29						23193.8	2	1494	41.225	11.0375	1	208.74	55.8876	3	55.645	33.5211	2	6.85
113964	66	2	8	6-11	2	1	172	1.13	1	1	1.45	2464.35	0.682128	55.7	133.9	31.1	4	1	1	91.7	4.76	1.24						13139.6	2	1681	71.78	17.0803	3	195.465	46.5116	1	69.275	37.0895	3	14.15
113995	66	1	8	6-11	2	2	168	0.98	1	1	1.45	2324.13	0.583875	27.1	127.3	16.7	1	0	0	57.1	4.24	1.37						7513.92	2	1357	47.57	14.0221	2	202.3	59.6315	4	41.26	27.3648	1	14.65
114006	66	2	8	6-11	3	2	162	3.73	2	1	1.45	2033.06	0.778629	24	133.8	13.4	1	0	0	55.8	4.11	1.68						148489	2	1583	84.94	21.463	4	185.62	46.9033	1	58.985	33.5354	2	17.15
114051	66	1	8	6-11	7	2	169	1.88	2	1	1.45	2261.82	0.88314	26.4	127.3	16.3	1	0	0	54.2	3.85	1.47						6516.64	2	1997.5	58.655	11.7457	1	263.485	52.763	3	80.615	36.3222	3	7.15
114439	66	1	8	6-11	4	1	150	0.7	1	1	1.45	2318.21	1.38189	28.2	130.1	16.7	1	0	0	56.2	3.78	1.27						2514.06	2	3203.5	119.335	14.9006	2	424.08	52.9521	3	119.655	33.6162	2	35.95
114522	66	2	8	6-11	4	2	170	2.11	2	1	1.45	2284.37	1.16772	40.5	136.4	21.8	4	1	1	71.5	4.32	1.71						3023.62	2	2667.5	55.445	8.31415	1	397.405	59.5921	4	99.615	33.6096	2	19.85
114569	66	2	8	6-11	3	1	164	3.25	2	2	1.27	1927.64	1.46863	36.5	129.6	21.7	4	1	1	75.8	5.15	1.53						22446.1	2	2831	62.115	8.7764	1	377.365	53.319	3	125.715	39.9659	4	22
114628	66	1	8	6-11	1	2	165	3.42	2	1	1.45	2353.32	1.44434	26.5	128.4	16.1	1	0	0	57.9	4.27	1.71						28069.3	2	3399	124.465	14.6472	2	444.28	52.2836	2	128.04	33.9029	2	23.9
114767	66	2	8	6-11	6	2	171	5	2	1	1.45	2109.59	0.668141	31.5	131.4	18.2	1	0	0	59.1	3.57	1.4						11381.8	2	1409.5	69.345	19.6793	4	157.05	44.569	1	57.01	36.4023	3	16.8
115153	66	2	8	6-11	3	2	158	1.97	2	1	1.45	1709.39	0.778638	19	109.5	15.8	1	0	0	55	3.44	1.06						16782.6	2	1331	36.745	11.0428	1	223.31	67.1104	4	36.09	24.4035	1	11.55
115177	66	1	8	6-11	7	1	164	0.92	1	1	1.45	2770.89	0.430006	46.5	124.7	29.9	4	1	1	84.4	4.65	1.14						24416.5	2	1191.5	39.22	13.1666	2	169.595	56.935	4	42.565	32.1515	2	7.95
115246	66	2	8	6-11	3	2	165	0.96	1	1	1.45	2176.22	0.720745	27.8	142.5	13.7	1	0	0	54.8	3.21	1.71						11171.1	2	1568.5	56.79	14.4826	2	224.435	57.2356	4	54.465	31.2518	2	22.7
115414	66	2	8	6-11	6	2	168	0.87	1	3	1.12	1510.3	1.14646	25.9	115.6	19.4	3	1	0	62.4	3.54	1.47						3406.76	2	1731.5	60.85	14.0572	2	231.375	53.4508	3	61.17	31.795	2	13.45
116024	66	1	8	6-11	3	2	164	3.74	2	1	1.45	2211.76	0.791223	24.4	133.2	13.8	1	0	0	53.8	4.27	1.37						10629.5	2	1750	57.71	13.1909	2	235.17	53.7531	3	69.31	35.6451	3	16.65
116047	66	1	8	6-11	1	1	151	1.92	2	1	1.45	2301.44	0.62461	27.1	136.6	14.5	1	0	0		3.18	1.5						18585.3	2	1437.5	40.59	11.2946	1	199.735	55.5784	3	54.2	33.9339	2	9.7
116248	66	1	8	6-11	2	2	154	0.62	1	3	1.12	2094.99	1.06087	39.6	136.7	21.2	4	1	1	78.7	5.12	1.03						30706.9	2	2222.5	92.45	16.6389	3	232.05	41.7638	1	108.65	43.9978	4	38.25
116353	66	2	8	6-11	3	2	163	0.24	1	2	1.27	1830.77	0.989476	30.6	126.7	19.1	3	1	0	65	5.04	1.66						15343.5	2	1811.5	61.47	13.5733	2	239.51	52.8866	3	70.42	34.9865	3	11
116371	66	1	8	6-11	3	2	167	1.36	2	1	1.45	2173.53	1.38898	22.2	130.1	13.1	1	0	0	52.7	3.23	1.42						15262.5	2	3019	123.19	16.322	3	376.465	49.8794	2	116.02	34.5869	3	18
116626	66	1	8	6-11	3	2	166	1.92	2	1	1.45	2299.07	0.841211	29.1	136.7	15.6	1	0	0	57	3.44	1.66						34443.7	2	1934	34.205	7.07446	1	296.42	61.3071	4	71.71	33.3707	2	10.6
116930	66	2	8	6-11	4	2	172	0.94	1	1	1.45	1976.07	0.689248	28.1	123.1	18.5	1	0	0	58.4	2.74	1.81						5464.92	2	1362	46.285	13.5932	2	166.71	48.9604	2	58.165	38.435	4	7.1
116957	66	1	8	6-11	7	2	152	0.39	1	1	1.45	2119.14	1.16274	23.2	131.9	13.3	1	0	0	52.5	3.23	1.42						2399.54	2	2464	72.265	11.7313	1	367.295	59.6258	4	79.21	28.9322	1	12
117094	66	1	8	6-11	6	2	165	5	2	1	1.45	2265.95	1.09469	27.8	128.8	16.8	1	0	0	58.4	4.53	1.53						8359.73	2	2480.5	100.57	16.2177	3	355.13	57.2675	4	75.355	27.3411	1	18.45
117135	66	2	8	6-11	4	3	156	5	2	2	1.27	1888.25	1.01152	32.1	131	18.7	1	0	0	58.6	2.9	1.32						15202.6	2	1910	55.22	11.5644	1	248.905	52.1267	2	77.545	36.5395	3	16.65
117225	66	1	8	6-11	4	2	152	2.15	2	1	1.45	2280.67	0.877156	30.1	133.2	17	1	0	0	58.2	3.96	1.58						10291.8	2	2000.5	65.06	13.0087	2	290.61	58.1075	4	65.125	29.2989	1	18.45
117300	66	2	8	6-11	4	1	172	1.04	1	2	1.27	1804.67	0.813723	26	129.8	15.4	1	0	0	57.2	4.01	1.58						4503.16	2	1468.5	55.88	15.221	3	204.56	55.7194	3	49.845	30.5485	2	12.7
117325	66	1	8	6-11	2	1	153	0.85	1	1	1.45	2590.02	0.436676	41	129.8	24.3	4	1	1	79.7	3.8	1.06						47938.3	2	1131	37.205	13.1583	2	150.93	53.3793	3	43.79	34.8462	3	12.2
117480	66	1	8	6-11	4	1	149	2.07	2	1	1.45	2372.79	0.832142	30.6	132.6	17.4	1	0	0	61.3	3.78	1.58						3131.33	2	1974.5	62.58	12.6776	1	236.35	47.8805	2	86.57	39.4596	4	11.55
117482	66	2	8	6-11	1	2	160	1.36	2	1	1.45	2787.82	0.587735	71.7	144	34.6	4	1	1	105.7	4.09	1.03						29713.2	1	1638.5	62.795	15.3299	3	210.71	51.4397	2	61.765	33.9265	2	9.25
117533	66	2	8	6-11	7	1	166	1.49	2	1	1.45	2066.6	0.69341	28.1	131.7	16.2	1	0	0	59.4	3.8	1.37						5973.42	2	1433	56.835	15.8646	3	170.455	47.5799	1	59.865	37.5984	3	9.2
117539	66	2	8	6-11	4	1	168	0.59	1	1	1.45	2438.11	0.216356	45.7	144.3	21.9	4	1	1	65.6	3.23	1.16						3306	2	527.5	23.615	17.9071	4	63.13	47.8711	2	20.13	34.345	3	5.9
117552	66	1	8	6-11	3	2	163	2.43	2	1	1.45	2265.26	0.646063	29.5	125.5	18.7	3	1	0	60.5	3.7	1.63						43879.2	2	1463.5	69.265	18.9313	4	145.44	39.7513	1	67.815	41.7038	4	7.2
117608	66	2	8	6-11	4	2	157	1.11	1	1	1.45	2176.78	0.797739	38.7	128.5	23.4	4	1	1	77	4.81	1.66						13201.4	2	1736.5	54.375	12.5252	1	249.32	57.4305	4	62.085	32.1777	2	15.35
117680	66	2	8	6-11	3	1	167	0.04	1	1	1.45	2006.15	0.875557	28.3	125.7	17.9	1	0	0	60	4.14	1.55						6254.51	2	1756.5	60.855	13.8582	2	198.2	45.1352	1	81.335	41.6746	4	10.15
117723	66	2	8	6-11	1	2	161	1.36	2	1	1.45	2186.92	1.05056	36.5	132.3	20.9	4	1	1	72	4.47	1.4						18130.2	2	2297.5	71.12	12.3822	1	336.1	58.5158	4	79.43	31.1151	2	25.35
117726	66	1	8	6-11	3	2	164	2.59	2	1	1.45	2353.67	0.979111	33.4	134.2	18.5	1	0	0	66.6	4.29	1.68						51005.9	2	2304.5	67.81	11.77	1	302.615	52.5259	3	94.4	36.867	3	13.1
117928	66	2	8	6-11	6	1	162	1.02	1	2	1.27	1763.64	1.29023	27.9	122.9	18.5	1	0	0	60	4.32	1.4						5048.31	2	2275.5	124.855	21.9477	4	194.57	34.2026	1	107.84	42.6526	4	8.5
118007	66	1	8	6-11	7	2	168	4.69	2	1	1.45	2495.69	0.780346	32.4	132.3	18.5	3	1	0	63	4.14	1.24						38810.9	2	1947.5	63.6	13.0629	2	215.59	44.2804	1	92.85	42.9089	4	13.8
118041	66	1	8	6-11	3	2	171	5	2	1	1.45	2411.7	1.28063	35	141.6	17.5	1	0	0	64.9	4.34	1.71						38849.7	2	3088.5	102.415	13.264	2	353.635	45.8002	1	141.53	41.2424	4	22.95
118068	66	2	8	6-11	4	2	168	2.5	2	1	1.45	2130.2	0.588209	31.7	133.1	17.9	1	0	0	56.7	3.98	1.29						12272.6	2	1253	35.275	11.261	1	174.395	55.6728	3	46.75	33.5794	2	9.1
118097	66	1	8	6-11	6	2	170	3.03	2	1	1.45	2659.67	0.828111	37.1	127.8	22.7	4	1	1	73.2	4.55	1.34						16851.2	2	2202.5	73.03	13.2631	2	314.85	57.1805	4	76.93	31.4356	2	21.4
118180	66	1	8	6-11	4	2	170	1.18	1	1	1.45	2405.53	0.964236	30.9	133	17.5	1	0	0	56.5	3.96	1.5						2763.74	2	2319.5	102.67	17.7055	4	258.205	44.5277	1	96.805	37.5618	3	14.6
118222	66	1	8	6-11	3	2	168	4.23	2	1	1.45	2526.56	0.640595	35.4	135.3	19.3	3	1	0	62.6	3.57	1.63						16709.7	2	1618.5	71.975	17.7881	4	151.795	37.515	1	80.96	45.0195	4	6.8
118401	66	1	8	6-11	3	2	168	1.8	2	1	1.45	2237.6	0.805997	26.3	132.9	14.9	1	0	0	56	3.47	1.76						7539.84	2	1803.5	81.035	17.9728	4	196.59	43.6019	1	76.335	38.0934	4	13.1
118474	66	2	8	6-11	2	2	156	4.34	2	1	1.45	2247.54	0.8031	32.9	142.7	16.2	1	0	0	61.3	3.47	1.6						5887.68	2	1805	73.39	16.2637	3	233.715	51.7928	2	65.425	32.6219	2	14.45
118557	66	2	8	6-11	4	2	157	1.08	1	1	1.45	2734.25	0.505074	66.9	145.1	31.8	4	1	1	92.4	5.15	1.24						14386.3	2	1381	43.16	12.5011	1	205.84	59.6206	4	48.305	31.4804	2	20.25
118772	66	1	8	6-11	2	1	162	0.73	1	2	1.27	2120.92	0.67848	30.2	128.5	18.3	1	0	0	62.8	4.16	1.55						46792.4	2	1439	57.495	15.9819	3	203.665	56.6129	3	47.93	29.9771	1	16.15
118874	66	2	8	6-11	3	2	168	5	2	1	1.45	2125.13	1.15287	29	136.1	15.7	1	0	0	57.7	3.8	1.78						9444.98	2	2450	89.495	14.6114	2	319.505	52.1641	2	92.475	33.9704	2	18.1
118880	66	1	8	6-11	4	1	168	0.82	1	1	1.45	2268.7	0.910876	26.8	128.8	16.2	1	0	0	54	3.75	1.91						9379.54	2	2066.5	67.445	13.0549	2	246.83	47.7774	2	90.36	39.3535	4	10.45
118979	66	2	8	6-11	1	2	169	0.43	1	1	1.45	1968.56	0.324857	28.4	122	19.1	3	1	0	65	3.65	1.24						14601.2	2	639.5	38.835	24.2909	4	75.795	47.4089	1	21.23	29.878	1	7.65
119131	66	2	8	6-11	1	1	152	2.17	2	1	1.45	1905.85	1.08823	24.4	121.2	16.6	1	0	0	55.1	4.5	1.76						7375.37	2	2074	71.3	13.7512	2	286.315	55.2199	3	73.21	31.769	2	19.95
119151	66	2	8	6-11	2	1	168	0.81	1	1	1.45	1952.83	0.98959	26	123.6	17	1	0	0	57.8	3.72	1.22						9523.95	2	1932.5	87.94	18.2023	4	210.76	43.6243	1	81.375	37.8978	4	12.75
119246	66	2	8	6-11	3	1	157	1.56	2	1	1.45	1898.04	0.530021	24.6	120.2	17	1	0	0	57	4.94	1.19						50622.7	2	1006	26.235	10.4314	1	154.355	61.3738	4	33.02	29.5408	1	5.85
119282	66	1	8	6-11	2	1	159	1.41	2	1	1.45	2788.86	0.597376	48.5	144.7	23.2	4	1	1	77	3.8	1.24						13993	2	1666	82.875	19.898	4	196.09	47.0804	1	61.11	33.0126	2	10.4
119505	66	2	8	6-11	4	2	170	0.18	1	1	1.45	2230.03	0.763443	35.1	138.2	18.4	1	0	0	62.5	3.75	1.66						10728.5	2	1702.5	71.105	16.706	3	202.83	47.6546	1	67.845	35.8652	3	8.05
119509	66	1	8	6-11	4	2	163	0	1	1	1.45	2207.42	1.16833	21.6	121.4	14.7	1	0	0	50.2	5.15	1.6						5279.31	2	2579	89.44	13.872	2	335.06	51.9674	2	104.695	36.5357	3	16.8
119538	66	1	8	6-11	4	1	152	0.88	1	1	1.45	2481.45	0.726994	28.9	133.1	16.3	1	0	0	56.4	4.27	2.07						16598.4	2	1804	61.355	13.6042	2	252.44	55.9734	3	62.32	31.0909	2	14.45
119662	66	2	8	6-11	1	2	156	0.47	1	1	1.45	2192.11	0.679253	42.7	124.8	27.4	4	1	1	84.2	4.47	0.96						4250.46	2	1489	81.715	21.9516	4	134.24	36.0618	1	68.13	41.18	4	8.65
119767	66	1	8	6-11	1	1	155	0.83	1	1	1.45	2532.33	0.620771	36.6	137.1	19.5	3	1	0	68.7	5.35	1.24						8122.23	2	1572	81.11	20.6387	4	182.015	46.3142	1	59.045	33.8044	2	11.25
120060	66	2	8	6-11	4	2	154	4.25	2	1	1.45	2378.48	0.795677	39.6	146.5	18.5	1	0	0	63.7	4.03	1.58						6203.99	2	1892.5	62.19	13.1445	2	267.23	56.4819	3	67.225	31.9696	2	13.35
120235	66	1	8	6-11	3	2	163	1.89	2	1	1.45	2474.16	0.435906	33.4	131.8	19.2	3	1	0	69.4	3.85	1.16						57484.7	2	1078.5	47.645	17.6708	4	142.81	52.9662	3	36	30.0417	1	9.65
120238	66	2	8	6-11	3	2	156	0.99	1	1	1.45	2052.85	1.22878	30.5	127.3	18.8	1	0	0	67.2	5.02	1.11						15813.1	2	2522.5	131.49	20.8507	4	309.83	49.1306	2	83.57	29.8168	1	22.8
120493	66	1	8	6-11	4	1	170	0.48	1	1	1.45	2536.08	0.6928	37	129.4	22.1	4	1	1	72.2	3.62	1.27						11731	2	1757	66.25	15.0825	3	178.87	40.7217	1	88.185	45.1716	4	10.8
120765	66	1	8	6-11	3	1	158	1.93	2	1	1.45	2355.5	0.84207	26.9	133.8	15	1	0	0	55.2	3.34	1.45						25063.6	2	1983.5	54.82	11.0552	1	273.615	55.1782	3	78.115	35.4442	3	14.95
120768	66	1	8	6-11	4	1	172	1.52	2	1	1.45	2580.72	0.569802	36.9	129.4	22	4	1	1	71.3	4.89	1.22						7388.77	2	1470.5	50.26	13.6715	2	197.51	53.7259	3	56.995	34.883	3	7.75
120787	66	1	8	6-11	1	2	159	0.93	1	1	1.45	2460.33	0.593418	28.9	132	16.6	1	0	0	55.9	3.13	1.45						25563.9	2	1460	46.925	12.8562	2	196.065	53.7164	3	56.44	34.7918	3	8.35
120818	66	1	8	6-11	6	2	154	5	2	1	1.45	2153.05	0.788649	20.6	122.9	13.6	1	0	0	51.2	4.73	1.89						4930.27	2	1698	88.89	20.9399	4	194.925	45.9187	1	65.76	34.8551	3	19.6
120893	66	1	8	6-11	3	1	157	1.04	1	1	1.45	2456.61	1.08462	28.4	134.5	15.7	1	0	0	62.3	4.09	1.4						10394.4	2	2664.5	88.115	13.228	2	339.27	50.9319	2	112.045	37.8459	3	26.3
121159	66	1	8	6-11	1	2	155	1.47	2	1	1.45	2256.43	0.512093	22.3	119.4	15.6	1	0	0	54.9	3.7	1.4						8401.71	2	1155.5	51.25	17.7412	4	142.495	49.3276	2	42.355	32.9896	2	7.05
121193	66	1	8	6-11	3	2	158	1.56	2	1	1.45	2804.15	0.853021	49.4	140.4	25.1	4	1	1	86.1	4.45	1.29						11040.9	2	2392	89.515	14.9691	3	303.375	50.7316	2	93.32	35.112	3	16.2
121263	66	1	8	6-11	4	1	152	2.11	2	3	1.12	2303.89	0.961851	51.9	142.3	25.6	4	1	1	84.5	3.7	1.53						5184.94	2	2216	78.355	14.1435	2	329.175	59.4179	4	67.1	27.2518	1	19.9
121362	66	1	8	6-11	4	1	170	0.24	1	1	1.45	2518.55	0.51756	37.8	138.3	19.8	3	1	0	67	3.34	1.47						4923.79	2	1303.5	37.225	11.4231	1	195.54	60.0046	4	42.215	29.1473	1	6.2
121385	66	2	8	6-11	1	2	164	1.7	2	1	1.45	2177.81	0.777616	34.2	134.4	18.9	3	1	0	67.6	4.24	1.71						4244.61	2	1693.5	55.775	13.1739	2	223.595	52.8125	3	64.78	34.4269	3	9.45
121552	66	1	8	6-11	4	1	172	0.62	1	1	1.45	2725.44	0.876556	42.8	136.2	23.1	4	1	1	77.3	3.08	1.45						8075.54	2	2389	63.605	10.6496	1	333.805	55.8903	3	92.42	34.8171	3	14.6
121689	66	1	8	6-11	1	1	159	3.2	2	1	1.45	2296.98	0.781677	26.5	128.8	16	1	0	0	56.8	4.19	1.45						15402.1	2	1795.5	83.66	18.6377	4	214.725	47.8363	2	65.63	32.8972	2	15.65
121703	66	2	8	6-11	3	1	167	0.51	1	1	1.45	2039.06	0.987708	27.7	129.6	16.5	1	0	0	55.2	3.54	1.27						4681.14	2	2014	66.03	13.1142	2	257.795	51.2006	2	83.975	37.5261	3	10.65
121732	66	1	8	6-11	3	2	153	5	2	1	1.45	2887.41	0.44036	48.6	138.4	25.4	4	1	1	85.9	4.32	1.24						180349	2	1271.5	36.855	11.5942	1	144.62	45.4959	1	61.375	43.4428	4	5.8
121954	66	2	8	6-11	3	1	157	1.02	1	1	1.45	2158.51	1.04285	28.9	139.4	14.9	1	0	0	54	4.86	1.86						13742.5	2	2251	68.83	12.231	1	253.135	44.9818	1	112.545	44.998	4	15.3
122085	66	2	8	6-11	3	2	159	5	2	1	1.45	1896.13	0.616255	21.9	123.5	14.4	1	0	0	51.8	3.7	1.81						42549.9	2	1168.5	42.445	14.5297	2	145.23	49.715	2	47.005	36.2041	3	13.65
122106	66	2	8	6-11	6	1	161	2.94	2	1	1.45	2030.03	0.787179	27.5	129	16.5	1	0	0	57.9	4.76	1.71						11017.4	2	1598	54.675	13.6859	2	234.775	58.7672	4	50.83	28.6277	1	13.5
122211	66	2	8	6-11	3	1	165	1.42	2	2	1.27	1854.93	0.688435	32.4	127	20.1	3	1	0	62.4	4.65	1.27						16840.2	2	1277	44.37	13.8982	2	185.955	58.2475	4	41.035	28.9205	1	8.8
122220	66	1	8	6-11	4	2	157	0.94	1	1	1.45	2688.67	0.812483	38.9	139.8	19.9	3	1	0	69.7	4.29	1.45						26207.6	2	2184.5	83.225	15.2392	3	236.375	43.2822	1	101.02	41.6196	4	12.5
122243	66	1	8	6-11	7	1	151	0.19	1	1	1.45	2167.25	0.9076	20.3	117.7	14.7	1	0	0	51.5	4.11	1.34						3862.33	2	1967	54.745	11.1327	1	283.58	57.6675	4	68.98	31.5618	2	12.55
122280	66	1	8	6-11	1	2	161	0.37	1	1	1.45	2301.36	0.72718	27.3	137.2	14.5	1	0	0	56.2	3.28	1.06						33379.7	2	1673.5	58.585	14.003	2	240.485	57.4807	4	57.46	30.9017	2	12.95
122327	66	1	8	6-11	3	1	165	0.94	1	1	1.45	2186.05	0.660095	22.2	118.9	15.7	1	0	0	59.2	4.84	1.91						17504.9	2	1443	55.485	15.3805	3	172.835	47.9099	2	58.835	36.6954	3	7.4
122566	66	1	8	6-11	3	2	163	1.63	2	2	1.27	2225.6	0.800008	32.6	129.7	19.4	3	1	0	66	4.42	1.14						25717	2	1780.5	62.225	13.9792	2	255.71	57.4468	4	58.86	29.7523	1	9.5
122850	66	1	8	6-11	3	1	150	0.12	1	1	1.45	2643.85	0.630331	41.4	130.3	24.4	4	1	1	79.1	3.98	0.78						9401.55	2	1666.5	56.62	13.5902	2	215.43	51.7084	2	65.385	35.3114	3	7.6
122863	66	1	8	6-11	1	2	161	1.15	1	1	1.45	2734.4	0.549846	45.8	133.4	25.7	4	1	1	80.1	4.03	0.96						42222.1	1	1503.5	51.475	13.6947	2	186.72	49.6761	2	62.44	37.3768	3	11.25
122978	66	1	8	6-11	7	2	165	0.59	1	1	1.45	2408.77	0.428228	28.7	137.5	15.2	1	0	0	59.8	3.44	1.42						4075.91	2	1031.5	32.205	12.4886	1	137.155	53.1866	3	41.35	36.0785	3	6.55
123022	66	2	8	6-11	7	2	153	1.73	2	1	1.45	2087.35	1.04415	28	133.8	15.6	1	0	0	58.4	2.95	0.91						14878	2	2179.5	56.025	10.2822	1	320.74	58.8649	4	77.29	31.916	2	10.15
123092	66	2	8	6-11	4	2	170	1.02	1	1	1.45	2762.54	0.556915	67.2	147.4	30.9	4	1	1	96.2	3.8	1.4						16226.5	2	1538.5	59.48	15.4644	3	215.655	56.0689	3	52.31	30.6006	2	18.85
123246	66	2	8	6-11	4	2	172	0.6	1	1	1.45	2120.4	0.837342	27.1	138.1	14.2	1	0	0	56.2	3.59	1.81						5393.55	2	1775.5	58.3	13.1343	2	241.41	54.3869	3	65.695	33.3008	2	13.5
123289	66	1	8	6-11	4	1	164	3.47	2	1	1.45	2101.45	0.616241	20.5	121.5	13.9	1	0	0	50.2	4.68	1.89						4762.14	2	1295	27.755	8.57297	1	200.74	62.0046	4	45.365	31.5278	2	9.25
123312	66	2	8	6-11	4	2	151	0.49	1	1	1.45	1858.84	0.660357	22.1	119.7	15.4	1	0	0	52	3.65	1.34						6601.52	2	1227.5	38.555	12.5637	1	157.205	51.2277	2	49.455	36.2603	3	6.95
123598	66	1	8	6-11	1	2	167	2.2	2	1	1.45	2318.47	0.844306	25.6	122.5	17.1	1	0	0	60.5	4.19	1.55						4778.47	2	1957.5	65.06	13.2945	2	242.465	49.5458	2	86.185	39.6253	4	11.95
123768	66	2	8	6-11	1	2	170	0.87	1	2	1.27	2010.56	0.830614	42.7	130.6	25	4	1	1	81.2	5.4	1.37						27518	2	1670	54.005	12.9353	2	181.285	43.4216	1	82.025	44.2051	4	10.05
123772	66	1	8	6-11	3	2	158	0.55	1	1	1.45	2427.26	0.696258	29.4	127.8	18	1	0	0	59	5.09	1.42						35542	2	1690	60.57	14.3361	2	234.625	55.5325	3	58.285	31.0393	2	11.7
123794	66	2	8	6-11	1	1	169	0.15	1	1	1.45	2325.5	0.853149	42.6	137.6	22.5	4	1	1	77	4.86	0.8						77122.8	2	1984	90.275	18.2006	4	249.265	50.255	2	70.475	31.9695	2	15.35
124133	66	2	8	6-11	3	1	151	3.58	2	1	1.45	1878.26	0.973773	22.6	120.9	15.5	1	0	0	55.9	4.6	1.34						47560	2	1829	50.88	11.1274	1	228.03	49.8699	2	79.285	39.0139	4	11.2
124166	66	2	8	6-11	3	2	162	1.88	2	1	1.45	2134.65	0.949804	34.2	130.3	20.1	3	1	0		4.81	0.96						15735.5	2	2027.5	64.955	12.8148	2	301.245	59.4318	4	66.205	29.3882	1	15.7
124187	66	1	8	6-11	3	1	167	0.95	1	1	1.45	2372.95	1.54112	30.2	129.4	18	1	0	0	62.6	2.69	2.12						14778.1	2	3657	87.4	9.55975	1	510.625	55.8518	3	142.415	35.0488	3	19.95
124358	66	1	8	6-11	3	2	149	1.75	2	1	1.45	2505.84	0.896505	30.5	130.3	18	1	0	0	63.9	4.09	2.12						14441.1	2	2246.5	65.275	11.6225	1	294.7	52.4727	3	89.97	36.0441	3	17.7
124470	66	2	8	6-11	4	2	172	4.74	2	1	1.45	2113.53	0.906778	28.3	135.9	15.3	1	0	0	58.6	4.01	1.4						18704.9	2	1916.5	69.515	14.5087	2	271.87	56.743	3	64.36	30.2238	1	15.7
124475	66	2	8	6-11	4	2	157	1.65	2	1	1.45	2464.18	1.06344	43.2	150	19.2	3	1	0	69.4	4.4	1.53						34206.8	2	2620.5	77.665	11.855	1	314.285	47.9733	2	120.835	41.5003	4	16.7
124523	66	1	8	6-11	2	1	159	1.99	2	1	1.45	2402.93	0.783836	29.6	131.8	17	1	0	0	62.2	3.78	1.42						22064.4	2	1883.5	58.285	12.378	1	274.46	58.2872	4	62.19	29.7165	1	16.05
124540	66	2	8	6-11	3	1	149	2.59	2	1	1.45	2503.21	1.15232	57.4	135.4	31.3	4	1	1	95.4	4.76	1.19						44274.6	2	2884.5	87.715	12.1636	1	388.875	53.9262	3	111.895	34.9126	3	17.45
124573	66	2	8	6-11	1	2	164	0.6	1	1	1.45	2078.18	1.15005	28.1	132.8	15.9	1	0	0	57	3.03	1.94						10494.2	2	2390	48.62	8.13724	1	350.785	58.7088	4	92.295	34.7554	3	10.7
83838	9	2	8	6-11	1	1	128	0.17	1	2	1.27	1942.98	0.624814	34.3	134.1	19.1	3	1	0	73	3.9	0.88						30878	2	1214	56.365	18.5717	4	155.695	51.2998	2	42.38	31.4185	2	11.6
83916	9	2	8	6-11	4	1	129	2.92	2	1	1.45	2163.54	0.984727	34.7	132.4	19.8	3	1	0	61.5	3.8	1.71						7269.23	2	2130.5	71.29	13.3847	2	287.32	53.9441	3	80.865	34.1603	3	22.45
84123	9	1	8	6-11	7	2	121	5	2	1	1.45	2159.43	0.681661	20.3	121.2	13.8	1	0	0	51.1	3.78	1.06						42613.8	2	1472	54.64	14.8478	2	204.195	55.4878	3	51.545	31.5153	2	12.9
84136	9	1	8	6-11	3	2	132	0.99	1	1	1.45	2464.69	1.17053	33.6	132.5	19.1	3	1	0	68.3	3.39	1.22						67592.2	2	2885	68.235	9.46066	1	409.425	56.766	3	110.605	34.5042	3	16.95
84304	9	1	8	6-11	2	1	121	1.41	2	2	1.27	2632.95	0.843729	51.2	137.5	27.1	4	1	1	88.4	3.83	0.96						8339.46	2	2221.5	79.11	14.2444	2	256.205	46.1319	1	98.6	39.946	4	15.05
84307	9	1	8	6-11	1	1	128	0.38	1	1	1.45	2679.95	0.696096	39.2	131.5	22.7	4	1	1	75.8	3.23	1.11						11769.3	2	1865.5	74.17	15.9035	3	216.035	46.3222	1	79.585	38.3953	4	7.3
84356	9	1	8	6-11	1	1	121	0.92	1	1	1.45	2295.07	0.682549	29.3	127.6	18	1	0	0	61.2	3.8	1.53						48420	1	1566.5	57.86	14.7743	2	225.94	57.6929	4	50.705	29.1315	1	8.35
84630	9	1	8	6-11	3	2	131	3.72	2	1	1.45	2414.16	0.716814	32.8	135.9	17.8	1	0	0	62.1	3.59	1.45						21170.6	2	1730.5	48.56	11.2245	1	245.89	56.8368	3	63.745	33.1526	2	9.25
84845	9	1	8	6-11	3	1	123	0.43	1	1	1.45	2537.23	0.701553	36.1	135.7	19.6	3	1	0	71.8	3.57	1.63						11760.7	2	1780	49.175	11.0506	1	265.585	59.682	4	63.335	32.0233	2	13.45
84892	9	2	8	6-11	1	1	129	0.61	1	1	1.45	2253.23	0.945309	40.3	133.7	22.5	4	1	1	77.2	5.09	1.06						57257.4	2	2130	86.305	16.2075	3	273.42	51.3465	2	78.66	33.2366	2	12.8
84959	9	2	8	6-11	4	2	129	2.47	2	2	1.27	1984.3	0.690671	33.2	140	16.9	1	0	0	58	4.4	1.42						31087.9	2	1370.5	43.585	12.7209	1	169.7	49.5294	2	59.71	39.2112	4	8
85139	9	2	8	6-11	1	1	130	0.8	1	1	1.45	1901.83	0.711946	25.5	119.4	17.9	1	0	0	56	5.25	1.47						6387.41	2	1354	53.12	15.6928	3	200.92	59.356	4	39.93	26.5414	1	17.25
85251	9	1	8	6-11	6	2	122	5	2	1	1.45	2617.14	1.03835	33.9	135.9	18.4	1	0	0	59	3.65	1.99						13950.9	2	2717.5	134.575	19.8086	4	363.595	53.519	3	86.435	28.6261	1	33.85
85418	9	1	8	6-11	3	2	130	3.72	2	1	1.45	2477.55	0.703115	34.7	127.8	21.2	4	1	1	74.7	4.91	1.16						30021.5	2	1742	48.92	11.2331	1	284.58	65.3456	4	48.285	24.9463	1	12.7
85593	9	2	8	6-11	1	1	128	0.46	1	1	1.45	2129.42	0.871833	31.1	133.8	17.4	1	0	0	67.4	3.85	1.45						12610.6	2	1856.5	73.84	15.9095	3	273.93	59.0207	4	55.565	26.937	1	14.5
85688	9	1	8	6-11	6	2	124	5	2	1	1.45	2108.51	1.37775	22.4	130.7	13.1	1	0	0	52.1	4.06	2.04						14049.6	2	2905	77.97	10.736	1	455.635	62.738	4	89.705	27.7916	1	34.65
85751	9	2	8	6-11	3	1	131	1.69	2	1	1.45	2207.7	0.780449	33.3	138.4	17.4	1	0	0	66	4.11	1.4						70643.7	2	1723	52.525	12.1938	1	232.465	53.9675	3	66.175	34.5662	3	12.2
85873	9	2	8	6-11	3	2	126	1.24	1	1	1.45	2093.68	1.18762	32.5	128.6	19.7	3	1	0	63.2	3.98	1.29						39713	2	2486.5	85.115	13.6923	2	348.035	55.9879	3	88.97	32.2031	2	15
85950	9	1	8	6-11	2	2	132	0.88	1	1	1.45	2634.4	0.54965	39.6	129.6	23.6	4	1	1	76.8	2.97	1.03						9249.9	2	1448	49.335	13.6285	2	211.005	58.2887	4	45.79	28.4606	1	11.5
86079	9	1	8	6-11	4	1	129	0.33	1	1	1.45	2508.56	0.947156	35.4	134.2	19.7	3	1	0	63.5	3.98	1.73						9178.52	2	2376	76.79	12.9276	2	346.335	58.3056	4	79.825	30.2367	1	14.95
86135	9	2	8	6-11	4	1	123	1.16	1	1	1.45	2413.28	0.629435	49.3	137.3	26.2	4	1	1	78.6	4.68	1.42						19719.3	2	1519	73.705	19.4088	4	187.345	49.3338	2	55.205	32.7087	2	10.75
86257	9	2	8	6-11	3	1	130	4.12	2	1	1.45	1989.18	0.889312	24.8	128.6	15	1	0	0	56.9	3.67	1.53						38373.6	2	1769	65.065	14.7123	2	215.4	48.7055	2	74.555	37.9308	4	12.55
86304	9	2	8	6-11	3	1	131	5	2	1	1.45	2280.65	0.795389	33.4	145.2	15.8	1	0	0	62.6	3.44	1.6						22541.4	2	1814	56.27	12.4079	1	263.83	58.1764	4	65.6	32.5469	2	21.4
86438	9	2	8	6-11	3	1	130	3.09	2	1	1.45	1875.63	0.953811	20.7	123.1	13.7	1	0	0	52.8	5.46	1.37						105919	2	1789	58.105	12.9916	2	229.31	51.2711	2	73.325	36.8879	3	9.25
86471	9	1	8	6-11	4	2	132	0.21	1	1	1.45	2437.68	0.889372	28.8	137.8	15.2	1	0	0	54.2	5.17	2.09						10246.2	2	2168	93.77	17.3007	3	204.435	37.7186	1	107.96	44.8173	4	11.8
86547	9	1	8	6-11	2	1	127	3.17	2	1	1.45	2309.74	0.878668	25.9	128.8	15.6	1	0	0	60	4.94	3.21						9757.84	2	2029.5	101.43	19.9911	4	265.295	52.2878	2	64.65	28.6696	1	22.95
86562	9	2	8	6-11	3	1	122	3.07	2	2	1.27	1669.12	0.773463	21.5	120.9	14.7	1	0	0	51.5	4.6	1.66						106858	2	1291	43.04	13.3354	2	174.66	54.1162	3	47.725	33.2707	2	8.65
86743	9	2	8	6-11	1	2	122	1.58	2	1	1.45	2205.11	0.603598	40.4	129	24.3	4	1	1	76.2	4.27	1.53						7381.14	2	1331	59.505	17.8828	4	117.59	35.3388	1	69.28	46.846	4	8.5
86807	9	1	8	6-11	4	1	126	0.92	1	1	1.45	2647.58	0.660982	43.8	144.1	21.1	4	1	1	70.1	3.62	1.63						12806.5	2	1750	51.405	11.7497	1	227.86	52.0823	2	71.545	36.7946	3	8.85
86813	9	1	8	6-11	3	2	132	0.82	1	1	1.45	2382.66	0.647175	29.4	129	17.7	1	0	0	57.7	3.72	1.53						40696.6	2	1542	48.22	12.5084	1	215.93	56.013	3	56.24	32.8249	2	11
86867	9	1	8	6-11	2	2	122	1.23	1	1	1.45	2518.45	1.0981	36.1	124.1	23.4	4	1	1	73	3.96	1.01						34836.2	2	2765.5	92.635	13.3987	2	388.14	56.1403	3	98.815	32.1582	2	32.45
86895	9	2	8	6-11	1	1	121	0.83	1	1	1.45	2325.95	1.58753	42.4	137.9	22.3	4	1	1	75.8	4.24	0.85						7832.45	2	3692.5	151.395	16.4003	3	387.99	42.0301	1	178.73	43.5632	4	37.85
87001	9	1	8	6-11	4	1	123	5	2	1	1.45	2603.65	0.91794	36.3	134.4	20.1	3	1	0	66.3	4.81	1.58						29227.7	2	2390	75.995	12.7188	1	358.25	59.9582	4	73.57	27.7042	1	6.2
87075	9	2	8	6-11	1	1	124	0.25	1	1	1.45	1880.67	0.620789	22.7	121	15.5	1	0	0	50.9	3.98	1.11						40378.3	2	1167.5	38.02	13.0261	2	153.235	52.5002	3	45.325	34.94	3	5.45
87160	9	2	8	6-11	6	2	121	1.14	1	1	1.45	1984.55	0.824117	25.7	127	15.9	1	0	0	55.3	3.98	1.22						12868	2	1635.5	56.465	13.8098	2	228.175	55.8056	3	58.985	32.4589	2	15.25
87282	9	2	8	6-11	4	2	131	0.58	1	1	1.45	2056.9	0.488843	30.1	128.2	18.3	1	0	0	58.7	3.49	1.24						21013.3	2	1005.5	43.325	17.2352	3	99.955	39.7633	1	49.005	43.8633	4	5.65
87352	9	1	8	6-11	1	1	120	1.53	2	1	1.45	2361.42	0.472386	29.7	132.6	16.9	1	0	0	62.8	4.37	1.03						12523.8	2	1115.5	41.58	14.9099	2	143.5	51.4567	2	43.605	35.1811	3	8.55
87395	9	2	8	6-11	2	2	128	0.55	1	3	1.12	1764.61	0.640086	43.1	124.7	27.7	4	1	1	79.2	4.6	1.42						12111.2	2	1129.5	42.885	15.1873	3	165.91	58.7552	4	34.19	27.243	1	12.85
87442	9	2	8	6-11	4	1	132	0.26	1	1	1.45	2086.68	0.922519	30.2	130.9	17.6	1	0	0	63.1	3.15	1.32						28504.7	2	1925	60.445	12.56	1	260.96	54.2255	3	75.58	35.3361	3	22.55
87460	9	2	8	6-11	4	2	132	3.47	2	3	1.12	1909.35	0.916281	39.3	147.4	18.1	1	0	0	64.5	3.7	1.81						37620.2	2	1749.5	65.02	14.866	2	202.895	46.3893	1	77.965	40.1077	4	12.15
87499	9	1	8	6-11	2	1	131	1.47	2	1	1.45	2151.21	1.10147	27.1	129.5	16.2	1	0	0	58.2	4.06	1.78						45027	2	2369.5	106.1	17.911	4	298.61	50.4089	2	83.015	31.5313	2	16.95
87552	9	2	8	6-11	3	2	121	4.28	2	2	1.27	1796.35	0.796895	25.3	129.8	15	1	0	0	53.2	3.78	1.5						86258	2	1431.5	44.415	12.4108	1	200.165	55.9315	3	52.845	33.2242	2	19.5
87618	9	2	8	6-11	6	2	128	5	2	1	1.45	2260.75	1.05297	36.2	139.7	18.5	1	0	0	67.3	4.45	1.11						10508.7	2	2380.5	76.14	12.794	2	375.735	63.1355	4	67.065	25.3554	1	46.05
87835	9	2	8	6-11	1	2	132	0.74	1	1	1.45	2244.04	1.19896	39.7	133.6	22.2	4	1	1	75.5	3.54	1.22						10433	2	2690.5	113.8	16.9188	3	361.015	53.6726	3	91.915	30.7465	2	26.3
87847	9	1	8	6-11	7	2	132	1.46	2	2	1.27	2487.58	0.616262	43.7	135.2	23.9	4	1	1	77.2	2.84	0.98						13658.9	2	1533	41.195	10.7489	1	198.095	51.6882	2	64.41	37.8141	3	8.05
87936	9	2	8	6-11	1	1	120	1.86	2	1	1.45	1946.77	0.887369	24.7	124.7	15.9	1	0	0	57.4	5.46	2.4						9730.66	2	1727.5	70.77	16.3867	3	198.41	45.9415	1	74.555	38.842	4	18
88067	9	1	8	6-11	3	1	126	1.69	2	1	1.45	2512.74	0.620836	32.8	136.6	17.6	1	0	0	61.8	3.72	1.58						17512.8	2	1560	66.025	16.9295	3	218.06	55.9128	3	50.955	29.3971	1	17.15
88080	9	1	8	6-11	3	2	128	1.25	1	1	1.45	2257.01	0.898756	22.8	128.3	13.9	1	0	0	52.4	3.54	1.78						28219.7	2	2028.5	71.38	14.0754	2	294.98	58.1671	4	63.59	28.2135	1	9.35
88091	9	2	8	6-11	1	2	127	1.49	2	2	1.27	1681	0.980069	22.5	120.9	15.4	1	0	0	51.5	9.31	2.38						52793.1	2	1647.5	59.23	14.3806	2	195.24	47.4027	1	72.435	39.57	4	10.15
88107	9	1	8	6-11	3	1	130	3.96	2	1	1.45	2537.76	0.954188	30.9	129.7	18.4	3	1	0	62.1	4.55	1.5						90640.8	2	2421.5	67.525	11.1542	1	264.07	43.6209	1	123.115	45.7582	4	11.5
88166	9	1	8	6-11	2	1	126	4	2	2	1.27	2306.38	0.645385	34.8	139.7	17.8	1	0	0	67.5	4.91	1.16						18506.7	2	1488.5	36.42	9.78703	1	207.87	55.8603	3	60.175	36.3839	3	11.65
88247	9	2	8	6-11	4	1	132	5	2	1	1.45	2222.88	1.01288	36.9	135.2	20.2	3	1	0	67.4	3.78	1.24						11930.9	2	2251.5	86.39	15.348	3	264.555	47.0007	1	97.045	38.7921	4	16.85
88251	9	2	8	6-11	2	2	133	3.93	2	1	1.45	2210.5	0.554626	35.6	135.7	19.3	3	1	0	65.1	3.13	1.22						6732.45	2	1226	48.87	15.9445	3	204.76	66.8059	4	25.555	18.7598	1	14.15
88379	9	1	8	6-11	4	1	126	3.3	2	1	1.45	2501.02	0.822864	34.7	141.4	17.4	1	0	0	61.5	4.45	2.25						11140.1	2	2058	48.94	9.51215	1	334.235	64.9631	4	61.365	26.836	1	12.85
88511	9	2	8	6-11	2	1	127	1.94	2	1	1.45	1810.26	1.15149	17.9	120.5	12.3	1	0	0	48.9	3.96	1.19						9881.27	1	2084.5	68.37	13.1197	2	252.04	48.3646	2	90.27	38.9748	4	11
88705	9	2	8	6-11	4	2	126	2.09	2	1	1.45	2166.07	0.852236	33.8	133.8	18.9	1	0	0	63.3	3.78	0.96						5742.5	2	1846	48.55	10.52	1	257.58	55.8137	3	74.64	36.39	3	15.35
88746	9	2	8	6-11	7	1	130	0.6	1	1	1.45	2268.2	0.806809	38.3	137.7	20.2	3	1	0	69.1	4.99	2.12						61660	2	1830	69.825	15.2623	3	216.755	47.3781	1	77.605	38.1664	4	12.25
88860	9	2	8	6-11	3	1	130	2.81	2	1	1.45	2206.04	1.18651	33.1	138.5	17.3	1	0	0	61.6	3.47	1.97						29540.6	2	2617.5	100.765	15.3987	3	295.46	45.1515	1	115.905	39.8527	4	21.55
88865	9	1	8	6-11	1	1	125	1.58	2	1	1.45	2260.47	0.891629	27.8	131	16.2	1	0	0	56.2	4.16	1.58						9834.48	2	2015.5	71.02	14.0948	2	292.885	58.1265	4	63.97	28.5651	1	20.4
88922	9	2	8	6-11	6	2	131	4.66	2	1	1.45	1893.11	1.10585	21.6	123.6	14.1	1	0	0	49.9	3.7	1.53						10894	2	2093.5	53.93	10.3043	1	287.835	54.9959	3	85.375	36.7029	3	17.95
88962	9	1	8	6-11	2	1	131	3.79	2	1	1.45	2815.39	0.489276	48.7	136.2	26.3	4	1	1	85.5	4.11	1.42						48475.1	2	1377.5	56.26	16.3368	3	150.88	43.8127	1	62.23	40.6584	4	12
88966	9	1	8	6-11	3	2	123	2.22	2	1	1.45	2466.42	0.999223	33.2	136.9	17.7	1	0	0	59.6	2.51	1.37						15178.7	2	2464.5	84.275	13.6782	2	307.495	49.9079	2	105.82	38.6439	4	17.05
88993	9	1	8	6-11	1	1	127	3.87	2	1	1.45	2299.07	1.21027	25.2	126.6	15.7	1	0	0	55.3	4.14	1.09						34170.2	2	2782.5	79.285	11.3977	1	360.77	51.8627	2	119.285	38.5827	4	21.05
89238	9	2	8	6-11	4	2	126	0.45	1	1	1.45	2775.47	0.535946	71.1	143.6	34.5	4	1	1	102.9	4.24	1.42						5448.74	2	1487.5	49.52	13.3163	2	225.42	60.6171	4	45.605	27.5929	1	7.9
89342	9	1	8	6-11	1	1	120	0.18	1	1	1.45	2310.33	0.792529	26.4	128.9	15.9	1	0	0	53	4.37	2.22						33008	2	1831	78.725	17.1983	3	210.42	45.9683	1	76.66	37.681	3	17.9
89487	9	1	8	6-11	3	2	131	5	2	1	1.45	2351.65	0.895116	28.7	143.1	14	1	0	0	56.8	3.67	1.58						59293.5	2	2105	55.08	10.4665	1	304.79	57.9173	4	78.83	33.704	2	13.55
89503	9	1	8	6-11	4	1	126	0.85	1	1	1.45	2421.21	0.445644	34.7	127.9	21.2	4	1	1	69.8	3.88	1.89						7990.56	2	1079	38.33	14.2095	2	107.41	39.8184	1	56.195	46.8726	4	6.1
89757	9	1	8	6-11	3	1	122	2.11	2	1	1.45	2330.39	0.815315	27.1	133.5	15.2	1	0	0	58.7	4.01	1.53						38424.4	2	1900	66.805	14.0642	2	258.265	54.3716	3	69.1	32.7316	2	17.05
89763	9	2	8	6-11	4	2	130	4.96	2	1	1.45	2287.24	0.831351	44.9	131	26.2	4	1	1	78.2	3.72	0.8						61152.9	2	1901.5	64.05	13.4736	2	216.59	45.5619	1	88.92	42.0868	4	15.9
89819	9	2	8	6-11	1	1	129	0.55	1	1	1.45	2038.56	1.01052	30.3	126.2	19	3	1	0	65.2	2.97	1.14						10566.8	2	2060	71.805	13.9427	2	262.47	50.965	2	82.215	35.9192	3	15.15
90161	9	2	8	6-11	4	2	126	1.02	1	1	1.45	2066.71	1.06667	27.1	133	15.3	1	0	0	57.5	3.98	1.63						28334.7	2	2204.5	89.845	16.3021	3	211.33	38.3452	1	111.875	45.6736	4	15.3
90336	9	1	8	6-11	3	1	126	1.43	2	1	1.45	2372.45	0.944171	29.5	128.9	17.8	1	0	0	63.5	4.34	1.24						74379.5	2	2240	51.635	9.22054	1	338.39	60.4268	4	79.935	32.1167	2	13.55
90374	9	1	8	6-11	3	1	129	3.38	2	1	1.45	2218.87	0.983834	22.3	118.4	15.9	1	0	0	56.5	3.08	1.27						127658	2	2183	90.93	16.6615	3	260.445	47.7224	1	92.605	38.1789	4	21.05
90580	9	1	8	6-11	1	1	130	1.24	1	1	1.45	2576.76	0.619382	40.9	140.6	20.7	3	1	0	70	3.8	1.34						53744.8	1	1596	40.135	10.0589	1	211.155	52.9211	3	68.56	38.6617	4	12.35
90619	9	2	8	6-11	4	2	131	1.76	2	1	1.45	2159.86	0.643559	32.8	134.5	18.1	1	0	0	57.2	3.96	1.37						7362.79	2	1390	49.045	14.1137	2	179.65	51.6978	2	54.695	35.414	3	10.45
90781	9	1	8	6-11	4	1	132	3.22	2	1	1.45	2375.57	0.8177	27.6	130	16.3	1	0	0	57	3.62	1.86						9988.56	2	1942.5	59.3	12.2111	1	262.515	54.0571	3	75.915	35.173	3	19.2
90810	9	2	8	6-11	3	1	130	1.98	2	1	1.45	2067.23	0.880162	29	130.6	17	1	0	0	55	3.7	1.78						20472	2	1819.5	66.12	14.5359	2	224.55	49.3652	2	77.675	38.4213	4	19.35
90827	9	1	8	6-11	7	2	126	0.82	1	1	1.45	2370.66	1.73348	32	137.6	16.9	1	0	0	59.4	5.22	2.33						6351.91	2	4109.5	119.93	11.6734	1	419.515	40.8337	1	224.655	49.2005	4	19.7
90940	9	2	8	6-11	3	1	122	2.11	2	1	1.45	2033.81	0.51406	23.9	134	13.3	1	0	0	54.6	4.09	1.37						37440.2	2	1045.5	30.545	11.6863	1	154.765	59.2119	4	35.525	30.5811	2	11.35
91057	9	1	8	6-11	4	2	132	1.23	1	1	1.45	2291.61	0.999078	24.3	132.1	13.9	1	0	0	51.7	4.73	1.45						30277.2	2	2289.5	72.61	12.6857	1	281.68	49.2125	2	98.54	38.736	4	16.15
91193	9	2	8	6-11	1	2	130	0.21	1	1	1.45	2113.95	0.698927	35.7	126.4	22.3	4	1	1	71.5	4.32	1.19						46044.8	2	1477.5	78.495	21.2508	4	173.12	46.8684	1	53.315	32.4761	2	9.05
91200	9	2	8	6-11	2	1	128	2.99	2	1	1.45	2286.72	0.736864	43	133.4	24.2	4	1	1	77.8	4.4	1.24						62355.5	2	1685	61.605	14.6243	2	234.205	55.5976	3	58.435	31.2116	2	14.75
91260	9	1	8	6-11	2	1	129	0.28	1	2	1.27	1924.07	0.896016	22.9	121.7	15.5	1	0	0	55.4	3.13	1.45						12107.2	2	1724	50.695	11.7622	1	218.59	50.7169	2	74.235	38.7538	4	13.7
91378	9	2	8	6-11	2	1	123	1.47	2	1	1.45	2085.04	0.703103	30.7	130.1	18.1	1	0	0	58.5	4.24	1.24						7329.72	2	1466	42.99	11.7299	1	194.665	53.1146	3	59.99	36.8288	3	15.35
91398	9	2	8	6-11	3	1	131	4.36	2	1	1.45	1885	0.736872	21.7	122.7	14.4	1	0	0	54.5	3.96	1.42						101065	2	1389	43.29	12.4665	1	194.435	55.9928	3	49.71	32.2095	2	11.35
91506	9	1	8	6-11	3	1	125	1.4	2	1	1.45	2329.52	1.19123	27.3	127	16.9	1	0	0	57.9	3.7	1.11						47668.8	2	2775	100.05	14.4216	2	421.87	60.8101	4	80.61	26.1438	1	27.3
91703	9	2	8	6-11	3	2	132	2.14	2	1	1.45	2035.24	0.740209	29.9	126.4	18.7	1	0	0	63.2	5.3	1.22						24456.8	2	1506.5	74.875	19.8805	4	184.98	49.1152	2	55.145	32.9442	2	15.2
91822	9	2	8	6-11	4	2	131	2.41	2	1	1.45	2310.03	0.688735	47.2	130.2	27.8	4	1	1	81.6	4.32	1.55						25248.5	2	1591	51.465	12.939	2	225.87	56.7869	3	55.63	31.4689	2	10.45
91914	9	1	8	6-11	4	2	131	0.66	1	1	1.45	2315.86	0.785022	28.2	133.7	15.8	1	0	0	53.5	3.78	1.53						34887.3	2	1818	50.67	11.1485	1	293.805	64.6436	4	51.43	25.4604	1	8.55
91969	9	2	8	6-11	1	2	127	5	2	1	1.45	2003.08	0.810252	26.6	127.6	16.3	1	0	0	61	3.98	1.42						47627.6	2	1623	49.82	12.2785	1	231.965	57.1694	4	58.565	32.476	2	20
92061	9	2	8	6-11	3	1	122	1.84	2	1	1.45	2084.23	0.704815	33.2	126.8	20.6	3	1	0	61.5	2.56	0.93						27480.1	2	1469	55.625	15.1464	3	198.19	53.966	3	52.535	32.1862	2	10.8
92067	9	2	8	6-11	2	1	127	0.62	1	1	1.45	2046.54	0.796223	30.5	126.7	19	3	1	0	59.6	4.14	2.25						7692.42	2	1629.5	74.285	18.235	4	142.505	34.9813	1	85.79	47.3832	4	11.7
92222	9	2	8	6-11	1	2	127	2.55	2	1	1.45	2200.5	0.903658	33.7	137.2	17.9	1	0	0	66.2	3.88	1.32						13702.7	2	1988.5	58.52	11.7717	1	289.085	58.1514	4	71.14	32.1981	2	17.35
92310	9	2	8	6-11	3	2	126	1.65	2	1	1.45	2434.33	0.84438	49.3	139.3	25.4	4	1	1	84.5	3.9	1.14						12917.7	2	2055.5	46.705	9.08879	1	311.29	60.577	4	73.645	32.2454	2	15.4
92321	9	2	8	6-11	3	1	131	1.59	2	1	1.45	2308.9	0.944171	45.1	132.8	25.6	4	1	1	82.7	3.52	1.4						12635	2	2180	72.83	13.3633	2	270.925	49.711	2	94.305	38.9333	4	14.25
92322	9	1	8	6-11	4	1	129	4.58	2	1	1.45	2308.4	0.636805	27.3	129.1	16.4	1	0	0	54.2	4.45	2.79						9778.52	2	1470	74.16	20.1796	4	171.78	46.7429	1	55.3	33.8571	2	13.65
92422	9	2	8	6-11	4	1	125	0.27	1	1	1.45	1868.65	0.872021	22.9	119.6	16	1	0	0	51	3.52	1.66						6447.61	2	1629.5	55.49	13.6214	2	246.925	60.6137	4	46.36	25.6054	1	11.35
92583	9	2	8	6-11	1	1	120	1.65	2	1	1.45	1951.7	0.746786	23.9	126.2	15	1	0	0	54.6	3.49	1.53						6390.91	2	1457.5	50.07	13.7413	2	256.245	70.3245	4	28.825	17.7993	1	16.55
92776	9	2	8	6-11	3	2	125	2.67	2	1	1.45	2063.72	1.35629	27.5	132.2	15.7	1	0	0	55.4	4.5	1.47						27359	2	2799	88.55	12.6545	1	425.02	60.7388	4	89.395	28.7444	1	19.9
92807	9	1	8	6-11	4	1	125	0.7	1	1	1.45	2337.51	0.750799	26.9	124.3	17.4	1	0	0	59	4.37	1.32						7451.43	2	1755	60.025	13.6809	2	250.32	57.053	4	58.74	30.1231	1	11.1
92879	9	2	8	6-11	2	2	133	0.02	1	3	1.12	1615.28	0.764573	24.9	129.8	14.8	1	0	0	57.7	3.44	1.81						5623.22	2	1235	52.735	17.0802	3	162.8	52.7287	3	43.4	31.6275	2	6.8
92972	9	1	8	6-11	1	1	122	2.11	2	1	1.45	2274.36	0.493986	24.4	120.7	16.7	1	0	0	57	3.26	1.6						10040.4	2	1123.5	56.83	20.2332	4	109.27	38.9034	1	51.78	41.4793	4	13.15
93288	9	1	8	6-11	2	1	119	1.11	1	1	1.45	2278.73	0.501156	25.2	129.1	15.1	1	0	0	54.8	4.34	1.86						12552.7	2	1142	47.555	16.6567	3	180.29	63.1489	4	28.805	22.701	1	14.1
93295	9	1	8	6-11	4	2	131	1.76	2	1	1.45	2561.03	0.591558	41.1	133.8	23	4	1	1	73.7	4.16	1.86						6662.37	2	1515	61.715	16.2944	3	173	45.6766	1	64.96	38.5901	4	12.1
93423	9	2	8	6-11	1	2	128	5	2	1	1.45	1963.63	0.84257	25.4	125.4	16.2	1	0	0	59.9	4.14	1.84						40327.4	2	1654.5	63.99	15.4705	3	200.38	48.4448	2	68.81	37.4306	3	18.9
93487	9	1	8	6-11	2	2	133	0.67	1	3	1.12	2071.74	1.51467	34.7	131.4	20.1	4	1	1	71.5	4.29	1.73						29585.8	2	3138	98.815	12.5959	1	352.66	44.9535	1	151.815	43.5416	4	15.8
93500	9	1	8	6-11	4	2	126	0.95	1	1	1.45	2553.33	0.852025	31.1	136	16.8	1	0	0	61.2	3.78	1.5						24031.2	2	2175.5	75.575	13.8957	2	298.375	54.861	3	78.075	32.2995	2	13.5
93570	9	1	8	6-11	1	1	120	1.23	1	1	1.45	2953.33	0.608126	48.1	137.1	25.6	4	1	1	84.4	4.06	1.47						10174.9	1	1796	57.615	12.8318	2	240.425	53.5468	3	69.405	34.7798	3	14.05
93601	9	2	8	6-11	1	1	127	1.23	1	1	1.45	2240.11	1.12829	35.3	138.9	18.3	1	0	0	66.2	3.49	1.66						9305.84	2	2527.5	89.855	14.2204	2	359.135	56.8364	3	84.065	29.9341	1	26.25
93616	9	2	8	6-11	3	1	126	0.74	1	1	1.45	2027.81	0.726891	28.5	127.5	17.5	1	0	0	59.2	5.09	2.35						60111.2	2	1474	56.6	15.3596	3	204.29	55.4383	3	49.33	30.1201	1	13.25
93630	9	2	8	6-11	4	1	123	1.16	1	1	1.45	2220.42	0.831376	35.4	136.9	18.9	3	1	0	63.4	3.57	1.27						19719.3	2	1846	95.5	20.6934	4	234.51	50.8147	2	59.745	29.1281	1	16.8
73687	8	1	8	6-11	3	1	113	0.72	1	1	1.45	2364.17	0.774903	28.7	136.6	15.4	1	0	0	56.4	3.62	1.47						7936.07	2	1832	65.705	14.3461	2	215.35	47.0197	1	80.98	39.7828	4	11.85
73917	8	1	8	6-11	3	2	113	0	1	1	1.45	2255.22	0.762895	21.4	123.7	14	1	0	0	53	3	1.22						9386.24	2	1720.5	53.35	12.4034	1	217.84	50.6457	2	72.01	37.6687	3	7.3
73991	8	2	8	6-11	1	1	106	0.64	1	1	1.45	2102.54	0.585245	36.1	124.8	23.2	4	1	1	72.2	3.67	1.47						60836.4	2	1230.5	56.04	18.217	4	157.985	51.3564	2	43.37	31.7213	2	9.9
74060	8	2	8	6-11	3	2	104	3.48	2	1	1.45	1985.38	0.91821	23.9	129.4	14.3	1	0	0	52.2	4.32	1.34						71545.7	2	1823	36.05	7.91004	1	272.6	59.8135	4	69.225	34.1758	3	10.45
74117	8	2	8	6-11	4	1	108	2.18	2	1	1.45	2048.51	0.853546	27	131.4	15.6	1	0	0	53.5	4.55	1.81						26755.3	2	1748.5	38.6	8.83043	1	261.2	59.7541	4	63.095	32.4767	2	7.8
74140	8	2	8	6-11	1	2	118	0.45	1	1	1.45	2207.38	1.02429	40.8	128.7	24.6	4	1	1	80.5	4.29	1.34						4174.33	2	2261	88.055	15.5781	3	231.875	41.0217	1	109.76	43.6904	4	17
74407	8	2	8	6-11	3	2	116	0.9	1	1	1.45	2124.07	0.779164	32.8	131.1	19.1	3	1	0	69.2	5.46	1.4						20968.2	2	1655	59.945	14.4882	2	229.705	55.5178	3	58.285	31.6958	2	15.5
74478	8	1	8	6-11	7	2	115	1.25	1	1	1.45	2458.1	0.770921	28.6	133.5	16	1	0	0	58	3.57	1.27						8484.33	2	1895	50.085	10.572	1	283.75	59.8945	4	67.37	31.9963	2	14.05
74491	8	2	8	6-11	4	2	105	0.47	1	1	1.45	1849.28	1.28158	23.8	116.6	17.5	1	0	0	53.7	5.2	3.21						6552.91	2	2370	61.28	10.3426	1	300.415	50.703	2	107.295	40.7449	4	15.95
74495	8	1	8	6-11	6	2	118	1.72	2	1	1.45	2210.97	0.658083	22.5	129.1	13.5	1	0	0	54.2	3.26	1.47						3171.23	2	1455	62.15	17.0859	3	206.54	56.7808	3	43.145	26.6876	1	14.65
74651	8	1	8	6-11	3	2	107	0.33	1	1	1.45	2312.09	1.01077	25.9	130.7	15.2	1	0	0	60.1	4.68	1.86						33471.8	2	2337	78.115	13.3701	2	236.39	40.4604	1	120.945	46.577	4	7.4
74726	8	2	8	6-11	1	1	109	0	1	1	1.45	1922.67	0.835558	23.7	123.7	15.5	1	0	0	57.5	4.09	1.19						6980.54	2	1606.5	53.615	13.3495	2	210.01	52.2901	2	64.545	36.1597	3	16.75
74740	8	2	8	6-11	3	1	115	4.67	2	1	1.45	2076.49	1.23622	27.2	133.8	15.2	1	0	0	54.8	3.13	1.03						191742	2	2567	45.785	7.1344	1	320.41	49.9275	2	124.475	43.6414	4	10.75
74767	8	2	8	6-11	4	2	113	5	2	1	1.45	2154.86	0.938576	27.7	140.6	14	1	0	0	53.8	4.37	1.76						31447.3	2	2022.5	86.32	17.0719	3	217.82	43.0794	1	93.27	41.5046	4	16.55
74871	8	1	8	6-11	4	2	114	0.02	1	1	1.45	2552.47	0.718127	37.1	135.1	20.3	3	1	0	64.5	4.01	1.63						4101.24	2	1833	81.455	17.7752	4	222.765	48.6121	2	70.1	34.419	3	18.85
74949	8	1	8	6-11	3	1	110	1.02	1	1	1.45	2193.55	0.630029	23	123.1	15.2	1	0	0	57.1	4.45	1.19						41788.9	2	1382	34.37	9.9479	1	211.565	61.2344	4	45.74	29.7873	1	12.3
74988	8	2	8	6-11	3	1	115	1.12	1	1	1.45	2183.13	0.876724	35.6	133.1	20.1	3	1	0	67.5	3.57	1.29						8723.46	2	1914	59.87	12.512	1	305.925	63.9342	4	53.49	25.152	1	17.2
75182	8	1	8	6-11	1	1	114	0.44	1	1	1.45	2221.88	0.559886	22.6	113.5	17.5	1	0	0	53.3	4.78	1.53						33728	2	1244	55.305	17.783	4	178.98	57.5498	4	36.42	26.3489	1	15.85
75215	8	2	8	6-11	4	2	111	0.72	1	1	1.45	2146.23	0.662091	34.2	131.4	19.8	3	1	0	68.7	2.95	1.32						10451	2	1421	60.62	17.064	3	176.375	49.6481	2	53.72	34.0239	2	19.05
75226	8	2	8	6-11	3	2	105	0.54	1	1	1.45	2023.25	0.554307	27	129	16.2	1	0	0	62.9	3.85	1.32						6946.56	2	1121.5	33.96	12.1123	1	179.405	63.9875	4	31.57	25.3348	1	8
75281	8	1	8	6-11	4	1	104	1.2	1	1	1.45	2774.53	0.783376	43.3	136.1	23.4	4	1	1	72.5	4.27	1.6						13342.9	2	2173.5	92.275	16.9818	3	269.12	49.5275	2	82.44	34.1366	3	20.75
75464	8	2	8	6-11	2	2	105	1.72	2	1	1.45	2506.12	0.67794	54.9	138.9	28.5	4	1	1	89	3.75	1.06						6523.95	2	1699	67.875	15.98	3	205.37	48.3508	2	67.89	35.9629	3	11
75575	8	1	8	6-11	2	1	109	0.89	1	1	1.45	2705.48	0.415453	39.9	131.9	22.9	4	1	1	72.2	5.74	1.24						7889.79	2	1124	41.15	14.6441	2	178.52	63.5302	4	31.065	24.8741	1	8.05
75658	8	1	8	6-11	4	2	108	2.69	2	1	1.45	3270.82	0.734525	66	145.8	31	4	1	1	98.3	4.27	1.24						23320.5	2	2402.5	64.435	10.728	1	334.095	55.6246	3	91.955	34.4472	3	13.1
75731	8	1	8	6-11	2	2	118	0.1	1	2	1.27	2145.48	0.766495	30.5	130.4	17.9	1	0	0	59.8	3.93	1.55						35784	2	1644.5	66.065	16.0693	3	217.84	52.9863	3	57.66	31.5561	2	13.35
75811	8	2	8	6-11	1	2	112	1.25	1	1	1.45	2296.13	0.707059	45.4	131.2	26.4	4	1	1	87.7	3.15	1.03						6008.11	2	1623.5	55.555	13.6877	2	211.89	52.2057	2	62.44	34.6141	3	8.4
76219	8	1	8	6-11	3	2	115	3.3	2	1	1.45	2453.39	0.700868	26.7	132.5	15.2	1	0	0	60.6	3.98	1.55						171526	2	1719.5	49.865	11.5999	1	241.33	56.1396	3	64.2	33.6028	2	12.55
76345	8	1	8	6-11	3	1	113	0.64	1	1	1.45	2164.42	0.847108	21.5	119.5	15.1	1	0	0	52.2	4.89	1.63						11911.1	2	1833.5	61.945	13.514	2	228.71	49.8958	2	74.88	36.7559	3	7.9
76393	8	2	8	6-11	4	2	104	1.72	2	1	1.45	2197.37	1.02714	34.4	136	18.6	3	1	0	62	3.36	1.71						31644.8	2	2257	67.045	11.8821	1	308.79	54.7257	3	87.935	35.0649	3	9.65
76650	8	2	8	6-11	3	2	109	0.78	1	2	1.27	1740.84	0.980276	23.5	126.1	14.8	1	0	0	55.4	4.22	1.42						56082.4	2	1706.5	73.405	17.206	3	190.855	44.736	1	74.98	39.5441	4	11.95
76694	8	1	8	6-11	3	1	114	1.7	2	1	1.45	2296.84	0.792393	28.8	135.2	15.8	1	0	0	61.3	3.93	1.37						34207.5	2	1820	54.68	12.0176	1	244.135	53.656	3	74.26	36.722	3	15.65
76728	8	1	8	6-11	4	2	111	1.25	1	1	1.45	2310.39	0.782552	24.3	130.9	14.2	1	0	0	51.1	4.73	2.22						44955.1	2	1808	69.605	15.3993	3	255.41	56.5066	3	58.09	28.9165	1	10.95
77053	8	1	8	6-11	3	1	107	1.13	1	1	1.45	2420.98	0.614627	31.4	140.1	16	1	0	0	58.5	3.72	1.27						9305.19	2	1488	70.335	18.9073	4	164.415	44.1976	1	62.96	38.0806	4	12.3
77363	8	2	8	6-11	3	1	116	5	2	1	1.45	2046.01	0.929368	28.6	129.1	17.2	1	0	0	59.8	3.78	1.06						33297.4	2	1901.5	46.605	9.80384	1	283.58	59.654	4	68.965	32.6419	2	15
77404	8	2	8	6-11	4	2	109	1.61	2	1	1.45	2298.93	0.785364	43.9	133.4	24.7	4	1	1	77.6	3.34	1.09						26378.2	2	1805.5	60.16	13.3282	2	265.075	58.7261	4	60.36	30.0881	1	12.4
77557	8	2	8	6-11	2	1	112	1.23	1	1	1.45	2132.24	0.807367	34.1	130.2	20.1	3	1	0	62.7	5.15	1.42						7699.75	2	1721.5	64.1	14.894	2	270.645	62.8859	4	45.945	24.02	1	9.55
77784	8	2	8	6-11	2	2	115	0.3	1	1	1.45	1938	0.698399	27.7	120	19.2	3	1	0	64.5	4.68	1.86						9311.97	2	1353.5	63.76	18.843	4	189.745	56.0754	3	39.385	26.1888	1	12.65
77817	8	2	8	6-11	4	2	118	0.51	1	1	1.45	1909.29	1.00718	23.8	122.3	15.9	1	0	0	55.8	3.15	2.4						13917.7	2	1923	77.53	16.1269	3	266.21	55.3739	3	63.195	29.5764	1	13.85
77842	8	1	8	6-11	4	2	115	0.78	1	1	1.45	2314.75	0.863374	29	134.8	16	1	0	0	54.2	3.75	1.32						5287.44	2	1998.5	92.31	18.4759	4	193.06	38.641	1	94.82	42.701	4	5.05
77911	8	1	8	6-11	3	2	107	0.5	1	1	1.45	2334	1.04927	25.9	127.5	15.9	1	0	0	59.4	2.92	1.03						65933	2	2449	91.335	14.9179	2	330.215	53.9347	3	89.74	32.9792	2	22.9
77962	8	2	8	6-11	4	1	114	1.36	2	1	1.45	2080.73	1.41994	27.9	133.3	15.7	1	0	0	54.3	2.02	1.06						7987.24	2	2954.5	100.32	13.582	2	373.365	50.5487	2	125.46	38.2176	4	38.85
77998	8	1	8	6-11	3	2	107	1	1	1	1.45	2369.59	0.547986	26.9	132.2	15.4	1	0	0	56.1	3.96	1.37						21083.8	2	1298.5	40.46	12.4636	1	204.705	63.0589	4	39.78	27.5718	1	17.6
78250	8	1	8	6-11	1	2	107	1.05	1	1	1.45	2709.33	1.6207	42	136.5	22.5	4	1	1	76.8	4.14	1.19						7889.14	2	4391	158.48	14.4368	2	581.365	52.9597	3	164.32	33.6798	2	39.5
78339	8	1	8	6-11	7	1	107	5	2	1	1.45	2177.85	0.565008	21.2	125.8	13.4	1	0	0	55.1	4.89	2.25						4817.24	2	1230.5	35.81	11.6408	1	164.325	53.4173	3	49.93	36.5193	3	12.9
78455	8	1	8	6-11	3	1	108	0.71	1	1	1.45	2404.14	0.942955	32.4	127.2	20	3	1	0	68.7	3.34	1.29						11903.5	2	2267	72.1	12.7217	1	286.135	50.487	2	96.825	38.4396	4	9.6
78520	8	2	8	6-11	3	1	110	4.67	2	1	1.45	2385.1	0.860552	39.7	147	18.4	1	0	0	72.8	4.81	1.29						137703	2	2052.5	73.65	14.3532	2	285.21	55.5829	3	69.975	30.6833	2	13.85
78540	8	1	8	6-11	3	2	107	1.97	2	1	1.45	2577.27	0.800653	37.7	135.6	20.5	4	1	1	73.1	4.01	1.34						168752	2	2063.5	52.99	10.2719	1	281.18	54.5055	3	84.09	36.676	3	12.6
78722	8	2	8	6-11	4	1	108	4.82	2	1	1.45	2093.2	1.00492	27.5	135	15.1	1	0	0	57.8	4.11	1.24						32171.5	2	2103.5	57.87	11.0045	1	250.855	47.7024	1	97.775	41.8338	4	13.55
78726	8	1	8	6-11	3	1	113	0.35	1	1	1.45	2436.87	0.526906	30.8	131.8	17.7	1	0	0	68.4	3.96	1.27						16181	2	1284	57.94	18.0498	4	168.37	52.4517	3	42.44	29.7477	1	6.6
78831	8	1	8	6-11	3	2	109	1.09	1	1	1.45	2342.12	0.661366	27.1	130.1	16	1	0	0	57	4.71	1.91						12056.6	2	1549	61.485	15.8773	3	199.005	51.3893	2	58.95	34.2511	3	11.8
78877	8	1	8	6-11	3	1	115	5	2	1	1.45	2281.26	0.892929	26.7	127.6	16.4	1	0	0	58.6	3.88	1.55						90547.4	2	2037	98.685	19.3785	4	273.5	53.7064	3	62.525	27.6252	1	11.4
78927	8	1	8	6-11	4	2	109	1.61	2	1	1.45	2309.99	0.74416	25.3	126.3	15.9	1	0	0	56	3.31	1.34						23817.2	2	1719	60.38	14.05	2	262.345	61.046	4	51.595	27.0131	1	13.65
79118	8	1	8	6-11	4	2	114	0.38	1	1	1.45	2339.32	0.987896	26.3	133.1	14.8	1	0	0	54.5	5.35	1.94						3844.92	2	2311	55.165	9.54825	1	330.28	57.1666	4	89.65	34.9135	3	11.65
79489	8	2	8	6-11	3	1	118	0.7	1	1	1.45	2043.61	1.0616	24.7	133.9	13.8	1	0	0	54.6	4.11	1.5						26121	2	2169.5	64.195	11.8359	1	291.71	53.7838	3	84.965	35.2471	3	16.85
79718	8	1	8	6-11	4	2	108	1.43	2	1	1.45	2260.1	0.668555	22.9	126.1	14.4	1	0	0	52.6	3.15	1.84						24716.2	2	1511	45.705	12.0993	1	185.76	49.1754	2	66.145	39.3981	4	10.85
79726	8	1	8	6-11	7	1	108	3.37	2	2	1.27	2317.81	0.746826	39.3	133.4	22.1	4	1	1	75.5	3.05	1.24						17333.7	1	1731	65.19	15.0641	3	233.75	54.015	3	62.075	32.2747	2	15.5
79811	8	1	8	6-11	4	1	108	5	2	2	1.27	2670.2	0.540222	54.4	144.2	26.2	4	1	1	82	3.44	1.42						4215.87	2	1442.5	39.915	11.0683	1	215.05	59.6326	4	47.78	29.8107	1	10.7
80093	8	2	8	6-11	6	1	107	3.93	2	1	1.45	2133.9	0.637799	34.3	130.1	20.3	3	1	0	70.9	4.32	1.37						86283.1	2	1361	44.06	12.9493	2	186.985	54.9552	3	50.545	33.4243	2	10.9
80118	8	2	8	6-11	3	2	107	1.95	2	1	1.45	1990.67	0.835395	24.6	129	14.8	1	0	0	56.3	4.47	1.34						21686.7	2	1663	63.575	15.2916	3	250.475	60.2465	4	47.785	25.8608	1	12.6
80216	8	2	8	6-11	3	1	113	1.01	1	1	1.45	1974.47	0.674613	25.5	126.3	16	1	0	0	58	3.57	1.45						8654.79	2	1332	48.595	14.5931	2	156.55	47.012	1	58.63	39.6149	4	9.1
80423	8	1	8	6-11	3	1	116	2.34	2	1	1.45	2738.84	0.834843	44.5	145.2	21.1	4	1	1	75.7	3.67	1.11						126434	2	2286.5	74.53	13.0383	2	288.75	50.5139	2	97.65	38.4365	4	13.85
80443	8	2	8	6-11	1	1	109	1.08	1	1	1.45	1957.88	0.851944	24.2	126.4	15.1	1	0	0	54.3	4.91	2.3						30567.2	2	1668	65.55	15.7194	3	198.935	47.7062	1	70.61	38.0989	4	11.55
80472	8	1	8	6-11	1	1	110	3.48	2	1	1.45	2433.88	0.513582	28.5	129.7	16.9	1	0	0	58.2	4.4	1.4						7780.42	2	1250	41.765	13.3648	2	182.5	58.4	4	40.155	28.9116	1	9.2
80504	8	1	8	6-11	4	2	114	4.07	2	1	1.45	2534.19	0.788616	32	130.9	18.7	3	1	0	59.7	4.4	1.16						4225.65	2	1998.5	78.585	15.7288	3	250.37	50.1116	2	77.435	34.8719	3	13.75
80640	8	1	8	6-11	3	2	113	0.59	1	1	1.45	2546.46	0.697634	32.6	136	17.6	1	0	0	63.3	4.22	1.78						6366.94	2	1776.5	68.485	15.4202	3	207.38	46.6941	1	76.1	38.5533	4	6.7
80665	8	2	8	6-11	2	2	114	0.61	1	2	1.27	2149.73	1.18527	48.9	137.7	25.8	4	1	1	88.5	3.62	0.83						5122.95	2	2548	127.225	19.9725	4	294.93	46.2998	1	99.215	35.0445	3	19.8
80715	8	1	8	6-11	4	2	114	0.57	1	2	1.27	2083.67	0.818988	27	137.1	14.4	1	0	0	52.2	4.32	1.78						3106.5	2	1706.5	52.185	12.2321	1	262.335	61.4908	4	51.545	27.1846	1	10.05
80838	8	1	8	6-11	4	2	114	0.83	1	3	1.12	2398.54	0.830298	54.6	151.3	23.9	4	1	1	80.2	3.9	1.66						32082.3	1	1991.5	79.68	16.004	3	260.49	52.3204	2	74.83	33.8172	2	19.85
81047	8	2	8	6-11	1	2	107	1.05	1	1	1.45	1814.1	1.47732	24	113	18.8	1	0	0	62.2	4.65	1.47						48510.9	2	2680	128.77	19.2194	4	276.94	41.3343	1	119.61	40.1675	4	31.95
81123	8	1	8	6-11	3	1	116	3.63	2	1	1.45	2383.2	0.921868	30	140.7	15.2	1	0	0	56.6	4.06	1.5						77538.4	2	2197	57.62	10.4907	1	295.905	53.8744	3	88.39	36.2089	3	7.65
81307	8	2	8	6-11	1	1	106	0.46	1	1	1.45	2020.7	1.00337	27.2	128.5	16.5	1	0	0	58.6	3.15	1.29						12400.1	2	2027.5	54.895	10.8301	1	268.085	52.8898	3	82.345	36.5527	3	8.2
81335	8	2	8	6-11	1	1	109	0.32	1	1	1.45	2180.63	0.676869	37.2	130.8	21.7	4	1	1	75.5	3.96	1.09						58541.4	2	1476	49.43	13.3957	2	170.31	46.1545	1	69.535	42.3994	4	16.3
81361	8	2	8	6-11	1	1	110	0.98	1	1	1.45	2509.01	0.828613	51.7	143.3	25.2	4	1	1	88	4.47	0.98						6903.5	2	2079	81.635	15.7066	3	263.545	50.7061	2	79.11	34.2468	3	14.6
81365	8	2	8	6-11	4	1	116	2.21	2	1	1.45	2506.99	0.631234	50	145.3	23.7	4	1	1	79.8	4.5	1.4						4314.42	2	1582.5	58.44	14.7716	2	229.905	58.1118	4	51.93	29.5336	1	16.1
81432	8	1	8	6-11	4	2	108	0.56	1	1	1.45	2586.88	1.19391	39.1	138.9	20.3	3	1	0	71.5	4.01	1.34						6565.65	2	3088.5	84.54	10.949	1	355.88	46.091	1	151.755	44.222	4	15.5
81505	8	1	8	6-11	4	1	116	5	2	1	1.45	2629.42	0.609641	34.5	141.9	17.1	1	0	0	60.3	3.93	1.34						5078.17	2	1603	42.74	10.665	1	206.09	51.4261	2	70.605	39.641	4	14.6
81554	8	2	8	6-11	1	1	110	1.38	2	2	1.27	1769.26	0.684185	30.7	119.9	21.4	4	1	1	70.8	3.72	1.42						14773.9	2	1210.5	35.27	11.6547	1	148.67	49.1268	2	56.175	41.7658	4	12.65
81746	8	2	8	6-11	4	1	116	3.72	2	1	1.45	2162.11	0.959943	32.5	135.1	17.8	1	0	0	63.5	4.37	1.42						4031.77	2	2075.5	100.575	19.3833	4	248.805	47.9509	2	78.01	33.8275	2	15.15
81906	8	1	8	6-11	1	2	110	3.22	2	1	1.45	2681.45	1.6189	37.4	131.8	21.5	4	1	1	69.5	3.75	1.47						35089	2	4341	120.18	11.0739	1	580.545	53.4941	3	178.485	37.0045	3	30
82032	8	1	8	6-11	4	2	108	0.48	1	1	1.45	2373.71	0.46678	32.2	135.9	17.4	1	0	0	60.4	3.54	1.37						15826.1	2	1108	52.845	19.0776	4	117.94	42.5776	1	47.705	38.7495	4	7.35
82054	8	1	8	6-11	1	1	109	0.19	1	1	1.45	2350.17	1.14034	24.6	122.4	16.4	1	0	0	57.8	4.68	1.37						66830.9	2	2680	96.245	14.3649	2	354.175	52.8619	3	100.175	33.6409	2	30.55
82132	8	1	8	6-11	1	1	118	0.63	1	1	1.45	2763.83	0.49406	44.6	137.9	23.5	4	1	1	84.2	4.34	1.32						37042.1	2	1365.5	45.15	13.2259	2	191.585	56.1216	3	49.13	32.3815	2	11.3
82145	8	2	8	6-11	3	1	110	3.26	2	1	1.45	1984.38	0.656375	25.3	127.5	15.6	1	0	0	56.4	4.09	1.29						135117	2	1302.5	61.085	18.7593	4	163.755	50.2894	2	46.48	32.1167	2	11.05
82265	8	1	8	6-11	3	1	110	5	2	1	1.45	2386.96	0.606629	26.5	129.2	15.9	1	0	0	59	4.27	2.53						149083	2	1448	55.71	15.3895	3	213.715	59.0373	4	43.96	27.3232	1	17.15
82284	8	2	8	6-11	3	1	110	5	2	1	1.45	2174.25	0.914567	27.5	142.7	13.5	1	0	0	54.1	4.58	1.6						126241	2	1988.5	90.76	18.257	4	224.64	45.1878	1	83.165	37.6407	3	8.1
82294	8	1	8	6-11	6	2	111	0.16	1	1	1.45	2458.55	0.412845	23.6	123.3	15.5	1	0	0	55.2	3.93	2.04						4628.02	2	1015	43.46	17.1271	3	151.635	59.7576	4	27.84	24.6857	1	11.2
82299	8	2	8	6-11	1	1	106	0.76	1	1	1.45	2263.79	1.34045	37.2	138.7	19.3	3	1	0	66.8	4.32	1.16						39412.1	2	3034.5	112.27	14.7991	2	395.74	52.1654	2	115.02	34.1137	2	22.45
82305	8	1	8	6-11	3	1	113	1.28	1	1	1.45	3265.37	0.702371	64	150.6	28.2	4	1	1	89	3.98	1.01						16973.7	2	2293.5	64.81	11.3032	1	369.075	64.3689	4	65.36	25.6481	1	13.25
82505	8	1	8	6-11	3	2	115	1.01	1	1	1.45	2246.26	1.00523	22.3	125.3	14.2	1	0	0	53.2	3.67	2.09						12188.1	2	2258	64.02	11.341	1	282.31	50.0106	2	102.455	40.8368	4	36.05
82545	8	1	8	6-11	2	1	109	2.05	2	1	1.45	2400.67	0.447167	25.5	129.2	15.3	1	0	0	61.5	3.26	1.42						8598.4	2	1073.5	31.22	11.633	1	169.795	63.2678	4	32.325	27.1006	1	5.95
82641	8	2	8	6-11	7	2	105	3.5	2	1	1.45	2048.62	0.860333	26	132.7	14.8	1	0	0	59	4.09	1.45						22414.5	2	1762.5	68.855	15.6267	3	235.47	53.44	3	65.215	33.3013	2	17.1
82993	8	2	8	6-11	4	1	115	1.02	1	1	1.45	2062.97	0.702143	27.6	132	15.8	1	0	0	54.8	4.76	1.68						22651.8	2	1448.5	63.66	17.5796	4	165.135	45.6017	1	60.44	37.5533	3	9.6
83032	8	1	8	6-11	4	2	108	3.54	2	1	1.45	2418.96	0.958056	26.7	129.2	16	1	0	0	51.8	4.34	1.99						19620.3	2	2317.5	96.625	16.6775	3	295.74	51.0447	2	85.075	33.0388	2	19.35
83077	8	2	8	6-11	6	2	112	1.68	2	1	1.45	2214.48	0.578917	37.6	133.5	21.1	4	1	1	72.5	3.93	1.22						35660.3	2	1282	53.28	16.624	3	167.675	52.3167	2	44.73	31.4017	2	11.3
83113	8	2	8	6-11	3	1	105	3.26	2	1	1.45	2050.2	0.946737	27.9	130.4	16.4	1	0	0	58	5.38	1.4						148622	2	1941	46.78	9.64039	1	301.845	62.204	4	64.18	29.7589	1	14.2
83168	8	1	8	6-11	6	2	112	1.25	1	2	1.27	2129.37	0.769476	27.6	134.7	15.2	1	0	0	53.7	4.73	1.32						6670.6	2	1638.5	71.205	17.383	3	219.94	53.693	3	55.805	30.6527	2	13.45
83219	8	2	8	6-11	6	1	105	5	2	1	1.45	2065.76	0.650607	29.9	129.3	17.9	1	0	0	61.1	4.03	1.29						6160.58	2	1344	54.48	16.2143	3	184.38	54.875	3	44.67	29.9129	1	25.75
83226	8	1	8	6-11	4	2	104	4.7	2	1	1.45	2372.78	0.67031	24.8	125.7	15.7	1	0	0	58.7	3.88	2.02						13398.7	2	1590.5	46.195	11.6177	1	227.885	57.3115	4	54.765	30.9893	2	10.1
83479	8	2	8	6-11	4	2	114	0.02	1	1	1.45	1830.92	1.08743	19.5	120.4	13.5	1	0	0	50.8	4.29	2.38						4485.02	2	1991	64.91	13.0407	2	271.92	54.6298	3	73.235	33.1047	2	14.15
83490	8	1	8	6-11	1	1	110	5	2	1	1.45	2390.64	0.759002	23.2	124.2	15	1	0	0	55.8	4.53	1.73						48992.8	2	1814.5	60.23	13.2775	2	291.09	64.1697	4	47.1	23.3618	1	10.7
83502	8	2	8	6-11	1	1	106	3.33	2	3	1.12	1673.22	1.40149	28.1	132.8	15.9	1	0	0	59.7	5.43	1.03						8769.9	2	2345	115.185	19.6478	4	308.22	52.5748	3	73.76	28.3087	1	25.65
83550	8	1	8	6-11	3	2	107	2.05	2	1	1.45	2596.43	0.903549	38.7	135.3	21.1	4	1	1	70.1	5.12	1.89						161485	2	2346	84.845	14.4663	2	296.42	50.5405	2	93.09	35.7123	3	19.9
83644	8	1	8	6-11	1	1	107	1.27	1	1	1.45	2592.02	0.947911	38	140.4	19.3	3	1	0	70.6	4.19	1.06						25224.5	2	2457	65.235	10.6203	1	343.355	55.8982	3	94.42	34.5861	3	13.6
83654	8	1	8	6-11	4	1	115	2.45	2	1	1.45	2676.44	1.64697	38.2	140.1	19.5	3	1	0	66.1	3.67	1.11						5821.21	2	4408	154.625	14.0313	2	579.88	52.6207	3	172.9	35.3017	3	47.85
62245	7	1	8	6-11	6	1	97	5	2	1	1.45	2364.66	0.856149	23.6	124.1	15.3	1	0	0	53.1	4.16	1.45						20559	2	2024.5	60.355	11.9249	1	255.18	50.4184	2	88.535	39.3586	4	13.05
62321	7	2	8	6-11	6	3	91	4.03	2	1	1.45	1968.45	0.759733	25.6	125.6	16.2	1	0	0	56.8	3.47	1.11						4002.53	2	1495.5	39.14	10.4687	1	231.04	61.7961	4	48.885	29.4193	1	7.45
62369	7	2	8	6-11	2	2	102	1.53	2	1	1.45	1958.51	1.52156	25.1	125.3	16	1	0	0	55.2	4.29	1.58						10099.3	2	2980	88.635	11.8973	1	421.725	56.6074	3	111.395	33.6428	2	28.35
62545	7	1	8	6-11	2	1	97	4.52	2	1	1.45	2522.64	0.597391	29.6	135.2	16.2	1	0	0	58.2	4.19	1.66						32873.4	2	1507	56.36	14.9595	3	185.595	49.2621	2	60.73	36.2687	3	11.3
62617	7	1	8	6-11	7	2	103	1.11	1	1	1.45	2392.52	1.04764	26.3	133.9	14.7	1	0	0	52.4	4.86	1.63						3897.74	2	2506.5	85.09	13.5791	2	283.06	45.1722	1	115.945	41.632	4	15.15
62854	7	1	8	6-11	4	3	92	0.93	1	1	1.45	2483.87	0.68824	32.6	137.9	17.1	1	0	0	53.1	3.88	1.63						19672.5	2	1709.5	51.23	11.9871	1	201.405	47.1261	1	79.02	41.6016	4	12.15
62949	7	2	8	6-11	4	2	100	3.89	2	1	1.45	2160.34	0.94823	41.6	123.2	27.4	4	1	1	74.8	4.71	1.63						15932	2	2048.5	67.39	13.1589	2	260.365	50.8401	2	83.63	36.7425	3	13.55
63096	7	1	8	6-11	2	2	100	3.58	2	1	1.45	2427.78	1.3467	32	133.8	17.9	1	0	0	62.4	5.09	1.45						5869.79	2	3269.5	88.3	10.8029	1	387.02	47.3491	1	158.34	43.5865	4	18.85
63111	7	1	8	6-11	1	1	103	1.85	2	1	1.45	2478.75	0.970247	35.6	133.9	19.9	3	1	0	71.7	3.83	1.5						7283.28	2	2405	78.495	13.0553	2	320.495	53.3048	3	93.94	35.1543	3	16.7
63403	7	1	8	6-11	4	1	100	2.22	2	1	1.45	2874.03	0.697105	48.8	139.4	25.1	4	1	1	81	3.59	0.78						18569.9	2	2003.5	88.07	17.5832	4	271.545	54.2141	3	65.325	29.3449	1	19.9
63408	7	1	8	6-11	4	2	101	0.38	1	1	1.45	2331.01	0.772625	23.6	121.8	15.9	1	0	0	56	4.22	1.78						12833.7	2	1801	68.625	15.2415	3	233.11	51.7735	2	67.855	33.9087	2	11.35
63585	7	2	8	6-11	4	2	99	0.76	1	1	1.45	2211.51	0.86434	38.7	131.8	22.3	4	1	1	74.2	4.24	1.19						3328.35	2	1911.5	57.83	12.1015	1	276.44	57.8478	4	66.465	31.294	2	14.5
63670	7	2	8	6-11	4	1	99	1.06	1	1	1.45	2073.45	0.823267	26.2	134.8	14.4	1	0	0	54.6	3.41	1.66						16628.3	2	1707	51.31	12.0234	1	224.18	52.5319	3	68.97	36.3638	3	9.95
63705	7	1	8	6-11	2	2	90	0.38	1	1	1.45	2547.02	0.727909	35.1	126.5	21.9	4	1	1	70.8	4.19	1.45						9487.52	2	1854	61.83	13.3398	2	261.375	56.3916	3	65.6	31.8447	2	16.85
63737	7	1	8	6-11	4	1	100	1.78	2	1	1.45	2548.15	0.985224	32.3	137.4	17.1	1	0	0	59.4	3.88	1.53						4547.54	2	2510.5	103.9	16.5545	3	320.82	51.1165	2	91.88	32.9385	2	21.1
63740	7	1	8	6-11	3	2	97	1.09	1	1	1.45	2428.97	0.662626	27.1	132.8	15.4	1	0	0	58.7	3.21	1.71						22324.5	2	1609.5	61.155	15.1985	3	169.4	42.1	1	77.65	43.4203	4	8
63774	7	1	8	6-11	3	3	92	1.17	1	1	1.45	2450.77	1.05905	29.3	136.2	15.8	1	0	0	59	2.97	1.37						29527.2	2	2595.5	85.555	13.1851	2	350.54	54.0227	3	99.315	34.4379	3	22.9
63815	7	1	8	6-11	4	1	99	1.13	1	1	1.45	2313.62	1.01119	26	131.1	15.1	1	0	0	56.3	3.59	1.32						3409.47	2	2339.5	97.62	16.6907	3	281.315	48.0983	2	91.995	35.3903	3	12.2
63969	7	1	8	6-11	4	2	96	0.57	1	1	1.45	2420.48	0.803354	30.7	134.9	16.9	1	0	0	56.9	4.84	1.47						37998.5	2	1944.5	65.695	13.514	2	206.055	42.3872	1	96.385	44.6112	4	8.8
63979	7	1	8	6-11	3	1	90	5	2	1	1.45	2481.86	1.03531	37.6	139.4	19.3	3	1	0	68.7	4.14	0.96						102862	2	2569.5	80.385	12.5137	1	387.9	60.3853	4	81.98	28.7145	1	20.95
63993	7	1	8	6-11	1	3	92	1.41	2	1	1.45	2447.46	0.761606	31.7	126.9	19.7	3	1	0	67.8	4.06	1.29						5806.69	2	1864	65.26	14.0043	2	254.435	54.5998	3	67.87	32.7698	2	14.7
64035	7	1	8	6-11	2	3	91	0.89	1	1	1.45	2610.24	0.898192	31.6	128.5	19.1	3	1	0	66.6	3.03	1.22						18761.8	2	2344.5	83.52	14.2495	2	287.745	49.0928	2	96.875	37.1881	3	10.4
64044	7	2	8	6-11	1	1	103	2.82	2	1	1.45	2122.61	0.721989	29.9	134.7	16.5	1	0	0	58.5	3.65	1.16						4940.73	2	1532.5	58.485	15.2653	3	222.7	58.1272	4	48.99	28.7706	1	17.7
64053	7	1	8	6-11	1	2	94	1.15	1	1	1.45	2286.34	0.86842	23.8	125.2	15.2	1	0	0	56.4	3.34	1.6						21504.4	2	1985.5	74.205	14.9494	3	279.625	56.3334	3	67.475	30.5855	2	17.95
64105	7	2	8	6-11	1	1	102	4.03	2	1	1.45	2407.19	0.688771	47.3	139.3	24.4	4	1	1	83.5	4.11	1.53						24589.5	2	1658	38.815	9.36429	1	243.29	58.6948	4	61.515	33.3917	2	11.55
64115	7	1	8	6-11	4	2	99	4.9	2	1	1.45	2483.66	0.636561	27.3	131.5	15.8	1	0	0	52	5.17	2.02						3739.38	2	1581	45.335	11.47	1	232.935	58.9336	4	52.975	30.1565	1	15.65
64156	7	2	8	6-11	6	3	91	5	2	1	1.45	2243.96	0.690298	37.6	136.3	20.2	3	1	0	69	5.3	1.16						3224.77	1	1549	58.025	14.9839	3	214.27	55.3312	3	55.59	32.2989	2	19.45
64225	7	1	8	6-11	3	2	95	4.63	2	1	1.45	2490.9	0.804329	30.7	141.3	15.4	1	0	0	60.7	3.28	1.19						23218.5	2	2003.5	94.44	18.855	4	261.925	52.2935	2	65.71	29.5178	1	6.05
64322	7	1	8	6-11	3	1	102	2.42	2	1	1.45	2553.35	0.600193	33	135	18.1	1	0	0	59.7	4.73	1.86						87826.3	2	1532.5	59.165	15.4427	3	218.03	56.9083	4	49.425	29.0261	1	10.5
64523	7	2	8	6-11	4	1	101	0.21	1	1	1.45	2790.62	0.643763	70.2	146.2	32.8	4	1	1	93	3.83	0.91						4374.39	2	1796.5	62.495	13.9148	2	234.91	52.3039	2	70.99	35.5642	3	9
64638	7	1	8	6-11	4	2	96	1.08	1	1	1.45	2503.59	1.39979	32.2	132.9	18.2	3	1	0	59.6	3.1	1.16						3994.4	2	3504.5	79.555	9.08033	1	572.51	65.3457	4	101.385	26.037	1	15.05
64697	7	1	8	6-11	4	1	100	1.65	2	1	1.45	2392.56	0.842821	26.2	121.7	17.7	1	0	0	55.5	4.76	1.94						26817.8	2	2016.5	84.725	16.8063	3	253.1	50.2058	2	75.87	33.8621	2	10.75
64827	7	2	8	6-11	4	2	96	0.65	1	1	1.45	2204.28	0.79187	30.1	142.2	14.9	1	0	0	53.8	6.08	1.76						19955	2	1745.5	71.475	16.3793	3	185.71	42.5574	1	80.85	41.6872	4	10.1
64841	7	1	8	6-11	1	2	96	0.77	1	1	1.45	2940.65	0.727221	52.4	133.3	29.5	4	1	1	92.1	4.22	0.98						22303.4	2	2138.5	72.995	13.6535	2	285.645	53.429	3	83.52	35.1499	3	22.45
64879	7	2	8	6-11	4	1	100	1.61	2	1	1.45	2108.32	0.752971	29.7	133.6	16.6	1	0	0	55.1	4.24	1.11						4551.63	2	1587.5	47.76	12.034	1	238.24	60.029	4	52.205	29.5965	1	15.05
64884	7	1	8	6-11	4	2	93	1.67	2	1	1.45	2528.86	0.933426	29.7	128.8	17.9	1	0	0	56.8	4.29	1.71						2979.85	2	2360.5	85.325	14.4588	2	320.395	54.2927	3	85.315	32.5285	2	17.55
64920	7	2	8	6-11	4	2	97	0.92	1	1	1.45	2229.69	0.611744	38.1	134.3	21.1	3	1	0	65.1	3.28	1.4						3283.81	2	1364	55.925	16.4003	3	149.345	43.7962	1	61.145	40.3449	4	10.9
64952	7	2	8	6-11	4	1	99	1.76	2	1	1.45	2024.8	1.02109	28.2	127.6	17.3	1	0	0	56.1	5.51	1.91						14196.6	2	2067.5	82.025	15.8694	3	229.095	44.3231	1	93.13	40.5403	4	11.65
65081	7	1	8	6-11	2	2	96	1.25	1	1	1.45	3088.53	0.71814	58.2	139.3	30	4	1	1	97.3	4.78	1.11						32219.2	2	2218	92.72	16.7214	3	322.58	58.1749	4	65.37	26.5252	1	27.35
65092	7	1	8	6-11	2	2	90	0.89	1	1	1.45	2417.09	0.692775	29.4	125.1	18.8	3	1	0	59.2	3.28	1.22						3750.37	2	1674.5	55.36	13.2242	2	231.89	55.3933	3	58.92	31.668	2	10.65
65108	7	2	8	6-11	3	1	98	2.15	2	1	1.45	2394.01	0.975979	44.7	141.4	22.4	4	1	1	82.8	4.22	1.24						25568.3	2	2336.5	79.48	13.6067	2	324.175	55.4975	3	83.57	32.1905	2	22.6
65120	7	1	8	6-11	2	1	98	0.4	1	1	1.45	2257.6	0.624777	25.2	124.1	16.4	1	0	0	54.5	4.34	1.47						12822.2	2	1410.5	47.245	13.3981	2	189.42	53.7171	3	54.385	34.7015	3	8.2
65247	7	2	8	6-11	4	1	98	1.36	2	1	1.45	2026.38	1.00573	26.3	130.2	15.5	1	0	0	57.3	5.04	2.07						3988.22	2	2038	77.605	15.2316	3	266.265	52.2601	2	79.48	35.0991	3	22.05
65281	7	2	8	6-11	3	1	98	0.61	1	1	1.45	2191.41	0.80017	35.9	133.5	20.1	3	1	0	71.3	3.41	1.47						59997.9	2	1753.5	45.105	10.2891	1	223.825	51.0579	2	78.065	40.0676	4	10.05
65356	7	1	8	6-11	3	1	98	0.74	1	1	1.45	3047.67	0.427868	56.7	138.1	29.7	4	1	1	97.8	3.8	1.22						78560.1	2	1304	40.67	12.4755	1	207.265	63.5782	4	35.725	24.6568	1	5.5
65364	7	2	8	6-11	1	2	90	1.15	1	1	1.45	2225.5	0.519208	38.8	133	21.9	4	1	1	71.2	4.01	0.93						6637.72	2	1155.5	43.49	15.055	3	164.475	56.9364	4	37.57	29.2627	1	9.35
65428	7	2	8	6-11	6	2	102	3.92	2	3	1.12	1645.62	0.747741	25.7	132.5	14.6	1	0	0	54.5	3.75	1.37						3527.03	2	1230.5	58.12	18.8931	4	141.935	46.139	1	49.305	36.0622	3	6
65551	7	2	8	6-11	3	2	94	2.63	2	1	1.45	2148.14	0.95245	33.1	133	18.7	1	0	0	59.5	4.47	1.84						132037	2	2046	66.99	13.0968	2	264.87	51.783	2	84.25	37.0601	3	15.8
65559	7	1	8	6-11	2	2	90	0.38	1	1	1.45	2742.87	0.874631	44.2	135.4	24.1	4	1	1	73.7	3.83	1.09						9487.52	2	2399	74.41	12.4068	1	369.2	61.559	4	74.51	27.9529	1	21.1
65646	7	1	8	6-11	3	1	94	1.29	1	1	1.45	2203.6	0.83182	23.3	124.9	14.9	1	0	0	55.8	5.82	1.5						28523.2	2	1833	49.24	10.7452	1	263.465	57.4937	4	68.58	33.6727	2	10.85
65667	7	1	8	6-11	4	2	96	1.32	2	1	1.45	2591.95	0.842223	30.4	128.4	18.4	3	1	0	58.6	2.97	0.98						3963.48	2	2183	71.08	13.0243	2	336.68	61.6913	4	63.9	26.3445	1	16.15
65668	7	2	8	6-11	7	1	92	5	2	1	1.45	1864.02	1.14672	23.8	118	17.1	1	0	0	57.2	7.68	1.22						5404.81	2	2137.5	82.83	15.5004	3	247.21	46.2615	1	94.995	39.9979	4	18.75
65696	7	2	8	6-11	4	2	99	0.78	1	1	1.45	2469.69	0.591573	45.7	147.3	21.1	3	1	0	71.9	3.31	1.19						30596	2	1461	72.84	19.9425	4	169.625	46.4408	1	56.795	34.9867	3	14.6
65786	7	1	8	6-11	3	1	98	1.66	2	1	1.45	2367.82	1.28029	27.4	129.5	16.3	1	0	0	58.8	4.47	1.78						23158.9	2	3031.5	116.025	15.3093	3	385.92	50.9213	2	118.14	35.0737	3	29.75
65855	7	1	8	6-11	3	1	95	1.03	1	1	1.45	2655.79	0.899545	40.9	135.8	22.2	4	1	1	78.8	4.45	1.14						11092.3	2	2389	71.09	11.9029	1	322.275	53.9598	3	96.125	36.2129	3	15.1
65861	7	1	8	6-11	2	1	96	5	2	1	1.45	2316.97	0.910456	23.5	126.6	14.7	1	0	0	53	3.83	1.11						12634.4	2	2109.5	64.785	12.2844	1	291.35	55.2453	3	78.475	33.4807	2	17.4
65981	7	1	8	6-11	2	2	98	2.16	2	1	1.45	2766.67	0.740962	39.5	131.5	22.8	4	1	1	71.3	4.45	1.68						22979.6	2	2050	58.9	11.4927	1	215.36	42.0215	1	108.23	47.5156	4	10
66039	7	1	8	6-11	3	1	91	1.07	1	1	1.45	2400.88	0.744517	26.9	133	15.2	1	0	0	55.4	4.09	1.81						30441.6	2	1787.5	70.8	15.8434	3	199.135	44.5617	1	79.13	39.8417	4	10.85
66168	7	2	8	6-11	3	2	96	2.38	2	1	1.45	1945.36	1.1016	23.2	126.5	14.5	1	0	0	56.6	3.49	0.98						24000.1	1	2143	95.085	17.748	4	234.95	43.8544	1	92.295	38.7613	4	13.4
66211	7	2	8	6-11	7	2	94	4.44	2	1	1.45	2291.62	0.859219	45.3	130.9	26.4	4	1	1	77.9	4.73	1.22						3822.68	2	1969	51.39	10.4398	1	292.715	59.4647	4	69.58	31.804	2	13.8
66212	7	1	8	6-11	1	2	96	0.81	1	1	1.45	2536.36	1.28235	40.2	144.2	19.3	3	1	0	72.7	3.57	1.6						28447.3	2	3252.5	116.75	14.3582	2	390.575	48.0338	2	138.5	38.3244	4	23.7
66216	7	2	8	6-11	6	2	91	1.26	1	3	1.12	2044.04	0.450822	53.7	145.4	25.4	4	1	1	90.4	3.49	0.85						6488.72	2	921.5	23.6	10.2442	1	155.675	67.5746	4	23.445	22.898	1	8.05
66440	7	1	8	6-11	2	2	94	2.01	2	2	1.27	2070.27	1.03392	24.2	128.3	14.7	1	0	0	52.5	4.16	1.32						11696.8	2	2140.5	85.23	15.9271	3	260.085	48.6027	2	86.44	36.3448	3	13.65
66512	7	2	8	6-11	1	1	92	0.87	1	1	1.45	2379.96	0.74077	47	137.1	25	4	1	1	78.9	3.47	1.01						13848.5	2	1763	87.085	19.7584	4	169.185	38.3857	1	83.905	42.833	4	15.05
66521	7	2	8	6-11	3	2	94	1.62	2	1	1.45	2028.18	0.600292	26.2	130.5	15.4	1	0	0	57	3.41	0.98						22721.1	2	1217.5	41.95	13.7823	2	156.69	51.4793	2	50.03	36.9832	3	8.6
66706	7	1	8	6-11	6	1	94	1.79	2	1	1.45	2532.12	1.37335	31.3	128.7	18.9	3	1	0	68	4.58	1.55						15249.6	2	3477.5	98.665	11.349	1	495.935	57.045	4	123.65	32.0014	2	18.85
66787	7	2	8	6-11	2	2	93	0.89	1	1	1.45	2313.17	0.611713	42.7	136.3	23	4	1	1	74.8	4.45	0.93						5226.98	2	1415	73.355	20.7364	4	178.03	50.3265	2	48.155	30.6286	2	11.3
66818	7	2	8	6-11	3	2	100	5	2	1	1.45	2457.97	0.483936	46	145.8	21.6	4	1	1	75.3	4.5	1.81						17895.7	2	1189.5	43.385	14.5893	2	155.235	52.2018	2	47.275	35.7692	3	10.6
66825	7	1	8	6-11	2	1	90	1.56	2	1	1.45	2331.02	0.529381	29.4	134.3	16.3	1	0	0	56	5.9	2.3						55950.2	2	1234	32.135	10.4165	1	199.09	64.5348	4	36.925	26.9307	1	15.9
66868	7	1	8	6-11	6	1	91	5	2	1	1.45	2303.07	1.27091	25	132.9	14.2	1	0	0	54.8	3.93	1.37						3973.84	2	2927	121.615	16.6197	3	467.995	63.9556	4	74.77	22.9904	1	32.2
66971	7	2	8	6-11	6	2	91	4.63	2	2	1.27	1892.57	0.741057	31.3	132.5	17.8	1	0	0	60.8	3.7	1.6						3812.1	2	1402.5	60.86	17.3576	3	160.505	45.7768	1	57.185	36.6963	3	7.4
67054	7	2	8	6-11	1	1	94	0.97	1	1	1.45	2003.72	0.89708	23.7	131.4	13.7	1	0	0	51.3	5.09	1.53						23256.3	2	1797.5	61.03	13.5811	2	195.54	43.5138	1	90.13	45.1277	4	15.5
67086	7	1	8	6-11	1	2	98	0.4	1	1	1.45	2398.68	0.676205	24.6	133	13.9	1	0	0	51.5	4.34	1.53						7345.81	2	1622	51.295	12.6498	1	251.22	61.9531	4	48.565	26.9473	1	17.25
67101	7	2	8	6-11	1	3	92	0.46	1	1	1.45	1995.43	0.712878	27.2	126.1	17.1	1	0	0	64.9	3.44	1.58						13776.3	2	1422.5	52.825	14.8541	2	188.17	52.9125	3	53.645	33.9406	2	13.6
67104	7	1	8	6-11	4	2	97	1.08	1	1	1.45	2410.62	1.27478	24.1	123.8	15.7	1	0	0	52.6	3.57	1.34						39764.2	2	3073	89.74	11.6811	1	397.79	51.7787	2	128.67	37.684	3	19.7
67124	7	2	8	6-11	3	1	94	1.06	1	1	1.45	2379.05	0.795906	42.9	142.3	21.2	3	1	0	73.1	3.96	1.11						18494	2	1893.5	73.815	15.5933	3	277.25	58.5688	4	60.04	28.5376	1	18.3
67138	7	2	8	6-11	2	1	93	5	2	1	1.45	1933.19	0.82506	23.7	124.7	15.2	1	0	0	55.1	3.83	1.58						28319.1	2	1595	56.165	14.0853	2	196.49	49.2765	2	67.66	38.1781	4	13.85
67167	7	1	8	6-11	2	2	90	0.7	1	1	1.45	2403.85	0.742142	27.3	128.3	16.6	1	0	0	55.2	3.65	1.24						4281.13	2	1784	61.455	13.7791	2	237.205	53.185	3	64.71	32.6452	2	8.2
67206	7	1	8	6-11	7	1	101	1.26	1	1	1.45	2473.32	1.41813	31.6	140.5	16	1	0	0	58.6	4.37	1.73						60889.7	2	3507.5	92.145	10.5083	1	488.7	55.732	3	138.63	35.5715	3	23.05
67254	7	1	8	6-11	1	2	102	1.02	1	1	1.45	2631.53	0.832215	31.2	130.7	18.3	1	0	0	66	3.78	1.19						9017.38	2	2190	73.405	13.4073	2	271.615	49.61	2	94.51	38.8397	4	16.7
67282	7	2	8	6-11	1	2	96	1.11	1	1	1.45	2052.8	0.860288	29.1	129.1	17.5	1	0	0	58	5.51	2.15						8637.25	2	1766	69.885	15.829	3	242.195	54.8573	3	61.425	31.3038	2	21.4
67394	7	2	8	6-11	7	1	91	0.66	1	1	1.45	2007.1	0.803896	25.5	129.4	15.2	1	0	0	58.5	5.53	1.45						14095.2	2	1613.5	63.995	15.8649	3	171.25	42.4543	1	78.035	43.5274	4	8.15
67547	7	1	8	6-11	3	1	91	2.15	2	1	1.45	2379.22	0.763486	26.3	129.4	15.7	1	0	0	55	4.81	1.6						55771.9	2	1816.5	55.12	12.1376	1	251.515	55.3845	3	67.4	33.3939	2	11.7
67634	7	2	8	6-11	4	2	97	0.21	1	1	1.45	2321.22	1.04794	36.7	144.8	17.5	1	0	0	59.6	2.95	1.24						7423.14	2	2432.5	78.54	12.9151	2	331.315	54.4814	3	90.305	33.4119	2	17.2
67837	7	1	8	6-11	3	1	98	2.6	2	1	1.45	2436.03	0.616372	29	133.2	16.3	1	0	0	59	3.57	0.98						95723.3	2	1501.5	26.165	6.97036	1	257.135	68.5008	4	43.885	26.3047	1	12.25
67888	7	1	8	6-11	3	2	101	0.73	1	1	1.45	2407.28	0.924487	28.5	131.5	16.5	1	0	0	60	4.37	1.53						12545.8	2	2225.5	102	18.333	4	274.9	49.4091	2	81.665	33.0256	2	12.05
67895	7	1	8	6-11	4	2	100	1.79	2	1	1.45	2478.72	0.640654	31.8	135.7	17.3	1	0	0	56.5	3.49	1.32						4737.79	2	1588	58.51	14.738	2	191.89	48.335	2	65.335	37.0287	3	6.3
67914	7	1	8	6-11	3	3	91	1.1	1	1	1.45	2326.35	0.73828	27.4	133.6	15.4	1	0	0	51.6	4.84	1.55						20766.5	2	1717.5	55.875	13.0131	2	259.855	60.5194	4	55.425	29.0437	1	16.35
67980	7	2	8	6-11	4	2	100	1.34	2	1	1.45	2191.25	0.817341	31.7	138.9	16.4	1	0	0	62.8	4.09	0.98						12831.3	2	1791	82.885	18.5114	4	229.58	51.2741	2	60.675	30.4899	2	12.75
68107	7	2	8	6-11	3	1	101	0.89	1	1	1.45	2159.17	0.891779	34.3	132.5	19.5	3	1	0	69.9	3.8	1.6						33626.5	2	1925.5	84.62	17.5788	4	219.06	45.5071	1	80.39	37.5752	3	12.5
68116	7	1	8	6-11	1	2	98	0.54	1	1	1.45	2332.95	0.663537	28.5	126.8	17.7	1	0	0	62.7	4.32	1.29						9054.24	2	1548	62.24	16.0827	3	210.025	54.27	3	51.575	29.9855	1	10.45
68284	7	1	8	6-11	1	2	98	4.97	2	1	1.45	2513.34	0.922082	25.5	127.1	15.8	1	0	0	56.4	4.06	1.71						24365.9	2	2317.5	94.66	16.3383	3	243.47	42.0229	1	107.93	41.9146	4	8.65
68361	7	1	8	6-11	1	2	102	0.59	1	1	1.45	2317.84	0.743579	29.1	133.7	16.3	1	0	0	57.9	3.36	1.71						17305.4	2	1723.5	56.96	13.2196	2	258.705	60.0418	4	54.265	28.3368	1	18.8
68400	7	1	8	6-11	4	2	99	2.43	2	1	1.45	2283.14	0.796928	25.9	128.9	15.6	1	0	0	54.3	3.62	1.45						3029.57	2	1819.5	58.84	12.9354	2	243.385	53.5059	3	70.405	34.8252	3	8.75
68578	7	1	8	6-11	2	1	94	0.74	1	1	1.45	3492.7	0.682423	70.7	142.4	34.9	4	1	1		4.91	1.32						8724.27	2	2383.5	64.935	10.8974	1	346.395	58.1322	4	82.605	31.1913	2	9.05
68729	7	1	8	6-11	1	2	96	1.11	1	1	1.45	2455.71	0.715068	28.7	124.5	18.5	3	1	0	62.5	5.3	1.71						8237.83	2	1756	81.22	18.5011	4	215.245	49.0308	2	67.26	34.4727	3	12.85
68844	7	1	8	6-11	3	1	98	1.48	2	1	1.45	2438.63	0.673945	34.2	132.8	19.4	3	1	0	66.6	4.11	1.37						335581	2	1643.5	88.04	21.4274	4	200.52	48.8032	2	56.195	30.773	2	12.4
68890	7	2	8	6-11	1	2	102	0.89	1	1	1.45	2083.32	0.789605	32.9	127.1	20.4	3	1	0	74.7	4.4	1.06						48755.9	2	1645	74.925	18.2188	4	249.185	60.5921	4	42.565	23.2878	1	21.3
68921	7	2	8	6-11	3	1	98	2.2	2	1	1.45	2136.26	0.754824	33	132	18.9	3	1	0	59.4	4.19	1.5						20083.4	2	1612.5	44.59	11.0611	1	233.985	58.0428	4	57.56	32.1265	2	10.6
69002	7	1	8	6-11	1	2	98	4.97	2	1	1.45	2512.52	0.585269	31.4	129.1	18.8	3	1	0	64.5	4.4	2.2						22569.7	2	1470.5	53.595	14.5787	2	178.025	48.4257	2	61.395	37.576	3	8.35
69127	7	1	8	6-11	3	2	98	1.61	2	1	1.45	2665.22	0.624338	36.9	142.6	18.1	3	1	0	64.6	3.13	1.47						155407	2	1664	58.84	14.1442	2	230.09	55.3101	3	59.11	31.9706	2	11.25
69128	7	1	8	6-11	4	1	102	0	1	1	1.45	2410.15	1.23623	31.1	130.6	18.2	3	1	0	59.3	4.14	1.22						25857.5	2	2979.5	121.39	16.2967	3	306.41	41.1358	1	141.58	42.7662	4	15.7
69230	7	2	8	6-11	1	3	92	0.81	1	1	1.45	1911.14	0.718943	25.1	120.8	17.2	1	0	0	56	4.11	1.22						20116.6	2	1374	33.74	9.82242	1	201.885	58.7729	4	49.33	32.3122	2	9.85
69234	7	1	8	6-11	4	2	97	0.27	1	1	1.45	2622.33	0.866406	38.5	140	19.6	3	1	0	62.5	4.42	1.37						11087	2	2272	96.63	17.0123	3	293.325	51.6417	2	80.88	32.0387	2	22.2
69359	7	1	8	6-11	4	2	100	0.31	1	1	1.45	3172.82	0.748703	66.5	151.6	28.9	4	1	1	91.3	3.23	1.09						8379.76	2	2375.5	72.15	12.149	1	328.94	55.3888	3	89.265	33.8196	2	20.4
69507	7	2	8	6-11	6	1	97	3.67	2	1	1.45	1959.32	0.882704	22.6	128.6	13.7	1	0	0	52.2	5.09	1.78						4189.48	2	1729.5	57.065	13.198	2	227.12	52.5285	3	70	36.4267	3	15.55
69559	7	2	8	6-11	1	2	94	2.1	2	1	1.45	2409.96	0.956032	45.1	142.4	22.2	4	1	1	83.5	2.97	0.96						35176.3	2	2304	62.255	10.8082	1	351.13	60.9601	4	76.875	30.0293	1	17.75
69611	7	2	8	6-11	7	2	102	5	2	1	1.45	1905.35	0.641088	23.2	122.7	15.4	1	0	0	57.5	4.11	1.32						4245.18	2	1221.5	36.6	11.9853	1	163.41	53.5113	3	50.755	37.3962	3	12.8
69775	7	1	8	6-11	2	3	91	0.83	1	1	1.45	2241.22	0.712558	21.2	124.2	13.7	1	0	0	47.5	4.24	1.53						67444.9	2	1597	53.49	13.3976	2	211.995	53.0983	3	60.735	34.2276	3	11.25
69799	7	2	8	6-11	4	2	95	1.55	2	1	1.45	2065.85	0.837185	28.2	131.5	16.3	1	0	0	63	2.66	1.22						3230.8	2	1729.5	48.255	11.1605	1	248.17	57.3969	4	63.32	32.9506	2	13.75
69839	7	2	8	6-11	1	3	92	0.55	1	1	1.45	2090.92	1.08637	30.9	130.4	18.2	1	0	0	66	3.75	1.53						15277.1	2	2271.5	85.005	14.969	3	284.415	50.0841	2	90.315	35.7841	3	21
69907	7	1	8	6-11	1	2	97	0.6	1	1	1.45	2794.11	1.24655	45.2	140	23.1	4	1	1	80.6	4.71	1.58						51505.4	2	3483	122.685	14.0896	2	422.87	48.5639	2	146.405	37.8307	3	26.15
69953	7	1	8	6-11	2	2	91	2.6	2	1	1.45	2412.99	1.11811	31.8	136.2	17.1	1	0	0	58.3	3.67	1.55						38133.2	2	2698	93.6	13.8769	2	354.45	52.55	3	100.62	33.5649	2	18.65
69967	7	1	8	6-11	3	2	91	1.2	1	1	1.45	2498.07	0.734168	26.5	130.5	15.6	1	0	0	56	3.65	1.63						24168.1	2	1834	66.43	14.4885	2	274.24	59.8124	4	52.8	25.9106	1	13.9
70068	7	2	8	6-11	4	2	90	0.38	1	1	1.45	2045.21	0.939021	27.3	130.7	16	1	0	0	59.3	3.78	1.37						3231.89	2	1920.5	66.325	13.8141	2	220.41	45.9068	1	88	41.2393	4	13.85
70207	7	2	8	6-11	3	1	100	5	2	1	1.45	1973.06	0.931803	24	128.1	14.6	1	0	0	53.5	2.87	1.03						232388	2	1838.5	50.16	10.9132	1	250.715	54.5477	3	74.17	36.3084	3	9.5
70273	7	2	8	6-11	1	2	98	0.18	1	1	1.45	2092.33	1.06054	28.6	133.5	16	1	0	0	56.8	5.53	1.5						14400.4	2	2219	83.45	15.0428	3	314.45	56.6832	3	71.975	29.1922	1	16.7
70289	7	1	8	6-11	3	2	94	2.91	2	1	1.45	2405.22	1.16705	27.8	130.1	16.4	1	0	0	57.6	4.84	1.63						21224.2	2	2807	96.37	13.7328	2	354.64	50.5365	2	114.735	36.7871	3	19.55
70360	7	2	8	6-11	4	2	90	1.63	2	1	1.45	2189.73	1.00538	31.2	139.4	16.1	1	0	0	58.2	5.25	1.45						4273.07	2	2201.5	76.905	13.9732	2	360.395	65.4817	4	51.64	21.1111	1	12.6
70436	7	2	8	6-11	4	2	98	1	1	1	1.45	2308.55	0.667301	39.8	139.6	20.4	3	1	0	74.3	3.83	1.19						10302.5	2	1540.5	67.835	17.6138	4	205.24	53.2918	3	52.605	30.7332	2	16.95
70885	7	1	8	6-11	1	2	103	0.22	1	1	1.45	2562.91	0.641263	34.5	137.9	18.1	1	0	0	64.3	4.37	1.89						4754.12	2	1643.5	77.975	18.9778	4	219.84	53.5053	3	52.235	28.6045	1	18.8
70943	7	1	8	6-11	1	1	90	0.17	1	1	1.45	3007.02	0.938137	56.6	146.6	26.3	4	1	1	91.4	4.01	0.98						52208.7	2	2821	127.41	18.0659	4	308.69	43.7703	1	120.43	38.4215	4	21.65
71151	7	2	8	6-11	4	2	96	0.67	1	1	1.45	2958.98	0.541064	88.5	138.6	46.1	4	1	1	119.9	4.5	1.09						10334.4	1	1601	58.085	14.5122	2	228.695	57.138	4	53.23	29.9232	1	19.05
71406	7	2	8	6-11	4	2	96	0.38	1	1	1.45	1976.46	0.797892	26.5	125.2	16.9	1	0	0	55.3	4.14	1.4						15464.3	2	1577	71.9	18.2372	4	175.585	44.5365	1	65.99	37.6607	3	7
71454	7	2	8	6-11	3	1	94	1.04	1	1	1.45	2194.93	1.41781	33.6	136.8	18	1	0	0	66	4.03	1.47						14936.3	2	3112	106.055	13.6317	2	415.31	53.3817	3	116.26	33.6228	2	25.05
71541	7	2	8	6-11	1	2	94	1.08	1	1	1.45	2013.22	1.38708	24.4	131.4	14.1	1	0	0	54.4	4.32	1.63						13523	2	2792.5	105.225	15.0725	3	333.6	47.7851	2	114.435	36.8815	3	17
71572	7	1	8	6-11	3	2	98	3.58	2	1	1.45	2413.1	0.790061	25.7	125.9	16.2	1	0	0	58.3	3.72	1.19						25618.1	2	1906.5	55.87	11.722	1	244.735	51.3475	2	80.575	38.037	4	15.65
71592	7	2	8	6-11	1	2	94	2.29	2	1	1.45	2841.91	0.686511	66.3	156.1	27.2	4	1	1	100.4	4.29	0.83						6082.14	2	1951	71.045	14.5659	2	258.365	52.9708	3	74.885	34.5446	3	16.05
71607	7	2	8	6-11	1	2	102	0.57	1	1	1.45	2334.51	0.551937	42.1	139.1	21.8	4	1	1	74.8	3.93	0.88						37178.5	2	1288.5	67.655	21.0027	4	168.195	52.2142	2	38.38	26.8079	1	5.65
71692	7	1	8	6-11	3	3	92	0.81	1	1	1.45	2281.1	0.912059	23.2	124.1	15.1	1	0	0	55.2	4.65	2.04						62592	2	2080.5	67.19	12.918	2	289.935	55.7433	3	76.625	33.1471	2	19.3
71795	7	2	8	6-11	7	1	94	0.3	1	1	1.45	2114.28	0.632841	28.2	136.1	15.2	1	0	0	61.1	4.78	1.37						32814.2	2	1338	39.23	11.728	1	195.28	58.3797	4	47.815	32.1626	2	11.4
71817	7	1	8	6-11	4	2	100	1.1	1	1	1.45	2764.15	0.87423	38	132.8	21.5	4	1	1	71.1	4.42	0.93						35219.6	2	2416.5	78.995	13.0759	2	287.645	47.6135	1	105.555	39.3128	4	18.95
71845	7	1	8	6-11	7	1	99	3.99	2	1	1.45	2448.9	0.748294	32	133.4	18	1	0	0	62.3	3.75	1.27						4595.45	2	1832.5	54.945	11.9935	1	261.125	56.9986	4	64.405	31.6314	2	9.8
109304	66	2	9	6-11	3	1	149	3.5	2	1	1.45	2160.85	1.13265	30.9	137.7	16.3	1	0	0	60.8	4.58	2.12						10147.6	2	2447.5	70.64	11.5448	1	324.5	53.0337	3	97.745	35.943	3	23.45
109475	66	1	9	6-11	1	1	162	1.91	2	1	1.45	2523.63	0.675021	36.5	136.9	19.5	3	1	0	66.5	4.65	1.94						14386.2	2	1703.5	48.16	11.3085	1	232.77	54.6569	3	65.785	34.7558	3	14.45
109540	66	2	9	6-11	4	1	163	0.98	1	1	1.45	2478.28	0.609899	50.1	143.1	24.5	4	1	1	77.1	4.58	1.42						11246.3	2	1511.5	57.12	15.1161	3	187.72	49.6778	2	62.385	37.1462	3	9.9
109584	66	1	9	6-11	3	2	158	1.49	2	1	1.45	2411.31	0.413261	29.8	140.6	15.1	1	0	0	55.6	3.93	1.73						40484.7	2	996.5	36.42	14.6192	2	123.43	49.5454	2	40.385	36.4742	3	3.7
109684	66	1	9	6-11	1	2	166	1.22	1	1	1.45	2577.53	0.644997	36.7	140.3	18.6	1	0	0	60.6	3.85	1.4						7093.05	2	1662.5	60.28	14.5035	2	232.36	55.9062	3	58.265	31.542	2	12.1
109766	66	2	9	6-11	4	1	161	0.52	1	1	1.45	2258.75	0.830107	34.7	142.1	17.2	1	0	0	61.3	4.03	1.4						6655.54	2	1875	74.98	15.9957	3	220.44	47.0272	1	78.815	37.8312	3	14.55
109933	66	2	9	6-11	7	2	157	5	2	1	1.45	1933.37	1.07455	24.3	124.6	15.7	1	0	0	55.6	4.16	1.68						59205.9	2	2077.5	95.265	18.3422	4	243.28	46.8409	1	80.725	34.9711	3	9.2
109935	66	2	9	6-11	3	2	163	1.3	1	1	1.45	2058.61	0.963028	27.4	132.5	15.6	1	0	0	59	5.51	1.58						23531.4	2	1982.5	65.685	13.253	2	262.63	52.9897	3	80.895	36.7241	3	24.45
109951	66	1	9	6-11	4	2	152	0.12	1	1	1.45	2498.67	0.455042	36.3	134.6	20	3	1	0	62.1	3.15	1.58						2699.48	2	1137	32.865	11.562	1	151.655	53.3527	3	45.345	35.8931	3	8.75
110097	66	2	9	6-11	7	1	164	1.42	2	1	1.45	2310.48	1.00109	42.7	136.7	22.9	4	1	1	71.8	4.22	1.71						51675	2	2313	61.66	10.6632	1	287.03	49.6377	2	103.71	40.3541	4	15.45
110179	66	2	9	6-11	3	2	168	2.52	2	1	1.45	2176.33	1.0389	34.6	134.4	19.2	1	0	0	62.7	4.42	1.03						39558.2	2	2261	49.995	8.84476	1	325.035	57.5029	4	86.375	34.3819	3	11.05
110423	66	2	9	6-11	4	1	172	1.26	1	1	1.45	2454.95	0.798795	41.4	152.1	17.9	1	0	0	64.8	4.53	1.81						29905.2	2	1961	84.745	17.2861	3	244.65	49.9031	2	72.965	33.4873	2	13.6
110455	66	2	9	6-11	7	2	156	0.61	1	1	1.45	2181.38	0.735545	32.8	137.2	17.4	1	0	0	60.4	3.85	1.55						6745.03	2	1604.5	59.275	14.7772	2	227.22	56.6457	3	52.95	29.7008	1	13.75
110459	66	1	9	6-11	3	2	164	0.24	1	1	1.45	2417.13	1.29699	30.9	138	16.2	1	0	0	64	3.78	2.07						15484.3	1	3135	88.475	11.2887	1	367.145	46.8447	1	147.715	42.4062	4	16.95
110539	66	2	9	6-11	6	2	170	1.84	2	2	1.27	1916.79	1.02306	28.8	139.1	14.9	1	0	0	57.4	3.75	1.24						20237.6	2	1961	69.175	14.1101	2	292.235	59.6094	4	60.99	27.9913	1	15.85
110574	66	1	9	6-11	4	2	169	0.79	1	1	1.45	2552.8	0.807348	34	135.7	18.5	1	0	0	57.5	3.44	1.58						4082.83	2	2061	45.54	8.83843	1	293.885	57.0374	4	80.605	35.1987	3	13.95
110643	66	2	9	6-11	1	1	172	1.42	2	1	1.45	2112.4	0.864419	30.2	134	16.8	1	0	0	61.1	4.03	1.14						9271.56	2	1826	63.295	13.8653	2	244.005	53.4513	3	69.14	34.0778	2	15.85
110885	66	1	9	6-11	3	2	164	1.77	2	1	1.45	2529.99	1.08222	34.3	136.4	18.4	1	0	0	66.8	4.22	1.32						25920	2	2738	98.275	14.3572	2	325.025	47.4836	1	120.565	39.6306	4	19.4
110903	66	1	9	6-11	7	1	161	1.63	2	1	1.45	2269.2	0.990657	25.2	125.7	15.9	1	0	0		5.46	1.97						15764.2	2	2248	88.15	15.6851	3	278.22	49.5053	2	89.095	35.6697	3	18.85
110994	66	1	9	6-11	6	1	169	5	2	1	1.45	2610.6	0.812647	32.3	144.4	15.5	1	0	0	58.7	4.22	1.24						10826.1	2	2121.5	82.71	15.5946	3	282.06	53.1812	3	77.55	32.8989	2	15.45
111022	66	1	9	6-11	3	2	158	1.55	2	1	1.45	2787.9	0.622691	38.9	139.5	20	3	1	0	72.5	3.67	1.66						9223.03	2	1736	40.95	9.43548	1	240.97	55.523	3	68.23	35.3727	3	12.4
111237	66	2	9	6-11	4	2	172	1.87	2	1	1.45	2482.11	0.702225	47.9	146.3	22.4	4	1	1	74	3.96	1.06						6625.59	2	1743	70.055	16.0769	3	227.84	52.2869	2	63.62	32.8503	2	17.3
111597	66	2	9	6-11	1	1	168	1.66	2	1	1.45	2408.24	0.436834	43	145.6	20.3	3	1	0	69	3.39	0.96						22230.3	2	1052	45.69	17.3726	3	121.375	46.1502	1	43.675	37.3645	3	4.6
111740	66	1	9	6-11	7	2	158	2.75	2	1	1.45	2463.33	0.797092	30.8	137.9	16.2	1	0	0	58.8	3.8	1.58						41794.4	2	1963.5	55.255	11.2564	1	279.675	56.9748	4	72	33.0023	2	8.8
111775	66	1	9	6-11	4	2	171	1.15	1	1	1.45	2555.79	1.34303	36.3	142.4	17.9	1	0	0	59.6	4.09	1.71						11100.9	2	3432.5	82.085	9.56562	1	507.315	59.119	4	124.035	32.5219	2	24.25
111891	66	2	9	6-11	3	2	158	1.49	2	1	1.45	2589.2	0.862236	52.3	150.8	23	4	1	1	86.3	3.62	1.4						27735.8	2	2232.5	66.97	11.9991	1	293.43	52.5742	3	92.535	37.3041	3	12.2
111916	66	2	9	6-11	3	1	157	1.22	1	1	1.45	2148.75	0.545433	29	139	15	1	0	0	55.4	4.19	1.16						11532.6	2	1172	22.215	7.58191	1	193.065	65.8925	4	36.765	28.2325	1	6.45
112155	66	1	9	6-11	7	2	164	1.8	2	2	1.27	2315.92	0.781546	39	139.1	20.2	3	1	0	71	3.39	1.58						4750.2	2	1810	53.285	11.7757	1	253.48	56.0177	3	69.21	34.4138	3	14.55
112298	66	2	9	6-11	3	2	158	0.76	1	1	1.45	2018.58	0.569459	26.7	129.6	15.9	1	0	0	59.5	4.47	0.93						30608	2	1149.5	33.47	11.6468	1	178.8	62.2184	4	34.78	27.231	1	7.75
112366	66	2	9	6-11	4	1	150	0.35	1	3	1.12	2145.92	0.879341	64	145.5	30.2	4	1	1	87.6	4.78	1.45						6970.01	2	1887	55.175	11.6958	1	228.075	48.3466	2	83.415	39.7846	4	10.7
112473	66	1	9	6-11	4	1	151	0.02	1	1	1.45	2459.98	0.867082	33.3	142.6	16.4	1	0	0	63.8	3.72	1.29						7120.34	2	2133	63.09	11.8312	1	233.83	43.85	1	108.69	45.8608	4	13.75
112487	66	2	9	6-11	4	2	171	5	2	1	1.45	2360.62	0.73667	40.5	144.3	19.5	3	1	0	64.4	3.08	1.42						4801.49	2	1739	37.39	8.60035	1	248.735	57.2133	4	68.44	35.4204	3	15.15
112758	66	1	9	6-11	1	1	151	0.56	1	1	1.45	2599.26	1.36327	35.2	139	18.2	1	0	0	60.4	3.54	1.86						23374.7	2	3543.5	116.315	13.13	2	532.555	60.1163	4	108.93	27.6667	1	25.3
112796	66	1	9	6-11	1	2	154	0.49	1	3	1.12	1972.92	1.41947	30.3	125.8	19.1	1	0	0	70.7	3.72	1.19						43301.5	2	2800.5	90.615	12.9427	2	388.16	55.4415	3	101.945	32.7622	2	25.3
112836	66	2	9	6-11	2	1	149	0.18	1	1	1.45	2111.65	0.708452	34.1	128.9	20.5	3	1	0	64.9	4.55	1.19						20778.9	2	1496	42.35	11.3235	1	196.23	52.4679	3	60.515	36.4061	3	10.85
112903	66	2	9	6-11	3	2	156	4.85	2	1	1.45	2206.28	0.756702	31.3	141.5	15.6	1	0	0	60.1	3.36	1.22						11480.3	2	1669.5	46.62	11.1698	1	220.03	52.7176	3	68.53	36.9434	3	9.85
113019	66	1	9	6-11	4	1	172	2.2	2	2	1.27	2045.94	1.0973	27.3	135.2	14.9	1	0	0	53.4	4.99	2.17						11200.4	2	2245	92.665	16.5105	3	230.405	41.0521	1	108.49	43.4927	4	13.95
113050	66	2	9	6-11	1	1	162	0.59	1	1	1.45	2074.81	1.09384	30.3	130.3	17.8	1	0	0	60	4.09	1.19						15115.5	2	2269.5	62.855	11.0782	1	300.155	52.9024	3	92.63	36.7336	3	12.4
113112	66	1	9	6-11	1	1	151	1.49	2	2	1.27	2130.58	0.637854	26.3	133.1	14.8	1	0	0	57.5	3.98	1.45						5188.37	2	1359	46.105	13.5703	2	175.66	51.7027	2	53.095	35.1623	3	10.2
113265	66	2	9	6-11	4	2	151	0.49	1	1	1.45	2017.03	0.89116	25.5	131	14.9	1	0	0	52.3	4.42	1.68						2547.72	2	1797.5	56.715	12.6209	1	231.91	51.6072	2	72.315	36.2078	3	8.4
113299	66	2	9	6-11	3	1	164	5	2	1	1.45	2290.3	0.566738	34	146	16	1	0	0	59.2	3.78	1.58						165325	2	1298	54.385	16.7596	3	161.12	49.6518	2	49.575	34.374	3	11.1
113382	66	2	9	6-11	3	1	157	0.42	1	1	1.45	2100.66	0.721203	29.8	133.4	16.7	1	0	0	62.8	3.7	1.32						52416.7	2	1515	41.495	10.9558	1	249.355	65.8363	4	41.35	24.5644	1	16.8
113417	66	2	9	6-11	1	2	172	1.92	2	1	1.45	2180.99	0.854427	30.6	140	15.6	1	0	0	55.9	3.41	1.4						12601.6	2	1863.5	65.885	14.1422	2	254.38	54.6026	3	66.92	32.3198	2	17.05
113490	66	1	9	6-11	7	2	167	1.62	2	1	1.45	2290.33	0.702736	21.3	125.2	13.6	1	0	0	51.7	4.63	1.76						3195.81	2	1609.5	49.355	12.2659	1	219.105	54.4529	3	62.525	34.9627	3	15.8
113720	66	2	9	6-11	3	1	157	3.06	2	1	1.45	1946.68	1.46121	22.1	128.7	13.3	1	0	0	53.8	4.32	1.71						58763.7	2	2844.5	102.715	14.444	2	317.275	44.6159	1	130.725	41.3614	4	14.45
113901	66	1	9	6-11	4	1	168	1.15	1	3	1.12	2202.86	1.07519	35.2	139.8	18	1	0	0	62.4	3.83	1.53						8625.66	2	2368.5	99.845	16.8621	3	250.71	42.3407	1	107.575	40.8771	4	10.3
113902	66	1	9	6-11	4	1	166	2.78	2	1	1.45	2322.58	0.602562	26.7	127.8	16.3	1	0	0	54.5	4.53	1.71						10968.6	2	1399.5	58.535	16.7303	3	178.02	50.881	2	51.6	33.1833	2	10.3
113919	66	2	9	6-11	7	2	163	0.87	1	1	1.45	2416.84	0.774772	47.9	140.1	24.4	4	1	1	74.6	4.71	1.27						10023.5	2	1872.5	66.94	14.2996	2	229.345	48.9923	2	77.325	37.1656	3	11.25
113923	66	1	9	6-11	4	1	150	1.9	2	2	1.27	2228.59	0.765957	32.1	136.3	17.3	1	0	0	66.6	2.74	0.83						5865.43	2	1707	70.48	16.5155	3	171.945	40.2917	1	81.87	43.1652	4	7.85
114091	66	2	9	6-11	1	2	166	2.52	2	1	1.45	2127.61	0.747082	30.7	134.8	16.9	1	0	0	60.1	4.29	1.73						7738.36	2	1589.5	40.48	10.1869	1	220.93	55.5974	3	63.19	35.7792	3	10.35
114126	66	1	9	6-11	4	2	152	0.6	1	1	1.45	2794.47	0.861166	45.9	144.7	21.9	4	1	1	71.2	3.67	1.53						13829.2	2	2406.5	77.66	12.9084	2	287.41	47.7723	2	105.66	39.5155	4	14.55
114156	66	2	9	6-11	6	1	162	1.22	1	2	1.27	1806.03	0.759675	25.3	131.6	14.6	1	0	0	57.3	4.37	1.4						5823.2	2	1372	42.2	12.3032	1	196.855	57.3921	4	47.31	31.0343	2	10.35
114711	66	2	9	6-11	4	2	152	2.32	2	1	1.45	2604.45	0.896159	58	144.9	27.6	4	1	1	81.1	3.8	1.4						3447.73	2	2334	77.185	13.2279	2	297.495	50.9846	2	94.08	36.2776	3	14.25
114786	66	1	9	6-11	7	1	156	2.48	2	1	1.45	2449.9	0.982081	35	140.1	17.8	1	0	0	61	3.47	1.47						4115.75	2	2406	78.365	13.0283	2	258.455	42.9684	1	118.62	44.3716	4	13.2
114817	66	1	9	6-11	4	1	156	0.61	1	1	1.45	2413.28	1.39167	28.8	129.3	17.2	1	0	0	57.5	5.61	2.04						8082.1	2	3358.5	109.34	13.0225	2	419.31	49.9402	2	138.855	37.2099	3	17.75
115010	66	1	9	6-11	3	2	153	5	2	1	1.45	2330.1	0.770997	29.4	140.8	14.8	1	0	0	59.5	4.19	1.4						36642.3	2	1796.5	68.47	15.2452	3	196.095	43.6616	1	85.055	42.6104	4	19.25
115087	66	2	9	6-11	3	2	153	5	2	1	1.45	2382.22	0.855713	43.1	143	21.1	3	1	0	71.8	4.76	1.19						57456.9	2	2038.5	89.355	17.5335	3	225.965	44.3395	1	87.92	38.8168	4	19.4
115327	66	2	9	6-11	4	2	152	0.77	1	1	1.45	2168	0.715405	29.1	140.7	14.7	1	0	0	53.7	4.29	1.63						2530.43	2	1551	59.37	15.3114	3	237.765	61.3191	4	41.35	23.9942	1	9.95
115408	66	2	9	6-11	3	1	153	0.99	1	2	1.27	1896.13	1.03632	33.5	130.8	19.6	1	0	0	74.7	6	0.93						125812	2	1965	52.675	10.7226	1	300.19	61.1074	4	67.175	30.7672	2	21.35
115620	66	2	9	6-11	4	2	156	2.4	2	1	1.45	2760.2	0.557569	68.7	145.9	32.3	4	1	1	91.7	3.93	1.01						2094.41	2	1539	35.9	9.33073	1	229.05	59.5322	4	54.49	31.8655	2	8.5
115863	66	1	9	6-11	4	1	161	1.26	1	1	1.45	3035.12	0.837692	60.3	144.7	28.8	4	1	1	91.1	3.98	1.6						27899.5	2	2542.5	85.8	13.4985	2	356.92	56.1526	3	92.77	32.8389	2	28
116156	66	2	9	6-11	3	2	158	2.08	2	1	1.45	2188.76	1.16002	37.3	132.1	21.4	3	1	0	79.6	4.89	0.91						42712.1	2	2539	67.33	10.6073	1	320.3	50.4608	2	112.985	40.0498	4	12.75
116273	66	2	9	6-11	7	2	165	0.59	1	1	1.45	2324.31	0.717418	38.6	143.3	18.8	1	0	0	65.4	3.59	1.09						3708.16	2	1667.5	57.725	13.8471	2	228.7	54.8606	3	59.275	31.9925	2	8.85
116289	66	2	9	6-11	4	1	170	0.42	1	1	1.45	2235.51	0.675015	32.6	142.6	16	1	0	0	63.3	3.15	1.09						7776	2	1509	57.945	15.3598	3	193.86	51.3877	2	57.05	34.0258	2	14.2
116393	66	2	9	6-11	4	1	150	1.13	1	1	1.45	2352.93	0.670228	35.9	149.5	16.1	1	0	0	57.5	5.56	1.06						2876.44	2	1577	54.44	13.8085	2	204.445	51.8567	2	61.245	34.9528	3	13.45
116543	66	2	9	6-11	3	2	158	1.75	2	1	1.45	2348.5	0.565041	46.2	135.8	25.1	4	1	1	85.7	4.03	1.11						61031	2	1327	39.465	11.896	1	151.785	45.7528	1	63.82	43.2841	4	7.8
116592	66	2	9	6-11	2	1	172	1.37	2	1	1.45	2082.17	0.847433	34.1	126.1	21.4	3	1	0	73.5	5.09	0.93						48046.7	2	1764.5	59.985	13.5982	2	236.86	53.6945	3	67.765	34.5642	3	19.5
116658	66	2	9	6-11	3	2	149	1.78	2	1	1.45	2472.73	0.562738	54.5	136.9	29.1	4	1	1	89.2	4.65	1.32						22381.5	2	1391.5	36.97	10.6274	1	179.22	51.5185	2	59.38	38.406	4	6
116777	66	2	9	6-11	6	1	169	5	2	1	1.45	2154.42	0.57115	31.9	135.8	17.3	1	0	0	61.8	5.12	1.24						22977	2	1230.5	31.85	10.3535	1	195.345	63.501	4	38.655	28.2727	1	15.35
116903	66	2	9	6-11	3	2	156	2.91	2	1	1.45	2322.34	0.959161	38.3	143.5	18.6	1	0	0	61.3	3.72	1.47						6487.42	2	2227.5	87.945	15.7926	3	266.645	47.8824	2	90.01	36.3677	3	14.8
117109	66	1	9	6-11	6	2	164	4.76	2	1	1.45	2460.24	1.16655	30.7	130.5	18	1	0	0	59.6	3.9	1.58						3179.28	2	2870	192.42	26.8181	4	198.345	27.6439	1	143.895	45.1239	4	14.15
117362	66	2	9	6-11	7	2	163	0.87	1	1	1.45	2016.59	0.905985	25.7	130.7	15	1	0	0	53.1	3.75	1.42						10023.5	2	1827	64.93	14.2157	2	221.66	48.5298	2	77.4	38.1281	4	10.4
117532	66	1	9	6-11	4	1	167	0.67	1	1	1.45	2798.6	0.454155	43.4	135.6	23.6	4	1	1	76	3.65	1.5						2988.35	2	1271	33.325	10.4878	1	166.56	52.4186	3	54.485	38.581	4	6.95
117555	66	2	9	6-11	4	1	168	0.66	1	1	1.45	2054.65	0.665806	26.1	133.8	14.6	1	0	0	49.9	6.21	1.58						2856.19	2	1368	51.82	15.152	3	171.47	50.1374	2	53.865	35.4375	3	9.9
117799	66	1	9	6-11	4	1	167	1.18	1	3	1.12	2402.25	0.481008	50.9	140.6	25.7	4	1	1	80	4.63	1.55						4838.65	2	1155.5	45.305	15.6833	3	164.215	56.8464	3	36.99	28.8109	1	4.9
117861	66	1	9	6-11	4	1	150	1.17	1	3	1.12	2443.66	0.8076	55.7	144.1	26.8	4	1	1	79.8	3.26	0.8						3282.62	2	1973.5	108.09	21.9083	4	201.555	40.8523	1	80.97	36.9258	3	12.7
117926	66	1	9	6-11	3	2	164	4.25	2	1	1.45	2821.17	1.03734	47.6	142.7	23.4	4	1	1	76.5	5.09	1.27						10467.4	2	2926.5	98.02	13.3976	2	361.35	49.3901	2	122.79	37.7622	3	16.2
118016	66	2	9	6-11	4	1	161	2.24	2	1	1.45	2343.33	0.57269	44.5	137.5	23.5	4	1	1	71.8	5.59	1.09						31545.6	2	1342	40.855	12.1773	1	167.76	50.003	2	58.15	38.9978	4	12.6
118099	66	1	9	6-11	3	1	171	4.97	2	1	1.45	2954.36	0.784263	54.9	146.2	25.7	4	1	1	86.3	2.56	0.78						31378.3	2	2317	76.85	13.2672	2	344.735	59.514	4	73.48	28.5421	1	19.15
118159	66	1	9	6-11	4	2	153	2.37	2	1	1.45	2724.6	1.07557	42.6	143.7	20.6	3	1	0	70	4.03	1.58						17305.7	2	2930.5	83.665	11.4199	1	382.88	52.2614	2	122.325	37.5678	3	18.85
118160	66	1	9	6-11	3	1	157	0.8	1	1	1.45	2420.1	0.59357	27.4	129.4	16.4	1	0	0	57.7	4.6	1.32						36801.7	2	1436.5	45.22	12.5917	1	200.83	55.922	3	51.215	32.0874	2	5.7
118485	66	2	9	6-11	2	2	151	0.21	1	1	1.45	2161.21	1.51697	32.4	135.8	17.6	1	0	0	63.3	4.6	1.55						12204.7	2	3278.5	96.215	11.7389	1	452.69	55.2314	3	122.255	33.5609	2	30.7
118551	66	1	9	6-11	7	1	162	1.76	2	1	1.45	2571.01	0.832943	29.6	134.3	16.4	1	0	0	61	3.93	1.73						8840.38	2	2141.5	68.06	12.7126	1	240.135	44.8536	1	104.345	43.8527	4	13.2
118716	66	2	9	6-11	1	2	160	0.43	1	1	1.45	2690.57	0.723824	60.7	149.6	27.1	4	1	1		3.9	1.01						10769.4	2	1947.5	79.235	16.2742	3	218.27	44.8308	1	83.95	38.7959	4	15.7
119116	66	1	9	6-11	4	2	152	2.45	2	1	1.45	2365.82	0.603174	26.2	130.5	15.4	1	0	0	50.5	3.44	1.6						3031.56	2	1427	48.52	13.6006	2	194.15	54.4219	3	51.475	32.465	2	8.45
119180	66	1	9	6-11	4	1	172	0.93	1	1	1.45	2503.31	0.661523	30.6	138.1	16	1	0	0	56	4.27	1.53						6159.19	2	1656	75.245	18.1751	4	169.865	41.0302	1	75.915	41.2582	4	7
119351	66	2	9	6-11	1	2	168	0.53	1	1	1.45	2008.97	0.536096	27	128.3	16.4	1	0	0	58.2	3.65	1.37						16860	2	1077	50.63	18.8041	4	148.34	55.0938	3	31.135	26.0181	1	10.7
119352	66	1	9	6-11	1	2	156	0.47	1	1	1.45	2915.56	0.499046	44.4	135.9	24	4	1	1	79.6	3.96	1.32						18824.9	2	1455	41.105	11.3003	1	216.84	59.6124	4	47.865	29.6072	1	15.85
119371	66	1	9	6-11	3	1	172	0.69	1	1	1.45	2825.04	0.574327	43.8	136.7	23.4	4	1	1	80.7	4.27	1.66						107683	2	1622.5	56.6	13.9538	2	175.9	43.3652	1	79.085	43.8684	4	5.05
119475	66	2	9	6-11	7	1	154	1.67	2	3	1.12	1870.24	1.13462	38.4	144.6	18.4	1	0	0	60.7	2.79	1.45						9095.3	2	2122	57.65	10.8671	1	245.98	46.3676	1	105.925	44.9258	4	15.25
119517	66	2	9	6-11	7	1	149	5	2	1	1.45	2017.01	0.838867	24.8	131.9	14.3	1	0	0	55	4.76	1.89						5755.38	2	1692	66.485	15.7175	3	209.72	49.5792	2	69.76	37.1064	3	20.55
119856	66	2	9	6-11	3	2	169	5	2	1	1.45	2116.41	0.638108	32.9	130.9	19.2	3	1	0	64.5	4.45	1.71						19336.9	2	1350.5	50.795	15.0448	3	169.14	50.097	2	53.565	35.6968	3	11.45
120015	66	1	9	6-11	3	2	156	1.24	1	2	1.27	3118.99	0.470666	78.1	156.7	31.8	4	1	1	97.9	5.2	0.96						5162.63	1	1468	34.36	9.3624	1	204.12	55.6185	3	57.925	35.5126	3	7.2
120189	66	1	9	6-11	7	2	157	3.43	2	1	1.45	2287.16	0.82701	25.3	123.2	16.7	1	0	0	55.7	3.9	1.55						16807.8	2	1891.5	100.465	21.2456	4	249.035	52.664	3	56.395	26.8335	1	9.85
120266	66	2	9	6-11	1	2	166	1.41	2	3	1.12	2173.46	0.718441	68.1	143.6	33	4	1	1	92.4	4.55	1.16						5634.07	2	1561.5	55.735	14.2773	2	206.2	52.821	3	59.245	34.147	3	11.5
120341	66	1	9	6-11	3	2	161	3.98	2	1	1.45	2787.09	0.797246	40.9	143.4	19.9	3	1	0	75.8	3.28	1.29						29070	2	2222	61.8	11.1251	1	302.52	54.459	3	87.62	35.4896	3	19.8
120342	66	2	9	6-11	4	1	151	0.48	1	2	1.27	2166.51	0.616659	40.5	151.1	17.7	1	0	0	69.4	4.03	1.34						22758.2	2	1336	85.385	25.5644	4	120.27	36.009	1	57.105	38.4689	4	9.5
120374	66	2	9	6-11	3	2	149	3.12	2	1	1.45	2004.71	1.12086	25.6	129.7	15.2	1	0	0	56.2	4.01	1.66						4924.24	2	2247	87.86	15.6404	3	275.25	48.9987	2	87.295	34.9646	3	18.85
120449	66	1	9	6-11	1	2	165	0.48	1	1	1.45	2815.14	0.600148	41.2	136.7	22	4	1	1	78.3	4.89	1.37						66179.3	2	1689.5	82.895	19.6259	4	214.785	50.8517	2	57.935	30.8621	2	11.7
120559	66	1	9	6-11	2	1	155	0	1	1	1.45	2448.11	0.858826	27.8	128.3	16.9	1	0	0	60.2	4.73	1.58						11136.6	2	2102.5	90.525	17.2224	3	269.57	51.2856	2	76.66	32.8152	2	16.45
120606	66	1	9	6-11	4	1	150	1.49	2	1	1.45	2625.99	0.872815	34.9	147.8	16	1	0	0	61.1	3.96	1.76						4342.38	2	2292	75.22	13.1274	2	275.995	48.1667	2	100.425	39.4339	4	13.45
120626	66	1	9	6-11	4	1	150	3.56	2	3	1.12	2075.46	0.390033	29	134.8	16	1	0	0	63.3	3.13	1.32						6006.57	2	809.5	41.955	20.7313	4	89.39	44.1705	1	31.745	35.294	3	3.25
120724	66	1	9	6-11	4	1	171	0.66	1	1	1.45	2396.4	0.531838	29.9	137.6	15.8	1	0	0	56.6	3	1.47						2104.18	2	1274.5	38.555	12.1004	1	172.075	54.0055	3	48.715	34.4005	3	10.55
120729	66	1	9	6-11	4	2	170	5	2	2	1.27	2532.46	0.972374	37.1	142.5	18.3	1	0	0	69.7	3.21	1.32						5583.13	1	2462.5	104.115	16.9121	3	277.075	45.0071	1	108.395	39.6164	4	22.95
121285	66	2	9	6-11	1	2	152	3.85	2	1	1.45	1946.48	0.685598	24.8	125.2	15.8	1	0	0	56.8	4.91	1.5						7059.58	2	1334.5	54.635	16.3762	3	178.27	53.4342	3	45.965	30.9993	2	9.4
121403	66	1	9	6-11	7	2	162	1.78	2	1	1.45	2453.3	0.669098	28.5	133.4	16	1	0	0	59.6	3.41	1.11						48176.6	2	1641.5	63.52	15.4785	3	199.86	48.7018	2	66.875	36.6662	3	7.5
121518	66	2	9	6-11	3	1	156	1.73	2	1	1.45	2210.55	0.930539	32.7	140.1	16.7	1	0	0	71.5	3.21	0.75						57266.1	2	2057	56.74	11.0335	1	258.575	50.282	2	91.02	39.824	4	9.1
121615	66	1	9	6-11	3	2	172	5	2	1	1.45	2603.28	1.00489	33	137.8	17.4	1	0	0	59.3	3.8	2.22						102222	2	2616	90.36	13.8165	2	311.575	47.6414	1	113.19	38.9415	4	10.5
121627	66	2	9	6-11	4	2	172	3.19	2	1	1.45	2216.89	1.15996	33.4	139.8	17.1	1	0	0	60.6	3.1	1.4						9475.28	2	2571.5	75.955	11.8149	1	367.11	57.1044	4	91.25	31.9366	2	11.95
121658	66	2	9	6-11	3	2	150	1.96	2	1	1.45	2359.24	0.73032	51.8	129.6	30.8	4	1	1	92.9	5.33	1.27						7866.42	2	1723	59.2	13.7435	2	218.585	50.7452	2	68.66	35.8642	3	15.2
121683	66	1	9	6-11	1	2	167	2.2	2	1	1.45	2413.79	1.08585	25.6	125.2	16.3	1	0	0	58.1	3.34	1.01						4778.47	2	2621	79.925	12.1976	1	354.84	54.1534	3	102.4	35.1622	3	23.7
121713	66	1	9	6-11	3	2	157	0.28	1	1	1.45	2780.65	0.85106	43.3	148.6	19.6	3	1	0	74.4	4.58	1.11						24442.2	2	2366.5	105.295	17.7976	4	297.255	50.2438	2	87.985	33.4614	2	10.05
121736	66	2	9	6-11	1	2	155	2.19	2	2	1.27	1898.15	0.542372	34.6	129.6	20.6	3	1	0	70	3.26	1.11						2861.78	2	1029.5	26.895	10.4497	1	129.005	50.1234	2	48.05	42.0058	4	12.1
121795	66	2	9	6-11	6	2	171	5	2	1	1.45	2275.92	0.760572	35.5	142.7	17.4	1	0	0	69	3.34	1.22						5967.22	2	1731	56.555	13.0687	2	250.63	57.9157	4	55.275	28.7392	1	23
122281	66	1	9	6-11	2	1	153	5	2	1	1.45	2517.86	0.598326	31.4	124	20.4	3	1	0	85.2	3.88	1.55						12664.1	2	1506.5	71.59	19.0083	4	183.73	48.7833	2	54.235	32.4006	2	9.6
122444	66	1	9	6-11	3	2	167	1.46	2	1	1.45	2544.76	0.610274	32.6	138.6	17	1	0	0	62.7	3.8	1.5						36483.2	2	1553	68.945	17.7579	4	190.52	49.0715	2	61.67	35.7392	3	15.45
122646	66	1	9	6-11	3	1	161	3.79	2	1	1.45	2607.09	0.842511	35.2	134.9	19.3	3	1	0	69.2	3.54	1.4						54980.9	2	2196.5	92.84	16.9069	3	228.505	41.6126	1	101.91	41.7569	4	11.6
122892	66	2	9	6-11	6	1	162	1.22	1	2	1.27	1807.22	0.755302	25.4	131.6	14.7	1	0	0	55.8	4.47	1.78						5823.2	2	1365	37.76	11.0652	1	195.155	57.1883	4	48.975	32.2912	2	10.1
122908	66	1	9	6-11	3	1	155	4.43	2	1	1.45	3311.13	0.548001	66.6	156.5	27.2	4	1	1	92.8	3.15	1.11						177482	2	1814.5	78.6	17.3271	3	196.095	43.2284	1	79.29	39.3282	4	9.05
123086	66	2	9	6-11	3	2	149	5	2	1	1.45	2101.1	1.13179	29.6	133.7	16.6	1	0	0	60.5	5.22	2.17						26520.5	2	2378	69.44	11.6804	1	343.125	57.7166	4	84.165	31.8539	2	18.7
123178	66	1	9	6-11	4	2	163	2.02	2	1	1.45	2840.9	0.434369	39.4	132.1	22.6	4	1	1	68.5	4.22	1.63						3064.07	2	1234	43.095	13.9692	2	156.22	50.6386	2	49.145	35.8432	3	6.2
123259	66	2	9	6-11	2	1	153	0.85	1	3	1.12	2023.74	0.841017	52.5	145.3	24.9	4	1	1	81.2	3.62	1.16						41923.6	2	1702	69.835	16.4125	3	195.205	45.8766	1	73.43	38.829	4	12.3
123379	66	2	9	6-11	4	1	172	3.41	2	1	1.45	1980.35	1.07279	25.9	127	16.1	1	0	0	54.2	3.62	1.4						7610.96	2	2124.5	44.165	8.31537	1	207.17	39.0059	1	130.995	55.4933	4	11.95
123455	66	2	9	6-11	3	2	167	0.85	1	1	1.45	2210.12	0.616708	37.4	134	20.8	3	1	0	70.9	3.78	1.4						13566.3	2	1363	39.645	11.6346	1	171.37	50.292	2	59.465	39.2652	4	9.45
123459	66	2	9	6-11	7	1	151	0.19	1	1	1.45	1972.05	1.16605	24.9	127.5	15.3	1	0	0	54.7	3.59	1.45						3292.41	2	2299.5	97.275	16.9211	3	293.58	51.0685	2	82.5	32.2896	2	8.55
123714	66	1	9	6-11	4	2	171	5	2	1	1.45	2549.63	0.670881	34.1	148.5	15.5	1	0	0	56.4	4.86	1.76						3645	2	1710.5	60.78	14.2134	2	238.945	55.8772	3	60.28	31.717	2	21.35
123721	66	1	9	6-11	7	1	172	5	2	1	1.45	2433.27	0.805707	25.8	125.9	16.3	1	0	0		3.47	1.24						10728.7	2	1960.5	66.71	13.6108	2	227.035	46.3219	1	88.84	40.7835	4	12.4
123832	66	2	9	6-11	4	1	163	2.31	2	1	1.45	2010.39	0.744882	24.7	131.4	14.3	1	0	0	54	3.83	1.4						23223.1	2	1497.5	50.955	13.6107	2	199.56	53.3048	3	55.63	33.4337	2	10.35
123973	66	1	9	6-11	4	1	151	0.9	1	1	1.45	2956.47	0.618982	45.8	141.6	22.8	4	1	1	70.8	4.11	1.78						4698.19	2	1830	77.035	16.8383	3	230.495	50.3814	2	69.06	33.9639	2	13.7
124079	66	2	9	6-11	1	1	171	1.15	1	1	1.45	2207.72	0.908856	33.5	138.8	17.4	1	0	0	66.2	2.97	1.42						9441.34	2	2006.5	56.87	11.3372	1	251.505	50.1381	2	88.825	39.8418	4	12.1
124155	66	1	9	6-11	3	2	158	1.18	1	1	1.45	2623.57	0.548679	37	134.6	20.4	3	1	0	72.6	4.97	1.73						44252	2	1439.5	48.4	13.4491	2	175.12	48.6613	2	62.485	39.0667	4	10.3
124227	66	2	9	6-11	1	2	165	0.9	1	1	1.45	1975.98	0.93498	25.5	127.1	15.8	1	0	0	57.1	3.28	1.4						13428.1	2	1847.5	61.42	13.298	2	245.945	53.2493	3	72.275	35.2084	3	12.9
124325	66	1	9	6-11	4	2	163	0.64	1	1	1.45	2627.11	0.736171	36	137.9	18.9	1	0	0	62	5.12	1.71						10057	2	1934	55.91	11.5636	1	286.025	59.1572	4	64.565	30.0458	1	15.55
124339	66	2	9	6-11	3	2	161	4.81	2	1	1.45	2234.51	0.867529	34	140.7	17.2	1	0	0	59.2	4.16	1.22						63253.6	2	1938.5	65.055	13.4238	2	268.635	55.4315	3	69.72	32.3694	2	15.1
124353	66	2	9	6-11	3	1	155	0.7	1	1	1.45	2271.69	0.79016	43.1	132.5	24.5	4	1	1	77.5	3.93	1.32						7577.91	2	1795	73.08	16.2852	3	261.21	58.2084	4	53.425	26.7869	1	19.05
124384	66	1	9	6-11	2	2	161	4.43	2	1	1.45	2456.44	0.45228	24.6	134.5	13.6	1	0	0	50.6	3.52	1.55						52045.2	2	1111	41.5	14.9415	3	133.265	47.9802	2	48.54	39.3213	4	15
124407	66	1	9	6-11	4	2	168	1.38	2	1	1.45	2775.62	0.596625	42.2	139.7	21.6	3	1	0	70.9	4.63	1.4						7950.01	2	1656	54.165	13.0833	2	256.65	61.9928	4	48.885	26.5679	1	23.3
124446	66	1	9	6-11	3	1	169	5	2	1	1.45	2522.37	0.686853	29.9	130.9	17.4	1	0	0	60.2	4.06	1.89						203175	2	1732.5	48.5	11.1977	1	247.98	57.2537	4	62.275	32.3506	2	8.5
124521	66	2	9	6-11	4	2	153	0.85	1	1	1.45	2288.74	0.952706	36.6	142.5	18	1	0	0	69.8	3.21	1.4						18571.3	2	2180.5	76.06	13.9528	2	309.66	56.8053	3	72.205	29.8026	1	16.25
124552	66	2	9	6-11	4	1	168	0.05	1	1	1.45	2451.97	1.07791	46.3	145.5	21.9	3	1	0	76.9	3.7	1.32						3608.25	2	2643	103.195	15.6179	3	316.075	47.8358	2	109.38	37.2463	3	21.7
83905	9	1	9	6-11	2	1	123	1.47	2	1	1.45	3157.87	0.380477	54.7	139.3	28.2	4	1	1	90.7	3.7	1.63						8420.98	2	1201.5	42.055	14.0008	2	140.45	46.7582	1	52.32	39.191	4	9.3
83970	9	1	9	6-11	6	1	121	0.95	1	1	1.45	2296.63	0.756545	25.1	124.8	16.1	1	0	0	54.9	3.98	1.37						33799.3	2	1737.5	74.685	17.1937	3	234.61	54.0109	3	56.775	29.4086	1	10.55
84078	9	2	9	6-11	4	1	126	0.65	1	1	1.45	2133.84	1.12848	32.4	133.2	18.3	1	0	0	61.2	3.54	1.22						10755.8	2	2408	97.635	16.2184	3	263.39	43.7525	1	112.265	41.9595	4	19.55
84096	9	2	9	6-11	4	2	131	0.92	1	1	1.45	2159.5	1.02385	30.8	137.7	16.2	1	0	0	55.1	3.8	1.78						7827.17	2	2211	73.705	13.3342	2	300.355	54.3383	3	81.55	33.1954	2	13.1
84149	9	1	9	6-11	3	2	130	2.47	2	1	1.45	2699.25	0.466055	35.6	138.7	18.5	1	0	0	68.7	4.11	1.73						30384.7	2	1258	56.085	17.8331	4	169.725	53.9666	3	42.495	30.4018	2	15.2
84213	9	2	9	6-11	3	1	131	2.82	2	1	1.45	2164.04	1.1095	31.6	137.1	16.8	1	0	0	64.8	4.47	1.53						89497.8	2	2401	77.6	12.9279	2	255.37	42.5439	1	120.535	45.1818	4	15.05
84430	9	1	9	6-11	6	2	124	2	2	3	1.12	1913.32	0.769345	25.7	132.2	14.7	1	0	0	55.7	5.22	1.86						9996.56	2	1472	66.765	18.1427	4	166.345	45.2024	1	59.88	36.6114	3	6.4
84512	9	1	9	6-11	4	1	132	0.04	1	2	1.27	2236.95	0.464248	31.7	132.4	18.1	1	0	0	59.3	5.84	1.73						8262.16	2	1038.5	35.15	13.5388	2	137.005	52.7703	3	39.045	33.8377	2	6.1
84563	9	1	9	6-11	1	1	128	1.22	1	1	1.45	2954.29	0.800023	51.2	141	25.8	4	1	1	83.6	4.29	1.14						14488.1	2	2363.5	95.22	16.1151	3	256.595	43.4263	1	109.78	41.8033	4	17.7
84574	9	2	9	6-11	3	2	120	4.63	2	1	1.45	2172.2	0.750162	36.7	131.3	21.3	3	1	0	68.8	3.8	1.63						36176.4	2	1629.5	39.12	9.60295	1	216.675	53.1881	3	70.315	38.8361	4	12.25
84729	9	2	9	6-11	3	2	127	2.64	2	1	1.45	2114.48	1.21897	29.5	135.1	16.2	1	0	0	62.2	4.71	1.94						32012.9	2	2577.5	81.315	12.6192	1	330.495	51.2892	2	105.17	36.7228	3	17.05
84737	9	1	9	6-11	6	2	122	2.99	2	1	1.45	2450.94	0.858854	26.6	130.3	15.7	1	0	0	59.7	5.25	1.53						5409.56	2	2105	101.19	19.2285	4	257.375	48.9074	2	75.645	32.3423	2	11.9
84840	9	2	9	6-11	4	1	123	3.3	2	1	1.45	2317.17	0.738399	32.8	150.1	14.6	1	0	0	57.3	3.34	1.6						7586.82	2	1711	55.705	13.0228	2	244.73	57.2133	4	57.51	30.2507	1	14.45
84958	9	2	9	6-11	3	1	130	3.94	2	1	1.45	2714.11	0.737626	62.9	149	28.3	4	1	1		3.59	0.96						39174.8	2	2002	66.635	13.3137	2	329.305	65.7952	4	54.445	24.4758	1	23.75
85085	9	2	9	6-11	1	1	128	1.5	2	1	1.45	2101.27	1.06222	30	133.2	16.9	1	0	0	60.5	3.41	1.4						8427.42	2	2232	54.405	9.75	1	305.25	54.7043	3	91.385	36.8488	3	15.4
85090	9	2	9	6-11	2	1	121	0.84	1	1	1.45	2158.76	0.516731	35.4	131.7	20.4	3	1	0	70.1	4.22	1.32						20031.5	2	1115.5	46.875	16.8086	3	141.79	50.8436	2	41.755	33.6885	2	11.9
85124	9	2	9	6-11	4	1	124	1.22	1	1	1.45	2525.35	0.47538	50	147.7	22.9	4	1	1	76.7	5.48	1.5						8970.97	2	1200.5	47.66	15.88	3	134.16	44.7014	1	53.25	39.9209	4	3.75
85150	9	1	9	6-11	4	2	126	0.24	1	1	1.45	2380.6	1.30849	26.4	131.1	15.4	1	0	0	53	5.09	2.72						28290.3	2	3115	109.175	14.0193	2	376.71	48.3737	2	130.285	37.6425	3	13.2
85167	9	2	9	6-11	3	2	123	1.52	2	1	1.45	2222.34	1.10176	34.5	138.9	17.9	1	0	0	62.5	7.96	1.19						61371.8	2	2448.5	72.59	11.8587	1	266.13	43.4764	1	128.93	47.3911	4	19.45
85353	9	1	9	6-11	4	1	129	4.58	2	1	1.45	2626.03	0.444207	34.8	143.2	17	1	0	0	60.4	3.83	1.29						9778.52	2	1166.5	34.32	11.7685	1	172.99	59.3193	4	39.75	30.6687	2	9.55
85365	9	2	9	6-11	4	1	132	0.26	1	1	1.45	2048.41	1.24926	28.2	130.5	16.6	1	0	0	55.8	4.09	1.76						28504.7	2	2559	94.105	14.7097	2	332.75	52.0125	2	99.105	34.8552	3	26.95
85449	9	2	9	6-11	4	1	126	0	1	1	1.45	2799.89	0.683064	72.4	144.9	34.5	4	1	1	104.1	3.67	1.19						33425.7	2	1912.5	67.38	14.0925	2	232.32	48.5898	2	81.605	38.4024	4	10.4
85646	9	1	9	6-11	1	2	131	1.23	1	1	1.45	3271.9	0.481525	59.1	141	29.7	4	1	1	95.5	4.11	1.45						38585.5	1	1575.5	57.715	14.6531	2	205.85	52.2628	2	57.91	33.0809	2	9.75
85847	9	1	9	6-11	3	1	131	3.51	2	1	1.45	2966.56	0.329506	46	145.4	21.8	3	1	0	75	3.67	1.45						11898	2	977.5	49.095	20.09	4	136.635	55.912	3	28.725	26.4476	1	10.25
85916	9	1	9	6-11	4	2	126	1.41	2	1	1.45	2561.37	1.18999	30.2	131.8	17.4	1	0	0	59	4.53	1.42						7152.08	2	3048	87.18	11.4409	1	386	50.6562	2	132.585	39.1491	4	19.15
85921	9	2	9	6-11	3	1	126	5	2	1	1.45	2158.44	1.02111	30.8	137.6	16.3	1	0	0	61.2	5.02	1.94						32547	2	2204	70.71	12.833	2	320.705	58.2042	4	75.15	30.6874	2	18.75
85927	9	1	9	6-11	6	2	124	3.07	2	1	1.45	2423.3	0.669748	35	130.8	20.5	3	1	0	67.3	4.84	1.6						7221.12	2	1623	50.535	12.4547	1	230.64	56.8429	3	57.19	31.7135	2	12.95
86045	9	2	9	6-11	2	1	127	1.94	2	1	1.45	2202.93	0.8954	34	137.7	17.9	1	0	0	65.4	4.27	1.32						41138.9	2	1972.5	86.915	17.6253	4	238.525	48.3701	2	76.665	34.9802	3	25
86543	9	2	9	6-11	4	1	126	1.94	2	1	1.45	2155.98	0.684607	29.3	139.3	15.1	1	0	0	57.3	4.55	2.12						30985.2	2	1476	36.22	9.81572	1	232.63	63.0434	4	47.28	28.8293	1	9.55
86766	9	1	9	6-11	4	1	129	1.39	2	1	1.45	2660.23	0.563298	37.3	139.4	19.2	1	0	0	65.1	3.03	1.42						8788.69	2	1498.5	68.895	18.3904	4	206.01	54.991	3	48.17	28.9309	1	9.35
86780	9	2	9	6-11	7	2	128	1.44	2	1	1.45	2192.26	1.09339	34.3	136.3	18.5	1	0	0	74.8	4.78	1.29						77239.2	2	2397	97.92	16.3404	3	295.605	49.3292	2	94.725	35.5663	3	25.1
86789	9	1	9	6-11	1	2	124	2.33	2	1	1.45	2482.29	0.851833	28.4	126.8	17.7	1	0	0	58.6	4.4	1.81						8215.8	2	2114.5	84.015	15.8931	3	282.815	53.5001	3	75.21	32.0118	2	21.3
86851	9	1	9	6-11	3	2	132	0.58	1	1	1.45	2937.2	0.741012	50.9	143.9	24.6	4	1	1	86.7	4.37	1.24						12539.8	2	2176.5	64.66	11.8833	1	260.27	47.8328	2	98.795	40.8525	4	10.1
86919	9	2	9	6-11	1	1	130	3.52	2	1	1.45	2254.03	0.602033	37.3	138.3	19.5	1	0	0	68.4	3.52	1.81						12098.1	2	1357	53.945	15.9013	3	159.135	46.9079	1	58.775	38.9812	4	11.45
86938	9	1	9	6-11	3	1	130	5	2	1	1.45	2483.29	1.02264	33.7	135.8	18.3	1	0	0	67.6	4.65	1.68						73036.4	2	2539.5	110.665	17.431	3	277.85	43.7645	1	112.445	39.8506	4	14.4
87015	9	2	9	6-11	3	2	131	1.5	2	1	1.45	2396.55	0.632367	40.2	148.1	18.3	1	0	0	75.4	4.32	1.63						12174	2	1515.5	67.67	17.8608	4	204.845	54.0666	3	48.125	28.5797	1	7.9
87116	9	2	9	6-11	1	1	128	0.9	1	1	1.45	2133.65	1.05875	31.3	134.6	17.3	1	0	0	61.4	5.25	1.73						9582.91	2	2259	105.575	18.6941	4	287.46	50.9004	2	78.825	31.4044	2	22.35
87249	9	1	9	6-11	1	1	125	1.69	2	1	1.45	2991.33	0.872689	48.6	141.1	24.4	4	1	1	82.2	3.78	1.37						10100.2	1	2610.5	75.635	11.5894	1	309.235	47.3833	1	122.405	42.2005	4	18.95
87368	9	1	9	6-11	3	2	125	0.74	1	1	1.45	2416.07	0.815788	27.7	138.6	14.4	1	0	0	60.3	3.34	1.22						55088.6	2	1971	55.015	11.1649	1	255.39	51.8295	2	85.45	39.0183	4	16.5
87491	9	1	9	6-11	3	1	131	2	2	1	1.45	2369.3	0.784619	29.2	142.3	14.4	1	0	0	57.6	3.18	1.55						53036.5	2	1859	43.785	9.42119	1	255.52	54.9801	3	74.585	36.1089	3	11.4
87495	9	2	9	6-11	3	2	128	3.15	2	2	1.27	1795.16	1.11912	27.1	128.1	16.5	1	0	0	56.2	4.47	1.09						101356	2	2009	69.555	13.8487	2	272.87	54.3295	3	75.81	33.9617	2	20.5
87502	9	2	9	6-11	7	2	122	3.72	2	1	1.45	2085.87	0.672382	28.4	133.8	15.9	1	0	0	53.6	4.47	1.68						8919.58	2	1402.5	50.76	14.477	2	201.49	57.466	4	45.095	28.938	1	15.9
87546	9	1	9	6-11	3	2	126	3.2	2	1	1.45	2746.32	0.687466	35.3	139.2	18.2	1	0	0	67	3.39	1.55						67735.8	2	1888	47.485	10.0604	1	229.485	48.6197	2	89.79	42.8024	4	9.45
87550	9	2	9	6-11	4	2	126	1.23	1	1	1.45	2060.08	0.687594	26.5	133.8	14.8	1	0	0	53.2	3.65	1.94						27748.6	2	1416.5	32.305	9.12248	1	205.745	58.0995	4	54.94	34.9072	3	12.05
87622	9	2	9	6-11	1	1	132	0.3	1	1	1.45	1986.81	0.67772	25.6	128	15.6	1	0	0	55.7	3.7	1.6						10854.2	2	1346.5	43.255	12.8496	2	169.71	50.4152	2	56.095	37.4939	3	13.25
87682	9	1	9	6-11	4	2	131	2.46	2	1	1.45	2629.22	0.961502	32.7	146.2	15.3	1	0	0	57.8	5.07	1.5						6715.03	2	2528	117.07	18.5237	4	250.625	39.6559	1	117.895	41.9721	4	12.05
87775	9	2	9	6-11	1	2	128	3.47	2	1	1.45	2120.91	0.681782	28.5	137	15.2	1	0	0	58.2	3.18	1.32						57301.8	2	1446	35.755	9.89073	1	202.625	56.0512	3	56.765	35.3309	3	13.55
87811	9	1	9	6-11	3	1	130	4.12	2	1	1.45	2455.33	0.777289	29.3	132.9	16.6	1	0	0	60.9	5.07	1.58						150491	2	1908.5	71.23	14.929	3	260.765	54.6534	3	66.69	31.4493	2	10.7
88006	9	1	9	6-11	3	2	122	5	2	1	1.45	2891.63	0.684908	43.6	144.4	20.9	3	1	0	72.9	4.16	1.55						154855	2	1980.5	80.25	16.208	3	251.905	50.8771	2	78.165	35.5206	3	26.05
88129	9	1	9	6-11	2	1	119	1.24	1	1	1.45	3098.89	0.287199	53.5	142.3	26.4	4	1	1	89.5	4.94	0.98						7989.05	1	890	24.07	10.818	1	179.48	80.6652	4	13.35	13.5	1	17.85
88130	9	2	9	6-11	4	1	129	2.18	2	3	1.12	1713.22	1.07663	27.3	139.6	14	1	0	0	57.2	5.3	1.45						9656.38	2	1844.5	55.65	12.0683	1	220.595	47.8384	2	83.76	40.8696	4	10.9
88308	9	2	9	6-11	1	1	122	2.75	2	1	1.45	1932.74	0.941928	23.4	125.7	14.8	1	0	0	52.5	2.66	1.29						38742.6	2	1820.5	49.275	10.8267	1	246.42	54.1434	3	72.92	36.0494	3	14.65
88357	9	2	9	6-11	3	2	132	3.25	2	1	1.45	2177.38	1.29421	34.6	134.5	19.1	1	0	0	71.7	4.63	1.5						13321.9	2	2818	132.12	18.7537	4	361.31	51.286	2	95.195	30.4029	2	15.3
88391	9	1	9	6-11	4	2	131	0.54	1	1	1.45	2564.75	1.06229	29.6	131.6	17.1	1	0	0	55.4	3.72	1.71						36190.4	2	2724.5	82.47	12.1079	1	317.1	46.5553	1	131.53	43.4491	4	18.3
88546	9	1	9	6-11	1	1	130	1.63	2	1	1.45	2559.33	0.687874	27.5	130.2	16.2	1	0	0	59.9	3.28	1.29						46542.1	2	1760.5	62.035	14.0949	2	233.915	53.1474	3	67.925	34.7245	3	17.2
88711	9	2	9	6-11	2	2	122	0.31	1	1	1.45	2012.94	0.668924	24.5	131.9	14.1	1	0	0	53	4.42	1.58						11102.3	2	1346.5	44.84	13.3205	2	184.135	54.7003	3	48.165	32.1935	2	9.75
88831	9	1	9	6-11	6	1	119	0.68	1	3	1.12	1967.03	0.448392	24	128.6	14.5	1	0	0	55.2	3.72	1.58						25271.8	2	882	43.26	19.619	4	122.115	55.381	3	25.66	26.1837	1	11.6
89032	9	1	9	6-11	2	1	127	3.3	2	1	1.45	2485.58	1.15486	28	128.8	16.9	1	0	0	60.9	3.54	1.42						50844.4	2	2870.5	89.42	12.4605	1	338.245	47.1339	1	133.76	41.9383	4	25.7
89251	9	2	9	6-11	1	2	128	3.47	2	1	1.45	2141.88	0.767084	30.2	136.8	16.1	1	0	0	59.8	3.1	1.19						57301.8	2	1643	41.31	10.0572	1	234.22	57.0225	4	63.195	34.6169	3	12.05
89564	9	2	9	6-11	4	2	131	1.81	2	1	1.45	2365.08	1.16381	43	141.5	21.5	3	1	0	75.9	3.26	1.09						31088.2	2	2752.5	93.605	13.6029	2	312.325	45.3878	1	127.97	41.8431	4	12.45
89668	9	2	9	6-11	1	1	120	2.64	2	1	1.45	2271.95	1.19435	38	139.1	19.6	1	0	0	65.8	4.99	1.99						8856.38	2	2713.5	100.72	14.8472	2	329.065	48.5078	2	112.315	37.2521	3	16.65
89821	9	1	9	6-11	3	2	131	0.69	1	1	1.45	2440.37	0.735339	23.7	123.4	15.6	1	0	0	56	4.68	1.97						22312.5	2	1794.5	69.545	15.5018	3	213.975	47.6957	1	75.79	38.0111	4	13.5
89943	9	1	9	6-11	3	2	132	2.47	2	1	1.45	3254.16	0.564354	60.4	150.6	26.6	4	1	1	92.1	4.32	1.01						72025.9	2	1836.5	37.925	8.26028	1	271.765	59.1919	4	68.885	33.758	2	14.7
89954	9	2	9	6-11	1	1	120	2.64	2	1	1.45	2150.73	1.09451	33.8	133	19.1	1	0	0	67.8	3.98	1.19						42262.1	2	2354	115.005	19.5421	4	264.625	44.966	1	96.485	36.8889	3	24.9
89958	9	2	9	6-11	2	1	132	1.23	1	1	1.45	2215.71	0.685106	38.2	133.5	21.4	3	1	0	70.4	3.62	0.98						32364.9	2	1518	50.345	13.2661	2	252.11	66.4321	4	39.2	23.2411	1	13.1
90087	9	1	9	6-11	1	2	127	0.98	1	1	1.45	2784.46	0.658116	41.6	138.5	21.7	4	1	1	70	3.72	0.62						99071	2	1832.5	67.82	14.8038	2	217.975	47.5798	1	79.595	39.0917	4	13.15
90132	9	2	9	6-11	4	1	129	0.54	1	1	1.45	2425.38	0.68484	43.1	147.1	19.9	3	1	0	67.7	2.74	0.96						15501.3	2	1661	87.845	21.1547	4	181.075	43.6063	1	63.715	34.5235	3	12.7
90135	9	1	9	6-11	6	2	128	0.92	1	1	1.45	2504.81	1.37037	26.9	136.7	14.4	1	0	0	56.3	3.54	2.3						7333.87	2	3432.5	135.685	15.8118	3	385.03	44.8688	1	153.765	40.3171	4	26.3
90216	9	1	9	6-11	2	1	129	2.47	2	1	1.45	2541.75	1.09649	32.3	140.3	16.4	1	0	0	60.3	5.15	2.2						11214.2	2	2787	133.71	19.1905	4	360.2	51.6972	2	94.295	30.4505	2	28.95
90255	9	2	9	6-11	3	2	130	2.47	2	1	1.45	2338.91	0.628071	38.9	144.3	18.7	1	0	0	71	4.71	1.22						29606.5	2	1469	68.19	18.5677	4	150.81	41.0647	1	67.88	41.5875	4	10.8
90309	9	2	9	6-11	4	2	130	0.02	1	1	1.45	2289.93	1.18541	36.3	143	17.8	1	0	0	60.6	3.83	1.73						30511.8	2	2714.5	79.175	11.667	1	313.685	46.2236	1	127.96	42.4255	4	11.3
90364	9	1	9	6-11	4	2	131	2.88	2	1	1.45	2730.44	1.28002	41.7	160.4	16.2	1	0	0	64.7	2.82	1.34						8524.14	2	3495	94.275	10.7897	1	526.89	60.3021	4	116.055	29.8854	1	18.1
90372	9	2	9	6-11	4	2	130	0.4	1	1	1.45	2329.59	0.766444	43.1	138	22.6	4	1	1	73.5	4.03	1.4						6492.99	2	1785.5	46.72	10.4665	1	211.11	47.2943	1	85.415	43.0543	4	12.05
90509	9	2	9	6-11	2	2	128	2.67	2	1	1.45	2341.32	0.845251	39	144.4	18.7	1	0	0	63.6	4.65	1.45						13600.3	2	1979	68.645	13.8747	2	289.335	58.4811	4	64.37	29.2739	1	20.35
90537	9	2	9	6-11	7	2	119	5	2	1	1.45	2039.52	1.05245	27.7	130.3	16.3	1	0	0	56	5.4	2.61						10634	2	2146.5	73.32	13.6632	2	231.62	43.1624	1	108.26	45.392	4	19.85
90830	9	2	9	6-11	4	1	119	1.11	1	1	1.45	2338.74	0.825658	38.5	144.8	18.4	1	0	0	60.5	4.45	1.94						4851.45	2	1931	75.245	15.5867	3	265.835	55.0668	3	66.28	30.8918	2	26.4
90916	9	2	9	6-11	3	2	121	3.59	2	1	1.45	2156.83	1.00147	32	135.9	17.3	1	0	0	65	4.94	1.78						24884.7	2	2160	83.23	15.413	3	249.79	46.2574	1	96.245	40.1021	4	28.15
90947	9	1	9	6-11	6	1	121	3.04	2	1	1.45	2967.45	0.635225	49.6	136.5	26.6	4	1	1	85.6	3.62	1.19						7149.84	1	1885	97.82	20.7576	4	185.93	39.4546	1	84.035	40.1228	4	12.35
91014	9	2	9	6-11	7	1	131	1.54	2	1	1.45	2107.06	1.35141	28.1	136.2	15.1	1	0	0	58.7	4.24	1.37						19406.5	2	2847.5	72.89	10.2392	1	356.715	50.1092	2	129.14	40.8169	4	16.05
91143	9	2	9	6-11	3	1	126	0.74	1	1	1.45	2123.04	0.795556	29.2	136.3	15.7	1	0	0	59	3.54	1.6						60111.2	2	1689	60.335	14.2889	2	215.565	51.0515	2	66.62	35.4991	3	13.9
91191	9	1	9	6-11	4	2	131	2.16	2	1	1.45	2555.41	1.11391	35.3	137.1	18.8	1	0	0	62.9	4.68	1.19						27887.3	2	2846.5	79.735	11.2046	1	459.65	64.5916	4	82.46	26.072	1	22.35
91230	9	2	9	6-11	1	2	130	0.21	1	1	1.45	2221.46	0.665104	34.9	138.3	18.2	1	0	0	69.5	2.64	1.5						46044.8	2	1477.5	78.495	21.2508	4	173.12	46.8684	1	53.315	32.4761	2	9.05
91458	9	2	9	6-11	2	2	133	0.67	1	2	1.27	2246.85	0.487349	52.3	144.6	25	4	1	1	86.6	3.57	1.55						25751.8	2	1095	26.95	9.84475	1	150.99	55.1562	3	45.67	37.537	3	11.4
91571	9	1	9	6-11	4	1	132	1.65	2	1	1.45	2599.04	0.638506	28	133.8	15.6	1	0	0	55.8	4.24	1.6						50719	2	1659.5	39.355	9.48599	1	277.245	66.8262	4	47.1	25.5438	1	21.4
91660	9	1	9	6-11	3	1	126	1.13	1	1	1.45	2628.52	0.678139	32.5	128.5	19.7	3	1	0	69.5	3.1	0.7						23146.4	2	1782.5	47.785	10.7231	1	250.47	56.2065	3	67.06	33.8592	2	9.95
91662	9	2	9	6-11	3	2	127	5	2	1	1.45	1866.98	0.653999	22.2	121	15.2	1	0	0	55	4.53	1.84						49628.5	2	1221	47.76	15.6462	3	170.805	55.9558	3	42.22	31.1204	2	14.65
91664	9	1	9	6-11	3	2	120	1.49	2	1	1.45	2910.02	0.515633	50.4	140.7	25.5	4	1	1	85.2	3.31	1.42						14572.1	2	1500.5	93.86	25.021	4	152.88	40.7544	1	57.27	34.3505	3	9.65
91700	9	2	9	6-11	1	1	120	0.18	1	1	1.45	2264.62	0.619751	34.9	142.4	17.2	1	0	0	60.5	4.99	1.66						28730.5	2	1403.5	72.07	20.5401	4	162.25	46.2415	1	52.615	33.7396	2	12.95
91800	9	2	9	6-11	1	1	120	0.46	1	1	1.45	2428.89	0.685704	48.4	140.6	24.5	4	1	1	80	2.92	1.5						11981	2	1665.5	92.37	22.1843	4	214.56	51.5305	2	51.37	27.7592	1	28.45
91818	9	2	9	6-11	1	1	131	0	1	2	1.27	1895.4	1.34536	35.3	128.4	21.4	3	1	0	68.9	4.53	1.53						8001.56	2	2550	67.195	10.5404	1	370.89	58.1788	4	93.06	32.8447	2	21
91982	9	2	9	6-11	2	2	128	3.72	2	1	1.45	2226.28	0.884436	35.1	138.5	18.3	1	0	0	64.4	2.95	1.14						44683	2	1969	64.425	13.0879	2	307.235	62.4144	4	58.485	26.7326	1	17.9
92035	9	1	9	6-11	7	1	130	3.74	2	1	1.45	2545.78	0.691732	32	138.9	16.6	1	0	0	58.3	3.59	1.66						46007.6	2	1761	48.525	11.0221	1	232.8	52.879	3	72.22	36.9097	3	9.85
92053	9	1	9	6-11	4	2	123	1.24	1	1	1.45	2719.09	0.67063	38.8	137.8	20.4	3	1	0	58.9	4.19	1.68						7490.34	2	1823.5	70.505	15.4659	3	248.52	54.5149	3	63.61	31.3951	2	14.05
92278	9	1	9	6-11	6	2	128	0.68	1	2	1.27	2319.91	0.877837	31.6	140.9	15.9	1	0	0	62.3	3.15	1.42						39098.9	2	2036.5	70.525	13.8522	2	264.195	51.892	2	79.7	35.2222	3	17.3
92509	9	1	9	6-11	1	1	124	0.25	1	1	1.45	2524.08	0.67054	27.6	128.9	16.6	1	0	0	58	4.27	1.58						46389.9	2	1692.5	64.95	15.3501	3	214.185	50.6198	2	64.39	34.2399	3	8.4
92710	9	2	9	6-11	2	2	129	2.6	2	1	1.45	2021.52	0.820669	24.9	132.2	14.2	1	0	0	52.3	4.14	1.55						8656.84	2	1659	84.035	20.2616	4	198.95	47.9687	2	58.525	31.7495	2	19.15
92760	9	1	9	6-11	1	1	121	0.11	1	1	1.45	2654.67	0.900112	37.5	138.6	19.5	3	1	0	68.6	4.68	1.66						25992.9	2	2389.5	101.45	16.9826	3	257.555	43.1145	1	105.715	39.8173	4	14.65
92968	9	1	9	6-11	6	1	129	1.84	2	2	1.27	2601	0.832371	39	131.1	22.7	4	1	1	76.7	4.32	1.5						8492.74	2	2165	73.395	13.5603	2	315.6	58.3095	4	69.33	28.8208	1	19.3
93104	9	2	9	6-11	4	1	129	0.33	1	1	1.45	2008.75	1.0163	25.2	130.6	14.8	1	0	0	51.5	4.19	1.91						28858.8	2	2041.5	72.59	14.2229	2	266.32	52.1812	2	79.625	35.1029	3	16.55
93125	9	2	9	6-11	3	2	127	0.86	1	1	1.45	2137.55	0.751095	35	130.2	20.6	3	1	0	70.5	3.47	1.27						14780.9	2	1605.5	47.34	11.7945	1	230.98	57.5472	4	56.59	31.7228	2	8.75
93147	9	2	9	6-11	3	2	123	1.36	2	1	1.45	2186.14	0.692544	31.6	139.2	16.3	1	0	0	59	4.6	1.73						8694.93	2	1514	52.795	13.9485	2	202.14	53.4055	3	59.53	35.3877	3	16.15
93177	9	1	9	6-11	1	1	128	0.48	1	1	1.45	2522	1.36757	28.9	140.3	14.7	1	0	0	61.4	2.74	1.03						8068.18	2	3449	137.065	15.8962	3	394.63	45.7675	1	151.95	39.6506	4	19.9
93264	9	2	9	6-11	3	1	131	3.22	2	2	1.27	2097.03	1.08796	46.6	135.7	25.3	4	1	1	86.4	4.6	0.93						18054.3	2	2281.5	86.205	15.1137	3	253.45	44.4357	1	105.895	41.7732	4	21.7
93316	9	2	9	6-11	1	2	132	0.12	1	1	1.45	2042.54	1.49079	28	130.2	16.5	1	0	0	59.4	3	1.37						42949.6	2	3045	87.055	11.4358	1	389.95	51.225	2	128.98	38.1222	4	19.6
93453	9	1	9	6-11	1	1	132	0.46	1	1	1.45	2734.54	0.617471	35.4	135.8	19.2	3	1	0	65.4	3.15	0.72						45796	2	1688.5	63.575	15.0607	3	212.755	50.4009	2	67.24	35.8401	3	17.35
93534	9	1	9	6-11	2	2	128	1.38	2	1	1.45	2581.6	0.756896	30.5	138.8	15.8	1	0	0	58.9	3.05	1.45						12910.3	2	1954	66.98	13.7114	2	306.045	62.6499	4	57.045	26.2746	1	19.9
93634	9	1	9	6-11	1	1	127	0.92	1	1	1.45	2944.37	0.444917	46.7	139.9	23.9	4	1	1	81.8	4.63	1.42						10195.5	2	1310	46.735	14.2702	2	167.485	51.1405	2	53.12	36.4947	3	13.1
93648	9	1	9	6-11	2	2	125	1.29	1	1	1.45	2903.75	0.816359	44.6	144.5	21.4	3	1	0	69.7	3.98	1.63						18630.8	2	2370.5	97.815	16.5054	3	307.525	51.892	2	85.86	32.5982	2	13.2
93650	9	1	9	6-11	2	1	120	0.81	1	3	1.12	2102.41	0.833567	29.8	133.4	16.7	1	0	0	64.4	3.62	0.96						8936.02	2	1752.5	53.8	12.2796	1	256.39	58.5198	4	59.79	30.7053	2	16.85
93669	9	2	9	6-11	7	2	131	1.86	2	1	1.45	2396.93	0.59326	46.2	140.4	23.4	4	1	1	75.7	3.08	1.32						41666.9	2	1422	59.225	16.6596	3	228.275	64.2124	4	34.875	22.0728	1	19
73560	8	1	9	6-11	3	2	109	2.52	2	1	1.45	2511.28	0.610845	32.2	137.3	17.1	1	0	0	61	4.34	1.58						125966	2	1534	55.99	14.5997	2	206.275	53.7875	3	55.02	32.2803	2	11
73750	8	1	9	6-11	7	2	115	1.43	2	1	1.45	2520.44	0.915912	25	127.8	15.3	1	0	0	53.4	3.62	1.32						30836.1	2	2308.5	108.71	18.8365	4	290.985	50.4198	2	78.92	30.768	2	19.55
73759	8	2	9	6-11	1	1	108	1.49	2	1	1.45	2942.53	0.821572	70.5	160.9	27.2	4	1	1	94.8	4.4	1.27						31485.8	2	2417.5	79.26	13.1144	2	299.86	49.6149	2	105.405	39.2407	4	17.5
73788	8	2	9	6-11	2	2	105	0.37	1	1	1.45	2412.97	0.526115	44.9	143.6	21.8	3	1	0	73.3	4.63	1.47						12228.8	2	1269.5	34.835	10.976	1	180.985	57.0256	4	46.755	33.1465	2	11.05
74114	8	2	9	6-11	4	2	111	0.78	1	1	1.45	2030.88	0.537205	25.9	131.8	14.9	1	0	0	53.8	5.17	1.27						5635.43	2	1091	34.17	12.528	1	149.255	54.7223	3	42.125	34.7502	3	6.55
74209	8	2	9	6-11	4	2	114	1.04	1	2	1.27	2330.74	0.629628	59.9	143.9	28.9	4	1	1	85	3.62	1.01						3718.68	2	1467.5	39.67	10.8129	1	243.235	66.2991	4	40.305	24.7186	1	11.05
74215	8	2	9	6-11	1	1	108	5	2	1	1.45	2234.84	0.969645	34.8	139.7	17.8	1	0	0	64.5	4.29	1.14						6498.16	2	2167	67.15	12.395	1	274.41	50.6525	2	91.43	37.9728	4	12.4
74335	8	2	9	6-11	1	1	109	0.47	1	1	1.45	2266.85	0.84721	38.4	138.1	20.1	3	1	0	71	3.93	1.22						54548.8	2	1920.5	126.51	26.3494	4	163.335	34.0193	1	85.01	39.8381	4	17.7
74681	8	2	9	6-11	4	2	116	1.27	1	1	1.45	2057.86	0.884656	27.5	132.3	15.7	1	0	0	56.2	4.03	1.76						29349.3	2	1820.5	97.065	21.3271	4	182.735	40.1505	1	76.565	37.8514	4	6.75
74735	8	2	9	6-11	4	1	116	2.04	2	1	1.45	2135.7	0.53191	29.9	136.6	16	1	0	0	58.7	4.22	1.84						42078.2	2	1136	47.125	16.5933	3	152.455	53.6813	3	40.455	32.0506	2	14.35
74809	8	1	9	6-11	4	1	112	1.31	2	1	1.45	2485.43	0.605931	24.5	124.2	15.9	1	0	0	55.1	4.03	2.22						2975.5	2	1506	48.505	12.8831	2	219.83	58.3878	4	49.89	29.8147	1	16.55
74857	8	2	9	6-11	2	2	107	1.19	1	1	1.45	1957.59	0.919244	24.3	126.9	15.1	1	0	0	54.6	4.11	1.16						8348.38	2	1799.5	91.2	20.2723	4	207.73	46.175	1	67.13	33.5743	2	12.6
74868	8	2	9	6-11	1	1	118	0.73	1	1	1.45	2018.09	1.13251	25.5	131.1	14.8	1	0	0	55.8	4.14	1.73						4406.12	2	2285.5	83.17	14.5561	2	288.23	50.445	2	90.355	35.5806	3	14.05
74914	8	1	9	6-11	1	1	106	0.24	1	1	1.45	2734.61	0.814557	39.1	147.7	17.9	1	0	0	64.6	2.95	1.32						8389.2	2	2227.5	95.07	17.0721	3	328.81	59.0456	4	61.825	24.9798	1	18.25
75177	8	1	9	6-11	2	1	111	1.16	1	1	1.45	2643.39	0.584665	38.3	138.5	20	3	1	0	69	3.9	1.42						18278.1	2	1545.5	36.22	9.37431	1	223.405	57.8208	4	59.755	34.7975	3	15.7
75206	8	1	9	6-11	3	2	107	0.33	1	1	1.45	2441.91	1.06187	25.7	133.1	14.5	1	0	0	57.7	4.5	1.81						33471.8	2	2593	86.9	13.4053	2	286.86	44.2514	1	124.65	43.2646	4	10.3
75218	8	2	9	6-11	6	2	108	2.52	2	1	1.45	1969.33	0.676118	24.7	127.5	15.2	1	0	0	54.9	4.19	1.32						6412.95	2	1331.5	50.42	15.1468	3	189.65	56.9733	4	43.605	29.4739	1	9.6
75250	8	1	9	6-11	6	2	104	3.35	2	2	1.27	2653.25	1.16781	46.3	137.3	24.6	4	1	1	82.1	4.29	1.29						60870.3	2	3098.5	132.72	17.1335	3	375.845	48.5196	2	121.505	35.2927	3	21.35
75316	8	2	9	6-11	1	2	118	2.1	2	1	1.45	2321.5	0.393065	43.9	136.2	23.7	4	1	1	77.5	3.88	1.6						28665.6	2	912.5	63.05	27.6384	4	75.985	33.3085	1	39.88	39.3337	4	6.4
75383	8	1	9	6-11	4	2	108	4.16	2	3	1.12	2495.43	0.503921	48.6	133.6	27.2	4	1	1	85.3	4.37	1.32						4107.34	2	1257.5	47.955	15.2541	3	191.885	61.037	4	36.235	25.9336	1	13.3
75398	8	2	9	6-11	4	1	112	0.61	1	3	1.12	1556.04	1.34926	22.7	126.2	14.3	1	0	0	51.1	3.1	1.37						44549.1	2	2099.5	55.795	10.6302	1	344.565	65.6471	4	59.555	25.5296	1	19.25
75430	8	1	9	6-11	7	1	105	3.08	2	1	1.45	3018.05	0.619605	48.3	146	22.7	4	1	1	79	4.32	1.6						5146.76	2	1870	38.515	8.2385	1	310.8	66.4813	4	56.585	27.2334	1	12.85
75503	8	1	9	6-11	3	2	111	5	2	1	1.45	2577.9	0.966095	31.9	135.5	17.4	1	0	0	61.5	4.55	2.46						29832.8	2	2490.5	67.74	10.8797	1	341.47	54.8436	3	95.83	34.6304	3	12.8
75509	8	1	9	6-11	1	1	110	0.57	1	1	1.45	2597.1	0.752955	32.8	130.3	19.3	3	1	0	67.7	5.69	2.84						56110.8	2	1955.5	88.17	18.0353	4	273.335	55.911	3	55.655	25.6147	1	6.25
75560	8	1	9	6-11	1	1	111	2.82	2	1	1.45	2867.44	0.576821	41.5	135.4	22.6	4	1	1	79.7	4.91	1.47						72273.6	2	1654	65.205	15.769	3	193.32	46.7521	1	70.97	38.6173	4	9.85
75565	8	1	9	6-11	3	2	107	0.88	1	1	1.45	2909.06	0.519411	45	139.8	23	4	1	1	77.6	5.4	1.55						11375.8	2	1511	54.235	14.3574	2	204.865	54.233	3	53.74	32.0093	2	8.55
75623	8	1	9	6-11	3	1	113	2.02	2	1	1.45	2692.18	0.770195	31.8	132.3	18.2	1	0	0	63.7	3.96	1.11						114528	2	2073.5	97.995	18.9043	4	284.35	54.8541	3	63.97	27.7661	1	24.45
75767	8	2	9	6-11	1	2	110	1.47	2	2	1.27	1998.13	0.709665	38.9	134.9	21.4	3	1	0	80.6	4.06	1.27						11743.4	2	1418	44.915	12.67	1	202.915	57.2398	4	49.435	31.3762	2	11.85
75777	8	1	9	6-11	6	1	110	4.25	2	1	1.45	2849.96	0.800888	44.1	145.5	20.8	3	1	0	72.3	4.42	1.22						20354.9	2	2282.5	102.745	18.0057	4	381.595	66.8732	4	42.05	16.5805	1	26.4
75800	8	1	9	6-11	1	1	111	0.7	1	1	1.45	3327.43	0.605722	57.2	146.6	26.6	4	1	1	91.2	4.47	1.01						8461.88	2	2015.5	80.45	15.9663	3	247.625	49.1441	2	82.33	36.7636	3	25.7
75873	8	1	9	6-11	3	1	110	3.17	2	1	1.45	2739.11	0.635789	35.7	143.8	17.3	1	0	0	67	4.42	1.66						65688.8	2	1741.5	58.33	13.3976	2	267.72	61.4918	4	50.985	26.3488	1	14.85
76026	8	2	9	6-11	3	2	107	2.66	2	1	1.45	2122.51	0.679619	31.1	133.8	17.4	1	0	0	65.5	5.3	1.29						24552.3	2	1442.5	36.815	10.2087	1	175.995	48.8028	2	68.715	42.8724	4	10.15
76047	8	1	9	6-11	3	2	107	3.77	2	1	1.45	2793.41	0.645269	33	141.9	16.4	1	0	0	65.5	3.26	1.29						20452.6	2	1802.5	64.795	14.3789	2	254.315	56.4361	3	62.555	31.2341	2	21
76319	8	2	9	6-11	4	2	116	1.44	2	1	1.45	2175.63	0.715424	36.1	132.4	20.6	3	1	0	64.1	4.76	1.16						55003.3	2	1556.5	58.495	15.0324	3	204.84	52.6412	3	58.51	33.8317	2	13.5
76658	8	2	9	6-11	3	1	114	0.31	1	1	1.45	2182.87	0.578824	32.6	137.6	17.2	1	0	0	67.6	3.88	1.29						18212.6	2	1263.5	49.695	15.7325	3	152.81	48.3767	2	50.725	36.1318	3	10.45
76661	8	2	9	6-11	4	1	112	5	2	1	1.45	2326.05	1.02062	40.9	140.5	20.7	3	1	0	66.1	4.68	1.71						3960.55	2	2374	79.05	13.3193	2	306.635	51.6655	2	94.895	35.9754	3	13.85
76721	8	2	9	6-11	3	2	112	0.9	1	1	1.45	2294.08	0.734716	38.7	140.3	19.7	1	0	0	66.4	3.62	1.68						10679.6	2	1685.5	86.51	20.5304	4	210.675	49.997	2	57	30.4361	2	16.9
76786	8	2	9	6-11	3	1	115	2.58	2	1	1.45	2395.04	0.822325	48	137.9	25.2	4	1	1	74	4.29	1.34						30501	2	1969.5	57.97	11.7735	1	273.62	55.5715	3	72.74	33.2399	2	22
77037	8	2	9	6-11	1	1	106	1.34	2	1	1.45	2386.14	0.631564	51.3	132.8	29.1	4	1	1	85	2.59	1.19						6118.09	2	1507	62.42	16.568	3	194.19	51.5435	2	54.315	32.4376	2	11.2
77124	8	2	9	6-11	2	1	109	2.69	2	1	1.45	2268.21	0.691955	38.5	138.1	20.2	3	1	0	68.9	4.09	1.58						7583.86	2	1569.5	38.135	9.71902	1	263.055	67.0417	4	43.145	24.7407	1	12.75
77180	8	1	9	6-11	3	2	115	3.51	2	1	1.45	2604.69	1.09168	29.5	134.1	16.4	1	0	0	60.7	3.85	1.68						29019.9	2	2843.5	108.065	15.2017	3	393.79	55.3951	3	98.405	31.1463	2	25.65
77412	8	2	9	6-11	3	2	109	2.94	2	1	1.45	2098.75	0.85527	27.1	136.7	14.5	1	0	0	57	4.01	1.6						46634.7	2	1795	55.425	12.351	1	262.465	58.488	4	61.835	31.0036	2	13.4
77476	8	1	9	6-11	4	2	108	0.48	1	1	1.45	2824.51	0.362009	39.3	135.9	21.3	3	1	0	62.4	5.56	2.15						15826.1	2	1022.5	52.59	20.5731	4	93.265	36.4851	1	48.86	43.0064	4	5.8
77570	8	2	9	6-11	1	2	110	0.14	1	1	1.45	2614.44	0.596685	59.9	143.4	29.1	4	1	1	93.1	3.49	1.03						5354.2	2	1560	49.605	12.7192	1	249.095	63.8705	4	45.675	26.351	1	21.05
77590	8	1	9	6-11	2	2	118	0.47	1	1	1.45	2501.66	0.710129	25	127.3	15.4	1	0	0	58.6	3.41	0.96						4422.11	2	1776.5	94.395	21.2542	4	230.25	51.8435	2	54.045	27.38	1	24.8
77699	8	1	9	6-11	4	2	111	0.9	1	1	1.45	2538.86	0.816114	31.7	142.7	15.6	1	0	0	55.7	3.26	1.55						26378.5	2	2072	112.85	21.7857	4	204.945	39.5647	1	88.98	38.6496	4	16.55
77890	8	1	9	6-11	4	2	111	0.03	1	1	1.45	2808.82	1.02285	39.4	141.5	19.7	3	1	0	62.5	4.32	2.25						53281.7	2	2873	102.44	14.2624	2	381.72	53.1458	3	110.075	34.4822	3	23.1
78041	8	1	9	6-11	4	1	112	0.76	1	1	1.45	2389.46	0.632152	21.9	126.3	13.7	1	0	0	51.2	3.44	1.16						31806.3	2	1510.5	29.99	7.94174	1	258.845	68.5455	4	42.72	25.4538	1	8.8
78184	8	2	9	6-11	3	1	112	4.03	2	1	1.45	2560.58	1.073	51.2	149.5	22.9	4	1	1	81.5	4.34	0.8						83536.9	2	2747.5	73.53	10.705	1	386.095	56.2104	3	104	34.0673	2	20.75
78194	8	2	9	6-11	1	1	106	1.81	2	1	1.45	2070.16	1.34579	26.7	134.5	14.8	1	0	0	58.8	3.7	1.32						45585.2	2	2786	113.115	16.2405	3	381.51	54.7753	3	93.555	30.2224	1	35.9
78324	8	2	9	6-11	1	1	108	5	2	1	1.45	2353.13	0.404992	45.3	137.4	24	4	1	1	82.5	3.39	1.14						6538.34	2	953	27.19	11.4124	1	168.635	70.7807	4	20.655	19.5063	1	10.05
78357	8	1	9	6-11	6	1	117	5	2	1	1.45	2602.65	0.656639	26.8	133.1	15.1	1	0	0	57.3	6.72	2.35						4114.67	2	1709	47.675	11.1586	1	237.42	55.5693	3	66.37	34.952	3	10.15
78401	8	1	9	6-11	4	2	114	0.75	1	1	1.45	2518.49	0.703399	27.9	136.4	15	1	0	0	55.8	2.9	1.45						19843.3	2	1771.5	58.805	13.278	2	232	52.385	2	70.45	35.7917	3	17.95
78436	8	1	9	6-11	3	2	115	0.53	1	1	1.45	2455.02	0.716084	22.3	124.8	14.3	1	0	0	54	4.14	1.73						43635.8	2	1758	45.51	10.3549	1	288.225	65.5802	4	52.215	26.7312	1	7.45
78476	8	1	9	6-11	6	2	108	3.14	2	1	1.45	2673.85	0.437945	36.5	128.4	22.1	4	1	1	74.3	4.78	1.22						7294.59	2	1171	38.765	13.2417	2	171.415	58.5534	4	38.205	29.3634	1	7.85
78697	8	2	9	6-11	1	1	109	1.31	2	1	1.45	2546.62	0.942819	51.8	147.4	23.8	4	1	1	80.7	3.88	0.98						10040.6	2	2401	99.16	16.5198	3	339.15	56.5015	3	75.13	28.162	1	17.45
78786	8	1	9	6-11	3	2	109	0.57	1	1	1.45	2433.09	0.724388	24.3	122.3	16.2	1	0	0	65.5	3.13	1.6						10441.9	1	1762.5	64.33	14.5997	2	252.205	57.238	4	60.905	31.1004	2	19.75
78807	8	1	9	6-11	7	2	105	2.94	2	1	1.45	2712.05	0.868162	34.9	147	16.2	1	0	0	64	4.47	1.55						8378.67	2	2354.5	96.685	16.4256	3	339.02	57.5952	4	74.56	28.5003	1	27.8
79236	8	1	9	6-11	3	2	104	3.86	2	1	1.45	2553.74	1.10329	27.8	127.3	17.2	1	0	0	58.6	4.14	1.4						133074	2	2817.5	91.075	12.9299	2	367.615	52.1902	2	112.415	35.909	3	16.3
79238	8	1	9	6-11	1	2	110	0.92	1	1	1.45	2938.79	0.566389	45	139.1	23.3	4	1	1	80.7	4.76	1.22						21774.5	2	1664.5	77.725	18.6783	4	183.82	44.1742	1	69.54	37.6005	3	12
79348	8	1	9	6-11	4	2	115	0.1	1	1	1.45	2737.57	1.10335	33.7	137.6	17.8	1	0	0	62	4.4	1.71						6405.24	2	3020.5	103.21	13.6679	2	404.15	53.5209	3	111.785	33.3079	2	22.7
79511	8	2	9	6-11	6	2	105	1.55	2	1	1.45	2202.92	0.611235	37.8	132.8	21.4	3	1	0	74	5.82	1.14						4629.74	1	1346.5	42.195	12.5347	1	199.455	59.2514	4	44	29.4096	1	17.75
79631	8	1	9	6-11	1	1	107	1.27	1	1	1.45	2704.07	0.843727	31.4	139	16.3	1	0	0	56.3	3.78	1.84						13782.6	2	2281.5	58.465	10.2503	1	314.985	55.2242	3	92.35	36.43	3	16.5
79731	8	2	9	6-11	4	1	105	5	2	1	1.45	2615.16	0.651777	62.9	139.6	32.3	4	1	1	88.6	3.88	1.4						5349.03	2	1704.5	62.635	14.6987	2	181.4	42.5697	1	81.295	42.9249	4	9.05
79770	8	1	9	6-11	2	2	109	0.67	1	1	1.45	2531.92	0.760686	29.5	137.4	15.6	1	0	0	58.2	3.28	1.86						36114.5	2	1926	59.56	12.3697	1	264.11	54.8515	3	74.14	34.6449	3	18.4
80068	8	2	9	6-11	6	2	115	0.51	1	1	1.45	2114.98	0.617264	30.7	133.6	17.2	1	0	0	59.6	4.45	1.29						38732.9	2	1305.5	52.225	16.0015	3	169.79	52.023	2	47.125	32.4876	2	10.05
80353	8	2	9	6-11	1	1	107	2.76	2	1	1.45	2158.42	0.888614	30.1	138.5	15.7	1	0	0	54.8	4.06	1.68						10060.7	2	1918	48.575	10.1303	1	285.63	59.5683	4	68.065	31.9387	2	11
80395	8	1	9	6-11	1	2	115	2.82	2	1	1.45	2573.7	0.850527	26.8	127.2	16.6	1	0	0	60	4.55	1.32						72739.7	2	2189	81.395	14.8735	2	336.93	61.5678	4	61.455	25.267	1	22.45
80558	8	2	9	6-11	1	1	114	2.22	2	1	1.45	2766.52	0.366164	64.9	151.4	28.3	4	1	1	91.2	3.62	1.24						42902.3	2	1013	37.86	14.9497	3	147.47	58.231	4	32.685	29.039	1	12.55
80785	8	1	9	6-11	4	1	106	0.25	1	1	1.45	2677.17	0.614454	30.2	136	16.3	1	0	0	54.8	4.16	1.58						5754.72	2	1645	43.56	10.5921	1	279.07	67.859	4	40.925	22.3906	1	9.5
80860	8	2	9	6-11	4	1	108	1.29	1	1	1.45	2576.73	1.34686	52.7	149.1	23.7	4	1	1	77.5	4.55	0.93						4371.02	2	3470.5	133.45	15.3811	3	506.54	58.3824	4	111.12	28.8166	1	35.95
80958	8	1	9	6-11	1	2	107	0.63	1	1	1.45	2359.42	0.62367	24.6	126.1	15.5	1	0	0	55.5	3.52	1.29						11028	2	1471.5	69.805	18.9752	4	179.875	48.8957	2	53.82	32.9174	2	11.55
81018	8	2	9	6-11	4	1	104	1.29	1	1	1.45	2803.24	0.596095	69.7	148.7	31.5	4	1	1	97	4.58	0.83						3075.21	1	1671	54.865	13.1335	2	215.325	51.544	2	67.09	36.1346	3	8.1
81033	8	2	9	6-11	1	2	109	0.84	1	1	1.45	2118.36	1.07087	28.7	136.5	15.4	1	0	0	60	4.14	1.58						7645.24	1	2268.5	112.61	19.8563	4	261.815	46.1653	1	85.275	33.8318	2	23.65
81114	8	2	9	6-11	4	2	116	1.01	1	1	1.45	2311.28	0.737901	40.2	140	20.5	3	1	0	65.2	4.89	1.37						45692.5	2	1705.5	59.015	13.8411	2	214.075	50.2082	2	69.83	36.8496	3	6.55
81589	8	2	9	6-11	6	1	105	5	2	1	1.45	2161.04	0.742005	35.8	131.4	20.7	3	1	0	73	4.4	1.14						5826.97	2	1603.5	78.63	19.6146	4	215.19	53.6801	3	48.895	27.4434	1	11.35
81650	8	1	9	6-11	1	1	118	0.95	1	1	1.45	2877.99	0.970469	42.5	140.4	21.6	4	1	1	72.3	4.86	1.58						9064.9	2	2793	115.45	16.5342	3	299.27	42.86	1	128.47	41.3974	4	20.6
81663	8	2	9	6-11	1	2	110	0.52	1	1	1.45	2029.08	0.998234	26	131.5	15	1	0	0	55.6	3.26	1.53						41147.2	2	2025.5	99.24	19.5981	4	284.78	56.239	3	56.04	24.9005	1	25.85
81691	8	1	9	6-11	3	2	106	5	2	1	1.45	2642.84	1.15463	31.9	138.6	16.6	1	0	0	61	2.95	1.4						21424.4	2	3051.5	120.845	15.8407	3	373.44	48.9517	2	122.445	36.1136	3	22.55
81727	8	1	9	6-11	1	2	109	2.5	2	1	1.45	2725.97	0.506058	35.3	136.2	19	1	0	0	67.6	4.5	1.66						11500.5	2	1379.5	41.36	11.9928	1	189.395	54.917	3	51.795	33.7916	2	10.3
81759	8	1	9	6-11	4	1	114	0.68	1	1	1.45	2558.85	0.623913	28.7	132	16.5	1	0	0	58.8	4.4	1.63						16203.7	2	1596.5	58.825	14.7385	2	182.61	45.7526	1	72.46	40.8481	4	15.1
81869	8	2	9	6-11	2	2	107	0.83	1	1	1.45	2323.75	0.835718	39.8	141.7	19.8	1	0	0	68.4	3.18	0.96						8365.83	2	1942	57.505	11.8445	1	241.46	49.7343	2	83.875	38.871	4	10.7
81876	8	1	9	6-11	4	2	105	0.47	1	1	1.45	2820.82	0.581745	36.8	146.9	17.1	1	0	0	64	5.84	1.34						6779.17	2	1641	53.965	13.1542	2	212.47	51.7904	2	65.565	35.9589	3	8.4
81881	8	1	9	6-11	1	1	109	2.9	2	1	1.45	3185.76	0.433335	55.4	147.3	25.5	4	1	1	89.8	4.45	1.16						9868.34	2	1380.5	70.49	20.4245	4	171.555	49.7081	2	46.985	30.6313	2	8.75
81922	8	2	9	6-11	3	1	109	1.07	1	1	1.45	2605.16	1.11989	61	141.1	30.6	4	1	1	92.2	5.43	0.93						57298.3	2	2917.5	61.275	8.40103	1	479.57	65.7508	4	90.055	27.7805	1	12.95
82008	8	2	9	6-11	1	2	114	0	1	1	1.45	2526.37	0.455793	53.1	143.8	25.7	4	1	1	86.5	4.94	0.8						22806.4	2	1151.5	33.18	11.5258	1	165.44	57.4694	4	39.63	30.9744	2	8
82119	8	1	9	6-11	4	2	116	1.68	2	1	1.45	2857.03	0.492995	42.1	150.2	18.7	1	0	0	66.2	3.83	2.07						4488.47	2	1408.5	71.93	20.4274	4	137.72	39.1111	1	62.55	39.9681	4	6.2
82175	8	1	9	6-11	3	2	116	0.9	1	1	1.45	2466.95	0.707351	25.7	130.7	15	1	0	0	57.4	4.42	1.97						18118.4	2	1745	66.41	15.2229	3	229.735	52.6613	3	63.65	32.8281	2	11.9
82214	8	2	9	6-11	1	1	107	1.27	1	2	1.27	2043.64	0.614589	41.1	137	21.9	3	1	0	70.4	4.5	1.27						6276.92	2	1256	52	16.5605	3	173.35	55.207	3	40.91	29.3145	1	9.4
82215	8	2	9	6-11	7	2	115	1.43	2	1	1.45	2643.51	0.584828	57	149.9	25.4	4	1	1	82.7	3.72	1.42						10998.6	2	1546	50.815	13.1475	2	197.44	51.0841	2	63.665	37.0624	3	9.3
82260	8	1	9	6-11	3	2	107	1.39	2	1	1.45	2437.2	0.673928	23.8	126.9	14.8	1	0	0	58.2	3.78	1.47						27689	2	1642.5	48.585	11.832	1	282.75	68.8584	4	41.86	22.937	1	26.6
82263	8	2	9	6-11	4	1	116	1.31	2	2	1.27	2103.67	1.03866	40.1	144.8	19.1	1	0	0	66.1	3.75	1.29						5827.27	2	2185	73.84	13.5176	2	298.895	54.7176	3	80.07	32.9808	2	17.5
82374	8	1	9	6-11	2	1	108	1.99	2	1	1.45	2755.35	0.928557	32.3	130.7	18.9	1	0	0	60	4.55	2.2						10002.6	2	2558.5	97.62	15.2621	3	325	50.811	2	98.13	34.5191	3	16.4
82493	8	2	9	6-11	3	1	110	1.68	2	1	1.45	2402.25	0.469143	43.8	144	21.1	3	1	0	77.8	4.16	1.37						19823.4	2	1127	27.615	9.80124	1	186.13	66.0621	4	32.63	26.0577	1	7.55
82544	8	1	9	6-11	1	1	108	0.63	1	1	1.45	2808.23	0.940095	37	138	19.4	3	1	0	69	4.65	1.19						48170.9	2	2640	77.705	11.7735	1	361.095	54.7114	3	102.765	35.0335	3	29
82593	8	1	9	6-11	4	1	116	3.96	2	1	1.45	2619.56	0.737148	29.5	138.3	15.4	1	0	0	59.1	4.81	1.42						3215.89	2	1931	68.325	14.1533	2	217.975	45.1528	1	88.505	41.2504	4	9.75
82789	8	1	9	6-11	4	1	109	1.54	2	1	1.45	2614.26	0.942333	31	141.4	15.5	1	0	0	53	5.97	2.15						35420.3	2	2463.5	85.88	13.9444	2	371.23	60.2768	4	72.025	26.3132	1	15.55
82921	8	1	9	6-11	2	2	115	1.26	1	1	1.45	2960.64	0.562885	47.1	138.9	24.4	4	1	1	83.4	4.45	1.24						7887.98	1	1666.5	60.795	14.5923	2	223.83	53.7246	3	62.36	33.6778	2	16
83035	8	1	9	6-11	2	2	105	0.36	1	1	1.45	2667.41	0.889063	35	134.3	19.4	3	1	0	59.4	3.36	1.14						5485.08	2	2371.5	57.635	9.72127	1	349.28	58.9129	4	87.395	33.167	2	22.1
83119	8	1	9	6-11	4	2	108	0.45	1	1	1.45	2647.14	0.999001	38.7	140.2	19.7	3	1	0	65.7	3.65	1.5						4823.55	2	2644.5	101.05	15.2846	3	335.605	50.7627	2	99.835	33.9767	2	11.8
83176	8	2	9	6-11	4	1	109	0.76	1	1	1.45	2410.67	0.703123	43.8	144.8	20.9	3	1	0	66.5	3.85	1.68						3680.86	2	1695	37.39	8.8236	1	288.23	68.0189	4	46.96	24.9345	1	15.8
83199	8	2	9	6-11	3	2	107	2.24	2	1	1.45	2153.73	0.870816	33.4	133.8	18.7	1	0	0	66.7	3.8	1.27						33500.7	2	1875.5	38.765	8.26766	1	265.96	56.723	3	76.115	36.5255	3	16.5
83257	8	2	9	6-11	1	1	106	3.33	2	3	1.12	1611.52	1.31026	25.2	129.8	15	1	0	0	57	3.31	0.96						8769.9	2	2111.5	98.235	18.6095	4	289.725	54.8852	3	63.815	27.2003	1	17.4
83288	8	2	9	6-11	6	2	115	3.92	2	1	1.45	2366.71	0.544849	42.5	142.3	21	3	1	0	72.2	4.45	1.27						4882.65	2	1289.5	52.565	16.3055	3	214.495	66.5359	4	27.045	18.8759	1	11.5
83370	8	2	9	6-11	1	2	115	1.43	2	1	1.45	2331.5	0.639073	42	139.6	21.6	3	1	0	70.6	2.82	0.83						29450.2	2	1490	54.94	14.749	2	197.14	52.9235	3	54.935	33.1822	2	11.15
83512	8	1	9	6-11	1	1	111	3.48	2	1	1.45	2933.45	0.58208	40.8	137.1	21.7	3	1	0	71.1	4.81	1.24						57948.2	2	1707.5	86.625	20.2928	4	227.555	53.3072	3	53.78	28.3467	1	14.95
83555	8	2	9	6-11	4	2	112	0.43	1	1	1.45	2294.84	0.602656	34.8	145.4	16.5	1	0	0	59.9	4.47	0.8						9340.3	2	1383	43.97	12.7173	1	213.415	61.7252	4	40.195	26.1573	1	14
83582	8	2	9	6-11	1	2	106	0.63	1	1	1.45	2318.54	0.55811	41.2	139.4	21.2	3	1	0	71	4.01	1.24						4732.76	2	1294	59.49	18.3895	4	194.32	60.068	4	30.66	21.3246	1	13.55
83631	8	2	9	6-11	1	1	117	0.91	1	1	1.45	2148.3	0.794117	33	133.8	18.4	1	0	0	62.2	4.29	1.42						4512.21	2	1706	52.875	12.3974	1	241.5	56.6237	3	60.965	32.1621	2	9.85
62194	7	2	9	6-11	3	1	99	5	2	1	1.45	2072.27	1.03848	26.7	134.7	14.7	1	0	0	54.9	5.25	1.84						16942.3	2	2152	73.655	13.6905	2	275.02	51.119	2	86.61	36.2217	3	13.75
62272	7	1	9	6-11	2	2	93	0.64	1	1	1.45	2966.11	0.621353	41.3	140.5	20.9	3	1	0	67.7	4.16	1.42						49215.7	2	1843	72.165	15.6625	3	251.96	54.6848	3	63.105	30.8163	2	11.05
62276	7	1	9	6-11	3	1	99	5	2	1	1.45	2432.83	0.75817	23	131.3	13.3	1	0	0	51.8	5.2	1.81						54876.8	2	1844.5	68.905	14.9428	3	231.62	50.2293	2	74.365	36.2854	3	11.65
62328	7	2	9	6-11	4	2	97	5	2	1	1.45	2130.08	0.637535	28.4	138	14.9	1	0	0	56.5	4.5	1.73						32603.8	2	1358	52.03	15.3255	3	183.93	54.1767	3	47.59	31.5398	2	7.55
62331	7	1	9	6-11	7	1	99	3.94	2	1	1.45	2744.86	0.726996	33.1	141.4	16.6	1	0	0	61.2	3.75	1.11						3884.12	2	1995.5	72.93	14.6189	2	259.56	52.0291	2	77.155	34.798	3	13.2
62334	7	1	9	6-11	3	3	91	0.87	1	1	1.45	2996.28	0.71038	49.9	138	26.2	4	1	1	82	5.4	1.11						9139.14	2	2128.5	75.24	14.1395	2	280.915	52.7912	3	78.65	33.2558	2	14
62469	7	1	9	6-11	4	2	101	0.76	1	1	1.45	2749.27	1.39746	33.8	135.3	18.5	1	0	0	59	5.79	2.12						6548.25	2	3842	167.01	17.3878	3	369.48	38.4675	1	191.255	44.8021	4	14.65
62547	7	1	9	6-11	1	1	97	0.5	1	1	1.45	3301.35	0.49192	59.8	144.2	28.8	4	1	1	90.9	2.59	1.01						28432.7	1	1624	67.63	16.6576	3	166.28	40.9557	1	76.78	42.5505	4	11.15
62550	7	2	9	6-11	7	1	102	5	2	1	1.45	2227.36	0.77491	35.8	137.7	18.9	1	0	0	59.2	3.9	1.34						3781.49	2	1726	62.765	14.5458	2	216.165	50.0962	2	69.36	36.1669	3	11.35
62559	7	2	9	6-11	1	1	101	0.51	1	1	1.45	2133.62	0.787862	30.6	135.5	16.7	1	0	0	60.8	5.38	1.37						9297.71	2	1681	53.345	12.6936	1	240.385	57.2005	4	59.58	31.8989	2	12.75
62609	7	1	9	6-11	3	1	95	0.92	1	1	1.45	2761.88	0.595789	35.5	135.5	19.3	3	1	0	70.2	4.94	1.11						11762.7	2	1645.5	71.875	17.4719	3	224.645	54.6083	3	54.25	29.6718	1	11.75
62697	7	1	9	6-11	2	2	94	1.43	2	1	1.45	3089.09	0.963066	48.7	149	21.9	3	1	0	75	4.4	1.16						26318.2	2	2975	134.785	18.1224	4	383.265	51.5314	2	103.41	31.2837	2	23.95
62700	7	1	9	6-11	4	2	100	0.31	1	1	1.45	2751.57	0.260033	37.8	140.6	19.1	1	0	0	64.9	2.43	0.67						38710	2	715.5	13.36	7.4689	1	82.395	46.0629	1	38.12	47.9497	4	4.7
62946	7	1	9	6-11	4	2	101	0.27	1	2	1.27	2205.72	1.12821	27	127.1	16.7	1	0	0	54.2	2.79	1.71						13911.9	2	2488.5	83.79	13.4684	2	300.04	48.2282	2	107.835	39	4	15.7
62992	7	2	9	6-11	1	1	101	0.84	1	1	1.45	2585.3	0.627393	60.7	139.6	31.1	4	1	1	92	4.99	1.09						7858.53	2	1622	55.78	13.7559	2	215.425	53.1258	3	60.605	33.6279	2	8.45
62996	7	2	9	6-11	2	2	90	1.72	2	1	1.45	2070.1	0.669532	29.1	131.4	16.9	1	0	0	57.4	4.84	1.53						9586.57	2	1386	49.305	14.2294	2	219.93	63.4719	4	36.325	23.5877	1	15.8
63336	7	2	9	6-11	6	3	92	0.91	1	1	1.45	1973.15	0.884879	26.3	125.8	16.6	1	0	0	60.2	3.62	1.42						14839.1	2	1746	74.89	17.1569	3	185.1	42.4055	1	77.92	40.1649	4	8.4
63447	7	2	9	6-11	4	2	99	1.32	2	1	1.45	2186.85	0.909985	38.4	130.5	22.5	3	1	0	73.4	4.73	1.5						4236.89	2	1990	51.835	10.4191	1	297.58	59.8151	4	69.13	31.2648	2	14.25
63526	7	2	9	6-11	3	1	94	2.96	2	1	1.45	2357.68	0.604619	42.3	141.7	21.1	3	1	0	78.5	4.81	1.24						74728.7	2	1425.5	55.77	15.6492	3	228.525	64.1249	4	34.45	21.7503	1	14.7
63567	7	2	9	6-11	7	1	97	2.51	2	2	1.27	2023.94	1.26634	38.9	137.7	20.5	3	1	0	69.6	3.41	1.06						5015.96	2	2563	72.98	11.3898	1	364.915	56.9512	4	90.76	31.8705	2	13.25
63580	7	1	9	6-11	3	1	98	0.67	1	1	1.45	2574.88	0.348948	25.8	126.4	16.1	1	0	0	55.7	4.22	2.04						11525.5	2	898.5	20.935	9.31998	1	105.765	47.0851	1	44.92	44.995	4	4.55
63616	7	1	9	6-11	6	2	95	1.08	1	1	1.45	3014.21	0.531815	46.2	143	22.6	4	1	1	79	4.06	1.24						6706.85	2	1603	60.995	15.2202	3	200.17	49.9488	2	63.415	35.6042	3	12
63672	7	1	9	6-11	2	2	90	0.32	1	1	1.45	3031.17	0.518777	50.7	141.1	25.5	4	1	1	86.5	4.84	1.55						28792.3	2	1572.5	62.23	15.8296	3	198.175	50.4102	2	60.42	34.5806	3	13.8
63833	7	1	9	6-11	2	2	98	0.78	1	1	1.45	2565.41	0.513564	29.9	135.4	16.3	1	0	0	57.1	3.78	0.8						5696.94	2	1317.5	45.07	13.6835	2	165.72	50.3135	2	54.3	37.093	3	8.6
63851	7	1	9	6-11	4	2	101	0.27	1	1	1.45	2421.93	0.71183	28.7	130.8	16.8	1	0	0	58.5	4.27	1.45						5334.66	2	1724	65.015	15.0847	3	217.43	50.4478	2	67.765	35.3762	3	15.35
63876	7	2	9	6-11	4	1	103	0.52	1	1	1.45	2391.66	0.939517	37.9	150.6	16.7	1	0	0	68.5	3.98	1.45						17265.1	2	2247	72.945	12.9853	2	297.125	52.8927	3	88.795	35.5654	3	18.85
63970	7	2	9	6-11	6	1	100	2.51	2	1	1.45	2105.96	0.82884	26.7	137.9	14	1	0	0	56.8	4.63	1.32						43439.4	2	1745.5	66.095	15.1464	3	228.035	52.2567	2	66.03	34.0458	2	15.9
63994	7	2	9	6-11	4	2	101	0.21	1	1	1.45	3070.84	0.68776	87.4	151.3	38.2	4	1	1	105	3.62	1.16						18753.1	2	2112	77.805	14.7358	2	293.7	55.625	3	71.97	30.669	2	16.65
64088	7	2	9	6-11	3	2	101	0.6	1	1	1.45	2072.73	0.649626	31	129.2	18.6	1	0	0	66.7	5.53	1.34						36669.6	2	1346.5	50.555	15.0182	3	171.615	50.9811	2	52.675	35.2079	3	7.45
64114	7	1	9	6-11	6	1	100	0.74	1	1	1.45	2624.98	0.39467	27.7	133.3	15.6	1	0	0	58.4	5.66	2.25						6153.63	2	1036	47.77	18.444	4	165.965	64.0792	4	22.48	19.529	1	12.1
64136	7	1	9	6-11	1	2	92	3.37	2	1	1.45	2605.55	0.647465	33.2	134.7	18.3	1	0	0	65	5.72	1.68						5230.03	2	1687	79.5	18.85	4	209.38	49.6455	2	61.84	32.9911	2	15.65
64506	7	1	9	6-11	3	1	101	1.16	1	1	1.45	3412.61	0.723494	63.3	154.3	26.6	4	1	1	96.5	6.59	1.11						18351.4	1	2469	51.28	8.30782	1	408.46	66.1742	4	77.78	28.3524	1	18.35
64730	7	1	9	6-11	2	2	90	0.19	1	1	1.45	3155.65	0.609384	54.4	147.5	25	4	1	1	83	3.7	1.34						4281.13	1	1923	47.46	9.87207	1	271.155	56.4025	3	74.755	34.9867	3	25.55
64804	7	2	9	6-11	3	1	94	2.67	2	1	1.45	2299.3	0.603228	37.3	142.6	18.3	1	0	0	66.1	4.4	1.14						154620	2	1387	59.495	17.1579	3	179.53	51.7751	2	48.525	31.487	2	9.1
65003	7	1	9	6-11	3	1	98	1	1	1	1.45	2973.91	0.591982	43.3	137.3	23	4	1	1	76.2	5.56	1.5						15142.1	2	1760.5	84.39	19.1741	4	210.345	47.7921	2	68.705	35.1233	3	8.8
65019	7	2	9	6-11	4	2	102	4.2	2	1	1.45	2167.04	1.52397	27.4	142.8	13.4	1	0	0	55.8	3.57	2.15						5457.65	2	3302.5	141.9	17.187	3	390.27	47.2696	1	131.715	35.8951	3	19.25
65024	7	1	9	6-11	2	2	91	0.93	1	1	1.45	3370.69	0.64972	58.6	140.1	29.9	4	1	1	88.7	3.93	1.14						7088.79	2	2190	63.095	11.5242	1	289.81	52.9333	3	89.11	36.6205	3	9.8
65381	7	2	9	6-11	4	1	100	1.39	2	1	1.45	2082.4	0.310698	28.3	133.6	15.9	1	0	0	51.7	4.55	1.99						4888.63	2	647	34.46	21.3045	4	58.42	36.1175	1	30.64	42.6213	4	3.8
65540	7	1	9	6-11	3	2	91	2.6	2	1	1.45	2730.95	0.969259	34.6	135.7	18.8	1	0	0	64.6	4.37	1.73						35102.9	2	2647	83.225	12.5765	1	363.335	54.9052	3	99.995	33.9991	2	14.05
65541	7	2	9	6-11	4	2	97	1.72	2	1	1.45	2173.08	1.15274	36.3	131.9	20.9	3	1	0	69.1	3.41	1.09						4681.98	2	2505	100.975	16.1238	3	313.835	50.1134	2	95.055	34.1515	3	12.75
65686	7	2	9	6-11	4	2	102	1.22	1	1	1.45	2329.6	1.20278	39.3	142.9	19.2	1	0	0	65.7	3.83	1.34						3914.31	2	2802	85.995	12.2762	1	389.46	55.5974	3	100.085	32.1472	2	19.05
65794	7	1	9	6-11	6	3	91	1.22	1	1	1.45	3335.52	0.655521	58.5	147.5	26.9	4	1	1	83.7	4.91	1.19						2035.65	2	2186.5	102.53	18.7569	4	234.415	42.8841	1	96.135	39.5708	4	17.1
65819	7	1	9	6-11	1	1	102	1.03	1	1	1.45	2469.12	0.86063	24.2	131.8	13.9	1	0	0	55	4.11	1.5						13894.5	2	2125	62.74	11.8099	1	283.255	53.3186	3	85.165	36.0699	3	15.75
65843	7	1	9	6-11	1	2	94	0.67	1	1	1.45	2679.86	0.863105	31.3	138.6	16.3	1	0	0	60.7	5.84	2.4						5512.47	2	2313	63.875	11.0463	1	309.265	53.4829	3	95.455	37.142	3	20.3
65916	7	1	9	6-11	4	2	99	1.78	2	1	1.45	2617.6	0.638752	32.4	140.1	16.5	1	0	0	56	4.68	2.3						34472.9	2	1672	59.265	14.1782	2	273.355	65.3959	4	44.495	23.9507	1	25.65
66195	7	2	9	6-11	4	2	103	1.3	1	1	1.45	2140.29	0.631689	32.1	134.2	17.8	1	0	0	59.5	4.4	1.71						3021.85	2	1352	63.735	18.8565	4	145.765	43.1257	1	56.425	37.561	3	6.85
66292	7	2	9	6-11	2	2	93	0.93	1	1	1.45	2389.45	0.825296	47.2	138.4	24.6	4	1	1	77.2	5.02	1.14						47393	2	1972	110.8	22.4746	4	204.92	41.5659	1	77.07	35.1739	3	9.75
66407	7	2	9	6-11	2	2	91	0.22	1	1	1.45	2390.65	0.740177	43.1	143.8	20.8	3	1	0	75	3.08	1.16						6548.41	2	1769.5	64.46	14.5713	2	250.575	56.6431	3	62.285	31.6793	2	24.95
66432	7	2	9	6-11	3	2	95	0.9	1	1	1.45	2360	0.873515	44.1	139.6	22.6	3	1	0	80.7	4.76	1.11						56523.7	2	2061.5	104.325	20.2425	4	271.595	52.6985	3	64.105	27.9867	1	10.35
66482	7	2	9	6-11	1	2	102	1	1	1	1.45	2073.82	0.802626	27.9	133.3	15.7	1	0	0	57.7	4.06	1.47						37178.5	2	1664.5	77.84	18.7059	4	197.86	47.5482	1	63.36	34.2589	3	10.65
66519	7	2	9	6-11	4	1	92	0.95	1	1	1.45	2023.87	0.927678	27.4	129.2	16.4	1	0	0	55.2	4.97	1.81						4408.44	2	1877.5	56.24	11.9819	1	279.66	59.5814	4	64.995	31.1561	2	18.75
66549	7	2	9	6-11	1	2	96	1.12	1	1	1.45	2313.67	0.700403	39.6	141	19.9	3	1	0	78	4.29	1.06						6190.04	2	1620.5	65.19	16.0913	3	149.155	36.817	1	85.49	47.4798	4	10.3
66622	7	1	9	6-11	7	1	102	1.91	2	1	1.45	2635.81	0.806583	28	132.8	15.9	1	0	0	60.6	5.07	1.76						134910	2	2126	116.84	21.9831	4	214.98	40.4478	1	90.09	38.1378	4	22.4
66634	7	1	9	6-11	6	1	97	4.07	2	1	1.45	2557.21	0.879278	25	122.5	16.7	1	0	0	55.5	3.75	1.42						6735.46	2	2248.5	98.26	17.4801	3	343.515	61.1101	4	57.5	23.0153	1	14.35
66719	7	2	9	6-11	3	1	101	2.6	2	1	1.45	2190.57	0.773086	33.4	137.3	17.7	1	0	0	65.6	3.88	1.16						84080.8	2	1693.5	49.535	11.7	1	235.775	55.6894	3	63.92	33.9699	2	10.2
66730	7	1	9	6-11	7	1	92	5	2	1	1.45	2640.02	0.626132	29.2	135.4	15.9	1	0	0	58.2	3.83	1.24						5516.02	2	1653	60.3	14.5917	2	201.965	48.8724	2	68.59	37.3448	3	13.7
66751	7	2	9	6-11	6	1	93	2.24	2	1	1.45	2118.94	0.653627	28.2	137.2	15	1	0	0	56.5	4.37	1.34						16201.5	2	1385	54.84	15.8383	3	203.045	58.6412	4	41.62	27.0455	1	13.35
66784	7	1	9	6-11	4	2	100	1.34	2	1	1.45	2909.21	0.832871	38.8	137.8	20.4	3	1	0	65.1	4.6	1.42						13941.4	2	2423	99.93	16.4969	3	319.18	52.6917	3	85.75	31.851	2	18.2
66913	7	1	9	6-11	2	3	90	3.69	2	1	1.45	2606.12	1.01243	27.9	135.1	15.3	1	0	0	56.4	3.57	1.5						21790	2	2638.5	79.395	12.0364	1	364.355	55.2367	3	103.225	35.2103	3	18.1
67166	7	2	9	6-11	2	1	93	0.84	1	1	1.45	2633.72	0.561942	60.7	144.2	29.2	4	1	1	95.5	4.65	1.19						10489.5	2	1480	60.435	16.3338	3	223.07	60.2892	4	41.11	24.9993	1	19.75
67458	7	1	9	6-11	6	1	92	2.31	2	1	1.45	2644.24	1.11563	26.5	130.2	15.6	1	0	0	55.9	5.4	2.25						8457.49	2	2950	112.49	15.2529	3	390.445	52.9417	3	106.925	32.6212	2	21.6
67553	7	2	9	6-11	4	3	90	0.39	1	1	1.45	2011.36	0.863843	22.6	134.2	12.5	1	0	0	50.9	4.65	2.25						3875.17	2	1737.5	73.38	16.8932	3	220.08	50.6659	2	62.31	32.2757	2	13.45
67559	7	1	9	6-11	3	1	97	1.03	1	1	1.45	2696.4	0.553515	34.9	135.6	19	1	0	0	67.1	4.94	1.66						14182.9	2	1492.5	60.38	16.1822	3	198.455	53.1873	3	50.84	30.6573	2	10.35
67633	7	2	9	6-11	4	2	99	5	2	1	1.45	2338.72	0.718771	37.8	145.7	17.8	1	0	0	62.5	3.39	1.34						3191.68	2	1681	79.63	18.9482	4	208.685	49.6573	2	60.625	32.4584	2	20.85
67679	7	1	9	6-11	1	2	102	1.53	2	1	1.45	2814.73	0.904351	36.4	132.2	20.8	3	1	0	65.6	4.73	1.47						31250.2	2	2545.5	101.925	16.0165	3	314.47	49.4158	2	102.705	36.3129	3	24.45
67878	7	1	9	6-11	4	2	96	1.04	1	1	1.45	2768.68	0.683718	36.1	142.3	17.8	1	0	0	57.1	5.59	2.09						51716.7	2	1893	68.365	14.4459	2	242.415	51.2235	2	74.715	35.5222	3	13.6
67932	7	1	9	6-11	3	3	92	2.74	2	1	1.45	2821.87	1.25803	38.1	141.9	18.9	3	1	0	69.2	3.57	1.42						74380.9	2	3550	129.005	14.5358	2	417.365	47.027	1	158.755	40.2477	4	41.6
67996	7	1	9	6-11	1	2	96	0.78	1	1	1.45	2676.42	0.563627	37.9	136.4	20.4	3	1	0	69.8	4.5	1.47						9099.95	2	1508.5	43.925	11.6473	1	205.16	54.4011	3	57.77	34.4667	3	6.95
68015	7	2	9	6-11	3	1	101	0.78	1	1	1.45	2096.78	0.808145	30.6	132	17.6	1	0	0	62.9	5.48	1.22						65450.1	2	1694.5	55.195	13.0292	2	228.46	53.9298	3	64.03	34.0083	2	18
68098	7	2	9	6-11	3	1	99	1.12	1	1	1.45	2437.73	0.882788	47.5	142.6	23.4	4	1	1	75.5	3.36	0.72						6756.32	2	2152	64.67	12.0204	1	291.95	54.2658	3	83.345	34.8562	3	11.35
68172	7	2	9	6-11	3	3	91	3.4	2	1	1.45	2396.17	0.629755	38	150.9	16.7	1	0	0	62.6	4.22	1.19						23071.5	2	1509	52.135	13.8197	2	200.675	53.1942	3	58.36	34.8072	3	17.25
68202	7	1	9	6-11	3	1	94	5	2	1	1.45	2685.09	0.689548	31.9	138.3	16.7	1	0	0	63.1	4.47	1.4						36021.8	2	1851.5	77.53	16.7497	3	243.92	52.6967	3	64.28	31.246	2	12.55
68232	7	2	9	6-11	1	2	103	0.22	1	1	1.45	2181.21	0.733996	32.4	137.7	17.1	1	0	0	61.8	4.86	1.84						5556.4	2	1601	75.015	18.742	4	224.09	55.9875	3	47.78	26.8595	1	21.3
68241	7	1	9	6-11	1	3	92	1.41	2	1	1.45	3052.46	0.656357	50.3	143.4	24.5	4	1	1	87.7	3.88	1.03						57429.5	2	2003.5	81.435	16.2585	3	285.455	56.9913	4	66.795	30.0052	1	33
68264	7	1	9	6-11	1	2	94	1.34	2	1	1.45	2558.67	0.621416	27.2	131.5	15.7	1	0	0	61.5	2.74	0.88						11172	2	1590	102.425	25.7673	4	196.565	49.4503	2	46.33	26.2245	1	16.4
68289	7	1	9	6-11	4	1	100	0.85	1	1	1.45	3072.95	0.831122	53.8	147.8	24.6	4	1	1	85.2	4.09	1.09						30284.8	2	2554	96.615	15.1316	3	353.605	55.3806	3	87.27	30.7529	2	16.25
68472	7	1	9	6-11	3	2	95	1.13	1	1	1.45	2599.5	1.15234	28.8	130.8	16.8	1	0	0	62.7	4.14	1.66						9055.22	2	2995.5	70.88	9.46486	1	393.635	52.5635	3	133.26	40.0381	4	19.95
68511	7	2	9	6-11	7	1	98	0.94	1	1	1.45	2177.09	0.635482	30.7	139.5	15.8	1	0	0	60	4.06	1.29						6807.12	2	1383.5	64.97	18.7842	4	164.385	47.5273	1	52.745	34.3119	3	9.1
68540	7	1	9	6-11	3	3	91	1.07	1	1	1.45	2612.16	0.737895	36.2	145	17.2	1	0	0	61.7	3.83	1.81						6788.22	2	1927.5	75.69	15.7074	3	259.715	53.8968	3	71.12	33.2078	2	23.6
68653	7	1	9	6-11	1	1	102	0.5	1	1	1.45	2697.75	0.728941	33.5	142.2	16.6	1	0	0	65.8	3.8	0.78						4647.25	2	1966.5	76.21	15.5017	3	219.48	44.6438	1	89.21	40.8284	4	11.65
68728	7	2	9	6-11	2	2	93	0.89	1	1	1.45	2188.39	0.561601	31.3	139.8	16	1	0	0	61.3	4.14	1.22						5226.98	2	1229	69.68	22.6786	4	156.83	51.0431	2	37.09	27.1611	1	6.65
68743	7	1	9	6-11	7	1	99	4.47	2	1	1.45	2824.48	0.730754	35.5	147	16.4	1	0	0	60.1	5.64	1.94						2533.14	2	2064	111.34	21.5775	4	280.875	54.4331	3	58.305	25.4237	1	18.3
68938	7	1	9	6-11	1	3	91	1.02	1	1	1.45	2703.11	0.832373	29.9	135.8	16.2	1	0	0	59.8	3.75	1.11						31142.7	2	2250	95.37	16.9547	3	265.06	47.1218	1	92.945	37.178	3	19.45
68987	7	1	9	6-11	2	1	97	0.44	1	1	1.45	2561.9	1.22702	28.9	135.9	15.6	1	0	0	57	4.68	1.63						27640.3	2	3143.5	124.85	15.8868	3	455.75	57.9927	4	93.935	26.8941	1	34.55
69155	7	2	9	6-11	3	2	91	1.34	2	1	1.45	2213.29	0.948137	33.6	139.2	17.3	1	0	0	62.1	4.37	1.45						33829.2	2	2098.5	81.975	15.6254	3	267.86	51.0574	2	77.54	33.2552	2	12.25
69202	7	1	9	6-11	1	3	92	1.3	1	1	1.45	2608.7	0.738491	31.2	139.4	16.1	1	0	0	56.9	4.06	1.47						11425.7	2	1926.5	67.45	14.0047	2	273.055	56.6945	3	64.11	29.9502	1	17.15
69215	7	2	9	6-11	1	2	96	1.34	2	2	1.27	1928.82	0.756423	34	133.7	19	1	0	0	68.2	3.83	1.29						32037.7	2	1459	49.045	13.4462	2	215.045	58.9568	4	47.955	29.5816	1	15.3
69293	7	1	9	6-11	3	3	91	1.1	1	1	1.45	2661.76	0.760212	33.5	133	18.9	1	0	0	62.6	4.01	1.63						77332.2	2	2023.5	63.34	12.5209	1	296.98	58.7062	4	68.865	30.6294	2	19.45
69646	7	1	9	6-11	3	1	97	4.07	2	1	1.45	2718.11	0.951764	35.4	149.1	15.9	1	0	0	61.2	3.7	1.5						158122	2	2587	90.34	13.9683	2	317.185	49.0429	2	115.315	40.1173	4	24.35
69706	7	2	9	6-11	6	1	92	0.24	1	1	1.45	2027.75	0.55924	26.6	130.6	15.6	1	0	0	56.2	4.27	1.06						3225.42	2	1134	59.38	20.9453	4	140.13	49.4286	2	37.6	29.8413	1	10.15
69723	7	2	9	6-11	3	1	92	0.61	1	1	1.45	2455.86	0.610987	53.8	136.2	29	4	1	1	89.1	3.7	1.29						9997.11	2	1500.5	49.605	13.2236	2	198.03	52.7904	3	58.06	34.8244	3	8.35
69780	7	1	9	6-11	3	1	98	3.15	2	1	1.45	2670.57	1.11961	29.1	137.5	15.4	1	0	0	56.7	3.54	1.27						31204.2	2	2990	70.19	9.38997	1	479.71	64.1753	4	93.305	28.0851	1	21.95
69920	7	2	9	6-11	7	1	101	1.15	1	2	1.27	2340.95	0.819966	62	142.3	30.6	4	1	1	97.5	3.08	1.06						32942.5	2	1919.5	74.575	15.5405	3	304.14	63.379	4	46.48	21.7932	1	19.9
70002	7	2	9	6-11	2	2	91	5	2	2	1.27	2078.18	0.979224	37.8	145	18	1	0	0	62.8	3.85	1.71						8211.31	2	2035	75.785	14.8963	2	252.955	49.7209	2	82.305	36.4002	3	21.65
70039	7	2	9	6-11	3	1	101	0.08	1	1	1.45	2588.85	0.736234	59.1	142	29.3	4	1	1	96	3.85	0.85						12018.1	1	1906	75.585	15.8625	3	253.295	53.1574	3	67.515	31.8801	2	17.65
70112	7	2	9	6-11	3	1	95	3.8	2	1	1.45	2042.82	0.884562	27.4	131	16	1	0	0	56.7	4.68	1.73						24514.8	2	1807	79.42	17.5805	4	270.995	59.9878	4	48.625	24.2183	1	13.55
70190	7	1	9	6-11	1	3	92	0.6	1	1	1.45	2670.31	0.952886	31.7	133.2	17.9	1	0	0	62.7	3.75	1.6						12351.8	2	2544.5	93.925	14.7652	2	302.895	47.6156	1	107.68	38.0869	4	22.5
70348	7	2	9	6-11	3	1	101	0.58	1	1	1.45	2043.92	0.830755	28.8	129.3	17.2	1	0	0	62.5	3.8	1.27						49288.5	2	1698	59.02	13.9034	2	241	56.7727	3	56.04	29.7032	1	10.25
70380	7	1	9	6-11	4	1	99	1.3	1	1	1.45	2724.04	0.667942	30.4	134.7	16.8	1	0	0	59.8	4.32	2.09						3465.98	2	1819.5	89.935	19.7714	4	209.175	45.9852	1	70.59	34.9167	3	14.05
70393	7	1	9	6-11	4	2	93	1.04	1	1	1.45	2538.11	0.404632	25.8	127.6	15.8	1	0	0	56.2	2.87	1.34						3601.04	2	1027	38.83	15.1237	3	159.19	62.0019	4	28.005	24.5419	1	11.9
70477	7	1	9	6-11	2	1	97	1.74	2	1	1.45	2577.99	0.922618	27.8	132.8	15.8	1	0	0	57.8	4.32	1.58						13511	2	2378.5	84.555	14.2199	2	296.055	49.7885	2	101.85	38.539	4	15.7
70506	7	2	9	6-11	4	1	100	1.61	2	1	1.45	2185.12	0.894002	32.3	138.2	16.9	1	0	0	57.9	3.85	1.24						4551.63	2	1953.5	66.3	13.5756	2	254.72	52.1566	2	77.13	35.5347	3	15.65
70532	7	2	9	6-11	1	3	92	1.55	2	1	1.45	2216.68	1.48443	39.9	131.4	23.1	4	1	1	78.5	3.75	1.32						57717.4	2	3290.5	151.77	18.4495	4	435.06	52.8868	3	109.29	29.8924	1	22
70620	7	1	9	6-11	1	2	94	4.03	2	1	1.45	2853.66	0.675623	38.8	139	20.1	3	1	0	71.6	3.57	1.66						10876	2	1928	64.355	13.3517	2	261.205	54.1919	3	69.855	32.6087	2	13.45
70634	7	2	9	6-11	1	2	98	1.33	2	1	1.45	2050.35	1.04957	27.8	131.2	16.2	1	0	0	58.8	4.03	1.91						14658.5	2	2152	85.825	15.9526	3	262.795	48.8467	2	84.895	35.5044	3	9.6
70648	7	1	9	6-11	1	2	102	0.61	1	1	1.45	2677.37	0.317288	29.7	127.9	18.2	1	0	0	64.5	4.16	1.81						12063	2	849.5	37.625	17.7163	4	139.495	65.6833	4	18.91	20.0341	1	7.15
70823	7	1	9	6-11	4	1	96	5	2	1	1.45	2630.67	0.975036	29.1	128.4	17.7	1	0	0	60.4	5.84	1.91						3846.84	2	2565	66.81	10.4187	1	365.585	57.0113	4	95.23	33.414	2	20.6
70855	7	1	9	6-11	1	2	102	1.53	2	1	1.45	2670.91	0.699199	30.2	135.3	16.5	1	0	0	60.6	4.03	1.34						11957	2	1867.5	62.425	13.3708	2	263.795	56.5023	3	64.6	31.1325	2	16
70857	7	1	9	6-11	3	1	94	0.56	1	1	1.45	2717.51	0.927135	33	138.2	17.3	1	0	0	61	4.37	1.68						12360.3	2	2519.5	85.65	13.5979	2	338.355	53.7178	3	94.59	33.7888	2	17.35
70858	7	2	9	6-11	3	1	91	2.77	2	1	1.45	2557.23	0.803016	50.1	150.6	22.1	3	1	0	83.4	3.72	1.01						109381	2	2053.5	84.77	16.5123	3	251.355	48.9613	2	80.195	35.1476	3	14.7
71043	7	2	9	6-11	4	2	102	2.68	2	1	1.45	2240.38	1.12012	34.2	141	17.2	1	0	0	57.2	3.39	1.34						5119.97	2	2509.5	97.14	15.4836	3	271.725	43.3114	1	115.37	41.376	4	20.05
71125	7	2	9	6-11	6	2	92	0.31	1	1	1.45	2158.34	0.655829	28	141.2	14	1	0	0	56.3	3.75	1.5						5773.7	2	1415.5	82.835	23.408	4	162.995	46.06	1	47.705	30.3317	1	9.9
71235	7	1	9	6-11	3	3	91	5	2	1	1.45	2726.21	0.880527	28.9	145.2	13.7	1	0	0	59.2	4.47	1.42						18355.4	2	2400.5	103.96	17.3231	3	269.24	44.864	1	101.995	38.2402	4	10.85
71323	7	1	9	6-11	6	1	91	4.32	2	1	1.45	2654.52	0.537951	34	140.5	17.2	1	0	0	62.1	5.02	1.68						6413.47	2	1428	43.38	12.1513	1	225.985	63.3011	4	40.585	25.5788	1	13.75
71429	7	2	9	6-11	4	2	97	0.4	1	1	1.45	2100.91	1.06716	28.5	135.1	15.6	1	0	0	53.3	3.78	1.63						4227.48	2	2242	60.11	10.7244	1	296.09	52.826	3	94.595	37.973	4	12.7
71546	7	1	9	6-11	4	2	90	0.84	1	2	1.27	2277.01	0.925777	25	133.5	14	1	0	0	52	2.87	0.93						3435.77	2	2108	55.675	10.5645	1	323.715	61.426	4	66.925	28.5733	1	6.35
71587	7	2	9	6-11	1	3	92	2.17	2	1	1.45	2352.37	0.662312	40.9	143	20	3	1	0	74.4	4.34	1.71						7204.57	2	1558	61.78	15.8614	3	202.77	52.0591	2	55.365	31.9823	2	7.9
71602	7	2	9	6-11	3	1	98	0.81	1	1	1.45	2499.22	0.404926	51.1	143.8	24.7	4	1	1	83.6	4.71	1.34						69353.7	2	1012	45.32	17.913	4	111.6	44.1107	1	43.66	38.8281	4	5.05
71636	7	1	9	6-11	4	2	96	0.57	1	1	1.45	2696.27	0.793132	29.4	127.7	18	1	0	0	61.6	4.06	1.4						17640.3	2	2138.5	84.315	15.7709	3	227.315	42.5186	1	99.92	42.0519	4	10.7
71673	7	2	9	6-11	7	1	93	5	2	1	1.45	2055.5	1.02676	28.8	130.4	16.9	1	0	0	60.7	3.03	0.49						11137.2	2	2110.5	57.705	10.9367	1	286.195	54.2421	3	83.895	35.7761	3	9.5
109338	66	2	10	6-11	1	2	161	2.46	2	1	1.45	2440.79	0.482016	48.7	142	24.2	4	1	1	74.4	4.06	1.24						4382.13	2	1176.5	55.355	18.8202	4	155.985	53.0336	3	39.1	29.9108	1	12.25
109352	66	1	10	6-11	7	1	166	5	2	1	1.45	2569.08	0.86276	28.2	138.5	14.7	1	0	0	56.3	4.11	1.4						7678.02	2	2216.5	68.7	12.3979	1	296.97	53.5926	3	86.325	35.0519	3	11.9
109625	66	1	10	6-11	7	2	153	1.73	2	2	1.27	2575.22	1.20825	40.4	139.4	20.8	3	1	0	74	3.7	1.03						12383.6	2	3111.5	88.33	11.3553	1	380.805	48.9545	2	139.87	40.4573	4	18.95
109658	66	1	10	6-11	1	1	158	1.59	2	1	1.45	2753.92	0.55539	35.5	137.2	18.9	1	0	0	67.2	4.5	1.58						6801.19	2	1529.5	55.605	14.542	2	228.4	59.7319	4	52.925	31.1425	2	22.8
109751	66	2	10	6-11	3	1	164	5	2	1	1.45	2245.96	0.693021	34.5	141.8	17.2	1	0	0	58.6	4.55	1.63						116548	2	1556.5	49.085	12.6142	1	249.255	64.0553	4	44.15	25.5284	1	19.5
109798	66	2	10	6-11	4	1	172	0.06	1	1	1.45	2375.54	0.937681	41.1	145.6	19.4	1	0	0	60.4	4.06	1.45						57622.2	2	2227.5	78.23	14.048	2	303.235	54.453	3	82.53	33.3455	2	18.1
109906	66	1	10	6-11	7	1	156	4.58	2	2	1.27	2422.65	0.465399	26.1	127.5	16.1	1	0	0	58.6	3.28	1.4						4441.79	2	1127.5	50.44	17.8945	4	151.33	53.6869	3	35.185	28.0856	1	10.6
109924	66	1	10	6-11	4	1	152	1.3	1	1	1.45	3096.51	0.701112	51.3	154.1	21.6	3	1	0	74.5	4.01	1.32						2134.4	2	2171	68.13	12.5527	1	295.66	54.4744	3	81.125	33.6308	2	11.3
110216	66	1	10	6-11	3	1	157	1.02	1	1	1.45	2883.57	0.784445	41.9	148.6	19	1	0	0	69.9	3.85	1.71						15330.2	2	2262	53.555	9.47038	1	282.67	49.9859	2	102.98	40.9735	4	15.05
110244	66	1	10	6-11	3	1	165	0.94	1	1	1.45	2497.78	0.691813	26.5	130.2	15.6	1	0	0	56.1	5.04	1.86						45357.8	2	1728	63.47	14.6921	2	198.615	45.9757	1	75.77	39.4635	4	7.1
110324	66	1	10	6-11	7	2	159	2.49	2	1	1.45	3407.09	0.580261	65	151.2	28.4	4	1	1	92.9	4.34	1.16						9056.29	2	1977	80.275	16.2418	3	284.41	57.5438	4	56.935	25.9188	1	21.75
110354	66	1	10	6-11	4	2	156	1.16	1	1	1.45	3578.61	0.491253	70.4	155.7	29	4	1	1	89.5	3.52	1.24						2646.09	2	1758	61.69	14.0364	2	209.085	47.5734	1	74.645	38.2142	4	11.65
110416	66	2	10	6-11	4	2	169	1.71	2	1	1.45	2666.97	0.790222	52.8	158.2	21.1	3	1	0	65.5	3.05	1.24						3027.48	2	2107.5	51.025	9.68446	1	334.55	63.497	4	67.26	28.7231	1	17.85
110447	66	1	10	6-11	7	1	156	5	2	1	1.45	2811.8	0.754676	33.6	141.5	16.8	1	0	0	59.7	3.67	1.09						23714.5	2	2122	90.22	17.0066	3	264.755	49.9067	2	81.225	34.4498	3	18.4
110456	66	2	10	6-11	1	2	155	5	2	2	1.27	1919.25	1.1356	29.2	139.6	15	1	0	0	59.7	4.29	1.78						8329.34	2	2179.5	79.36	14.5648	2	216.175	39.6742	1	113.615	46.916	4	11.6
110634	66	1	10	6-11	4	1	152	1.24	1	1	1.45	2984.97	0.573038	48.5	143.7	23.5	4	1	1	81.9	3.88	1.16						4076.76	2	1710.5	64.74	15.1394	3	173.76	40.6337	1	85.165	44.8106	4	5.4
110873	66	1	10	6-11	2	1	153	5	2	1	1.45	2682.84	0.902402	35.2	133.6	19.7	1	0	0	62.8	3.65	1.53						36427.7	2	2421	71.11	11.7489	1	314.42	51.9488	2	100.52	37.368	3	14.75
110878	66	1	10	6-11	3	2	167	4.02	2	1	1.45	2717.75	0.606936	34	144.7	16.2	1	0	0	61.2	3.59	1.24						34820.9	2	1649.5	51.81	12.5638	1	283.61	68.7748	4	40.61	22.1576	1	27.9
111019	66	2	10	6-11	7	1	172	4.86	2	1	1.45	2371.33	0.674094	41.1	145.2	19.5	1	0	0	66.9	3.9	1.86						27301.1	2	1598.5	57.48	14.3835	2	214.12	53.5802	3	59.935	33.7451	2	11.7
111072	66	1	10	6-11	7	1	164	1.22	1	1	1.45	2708.84	0.747184	36.7	149	16.5	1	0	0	62.6	3.49	1.55						19549	2	2024	43.37	8.57115	1	276.035	54.5524	3	85.52	38.0277	4	14.05
111084	66	2	10	6-11	3	1	171	2.49	2	1	1.45	2451.05	0.774771	45.5	147.1	21	3	1	0	74.2	4.14	1.16						5672.68	2	1899	82.895	17.4608	3	243.135	51.2133	2	68.84	32.6256	2	19.8
111104	66	2	10	6-11	2	2	161	2.67	2	1	1.45	2142.02	0.75536	33.9	132.7	19.3	1	0	0	65.5	4.53	1.32						21775.8	2	1618	66.655	16.4784	3	217.825	53.8504	3	57.59	32.034	2	21.7
111170	66	1	10	6-11	2	1	169	0.87	1	1	1.45	2846.94	0.581502	39.6	135	21.7	3	1	0	78.2	4.71	1.81						12901.4	2	1655.5	74.06	17.8943	4	195.86	47.3235	1	65.035	35.3558	3	11.25
111217	66	1	10	6-11	3	1	166	3.56	2	1	1.45	3220.33	0.584102	54.7	149.8	24.4	4	1	1	82.4	3.59	1.45						149632	2	1881	77.935	16.5731	3	217.31	46.2116	1	82.645	39.5431	4	14.15
111340	66	2	10	6-11	7	2	170	3.03	2	2	1.27	1942.51	0.965761	31.7	138.9	16.4	1	0	0	61.7	3.93	1.16						14364.7	2	1876	54.605	11.6429	1	242.83	51.7761	2	79.82	38.2932	4	14
111527	66	2	10	6-11	1	2	160	0.64	1	2	1.27	2072.62	0.613957	39	143.6	18.9	1	0	0	67.3	2.72	1.14						10696.8	2	1272.5	31.225	9.81532	1	175.4	55.1356	3	51.075	36.1238	3	9.25
111570	66	2	10	6-11	3	1	149	1.83	2	1	1.45	2402.49	1.05661	42	147	19.4	1	0	0	69.8	3.98	1.03						9345.11	2	2538.5	84.93	13.3827	2	310.225	48.8832	2	110.63	39.2228	4	14.2
111594	66	2	10	6-11	2	2	164	0.48	1	1	1.45	2301.58	0.731671	37.9	142.7	18.6	1	0	0	68.5	3.62	1.11						5786.39	2	1684	65.935	15.6615	3	221.745	52.671	3	59.625	31.8661	2	12.8
111653	66	2	10	6-11	3	2	164	2.79	2	2	1.27	2422.14	1.09923	61.5	152.5	26.4	4	1	1		4.16	0.75						40313.1	1	2662.5	81.645	12.2659	1	321.34	48.2764	2	121.22	40.9758	4	26.45
111713	66	2	10	6-11	3	2	155	2.55	2	1	1.45	2635.71	0.601165	57.4	149.3	25.8	4	1	1	82.3	4.34	1.19						5055.82	2	1584.5	59.97	15.1392	3	211.525	53.3985	3	56.24	31.9445	2	10.65
111771	66	1	10	6-11	3	2	159	3.42	2	1	1.45	2521.19	0.755198	28.6	136.1	15.4	1	0	0	58.1	4.5	2.17						28176.1	2	1904	49.365	10.3708	1	264.875	55.646	3	74.38	35.1586	3	13
111785	66	1	10	6-11	6	2	153	5	2	1	1.45	2862.42	0.942734	43.9	149.5	19.6	1	0	0		5.09	1.71						9894.74	2	2698.5	100.92	14.9594	3	316.945	46.9809	1	123.39	41.1529	4	32.7
111819	66	2	10	6-11	7	1	157	1.22	1	2	1.27	2176.06	1.19712	40.1	153.4	17	1	0	0	64.1	4.09	1.45						21336.1	2	2605	69.61	10.6887	1	321.35	49.3436	2	119.915	41.4294	4	15.85
111856	66	2	10	6-11	4	2	170	1.62	2	1	1.45	2509.76	0.623368	55.1	140.3	28	4	1	1	81.9	4.89	1.37						2603.73	1	1564.5	39.84	10.186	1	220.855	56.4666	3	60.41	34.7517	3	12.85
111932	66	2	10	6-11	4	1	172	0.07	1	1	1.45	2129.9	0.743229	31.3	134.9	17.2	1	0	0	61	3.52	1.29						7942.67	2	1583	61.07	15.4315	3	231.69	58.5445	4	48.055	27.3212	1	11.5
112049	66	1	10	6-11	1	2	164	1.31	2	1	1.45	2795.58	0.45554	38.9	144.9	18.5	1	0	0	67.7	3.41	1.01						24633.5	2	1273.5	58.53	18.384	4	190.72	59.9042	4	31.175	22.0318	1	12.85
112189	66	2	10	6-11	4	2	152	2.81	2	2	1.27	2769.6	0.915836	85.3	159.5	33.5	4	1	1	95.5	3.72	1.32						19469.4	2	2536.5	73.05	11.5198	1	320.65	50.5657	2	107.925	38.2939	4	15.45
112390	66	1	10	6-11	3	2	159	2.82	2	1	1.45	2616.87	0.841656	30	138.1	15.7	1	0	0	60.2	4.34	1.68						27260.5	2	2202.5	61.745	11.2136	1	314.695	57.1523	4	77.57	31.6972	2	15.1
112461	66	1	10	6-11	2	2	157	1.1	1	1	1.45	2667.55	0.580119	34.3	138.5	17.9	1	0	0	58.2	4.32	1.45						21822.6	2	1547.5	63.485	16.4097	3	196.755	50.8575	2	57.665	33.537	2	12.85
112623	66	2	10	6-11	3	2	167	4.02	2	1	1.45	2183.44	0.810646	31.6	139.6	16.2	1	0	0	61.2	3.03	0.88						35358.9	2	1770	57.165	12.9186	2	268.7	60.7232	4	53.91	27.4119	1	13.9
112636	66	2	10	6-11	1	2	155	1.04	1	1	1.45	2348.02	0.769371	45.2	137.7	23.8	4	1	1	78.4	3.08	1.06						8673.08	2	1806.5	51.5	11.4033	1	286.515	63.4409	4	52.825	26.3175	1	12.9
112674	66	1	10	6-11	7	1	151	0	1	3	1.12	2327.4	1.30726	43.3	138.6	22.5	3	1	0	73.7	3.41	1.11						31498	2	3042.5	87.26	11.4721	1	421.335	55.3933	3	113.095	33.4546	2	19.6
112934	66	1	10	6-11	4	2	170	3.74	2	1	1.45	2847.78	0.511802	41.4	147.3	19.1	1	0	0	66.7	4.45	1.84						3387.82	2	1457.5	52.84	14.5015	2	216.9	59.5266	4	44.805	27.6669	1	12.45
113171	66	1	10	6-11	4	1	168	0.82	1	1	1.45	3058.39	0.7844	52.7	143.6	25.6	4	1	1	73.6	4.63	1.6						9379.54	2	2399	82.945	13.8299	2	278.34	46.4093	1	106.785	40.0611	4	14.65
113424	66	1	10	6-11	1	1	155	1.38	2	1	1.45	2953.55	0.857611	48.8	157.1	19.8	1	0	0	77	3.88	1.53						15631.1	2	2533	89.335	14.1074	2	292.315	46.1611	1	115.785	41.1396	4	16.1
113428	66	2	10	6-11	4	2	149	1.16	1	2	1.27	2222.24	0.771294	46.7	149.9	20.8	3	1	0	73.5	3.13	1.42						9020.68	2	1714	51.545	12.0292	1	215.99	50.4061	2	73.07	38.3681	4	10.25
113561	66	1	10	6-11	3	2	149	1.45	2	1	1.45	3599.17	0.73503	67.9	155.4	28.1	4	1	1	93.4	4.22	1.73						53857.1	2	2645.5	64.5	9.75241	1	361.41	54.6452	3	108.375	36.8692	3	15.45
114012	66	1	10	6-11	4	2	151	0.49	1	1	1.45	2899.33	0.639803	45.5	140.9	22.9	4	1	1	70.1	3.67	1.11						6474.24	2	1855	80.82	17.4275	3	179.61	38.7299	1	89.315	43.3334	4	4.7
114014	66	2	10	6-11	2	2	164	1.1	1	2	1.27	2187.13	0.513688	48.4	143.9	23.4	3	1	0	77.7	4.32	0.91						19796.2	2	1123.5	37.7	13.4223	2	131.745	46.9052	1	51.485	41.243	4	9.95
114024	66	1	10	6-11	7	2	168	1.74	2	1	1.45	2731.85	1.17155	35.9	137.7	18.9	1	0	0	62.4	3.88	1.68						2389.83	2	3200.5	103.805	12.9736	2	433.485	54.1772	3	117.445	33.0262	2	15
114026	66	1	10	6-11	4	1	171	0.66	1	1	1.45	2939.93	1.24119	39.9	142.9	19.5	1	0	0	65.9	3.23	1.11						4913.11	2	3649	107.32	11.7643	1	439.24	48.1491	2	165.76	40.8835	4	17.75
114047	66	2	10	6-11	4	1	158	0.85	1	1	1.45	2086	1.06855	27.6	135.5	15	1	0	0	55	4.34	1.84						6396.78	2	2229	63.335	11.3656	1	260.98	46.8336	1	105.665	42.6642	4	14.5
114144	66	2	10	6-11	3	2	167	4.86	2	1	1.45	2087.21	1.06434	28	135.1	15.3	1	0	0	62	3.93	1.84						37046.9	2	2221.5	71.18	12.8166	2	288.12	51.8785	2	89.86	36.4051	3	13.8
114151	66	2	10	6-11	3	2	163	1.03	1	1	1.45	2147.51	0.921065	31.9	135.8	17.3	1	0	0	59.2	3.57	1.55						7328.05	2	1978	66.605	13.4692	2	250.45	50.6471	2	80.535	36.6438	3	9.9
114180	66	1	10	6-11	7	2	169	1.88	2	1	1.45	2719.38	0.823901	31.9	132.4	18.2	1	0	0	58.5	5.61	1.94						6516.64	2	2240.5	75.68	13.5113	2	310.425	55.4207	3	80.32	32.2642	2	7.85
114382	66	1	10	6-11	3	2	159	3.73	2	1	1.45	2621.86	0.987467	31.2	140.2	15.9	1	0	0	58.8	4.55	1.55						18461	2	2589	87.005	13.4423	2	341.095	52.6991	3	98.895	34.3783	3	20.15
114460	66	1	10	6-11	6	1	162	1.67	2	1	1.45	2666.27	0.587524	33.6	146.9	15.6	1	0	0	57.3	4.65	2.69						17396.3	2	1566.5	60.105	15.3476	3	170.275	43.4791	1	72.875	41.8688	4	17.4
114508	66	1	10	6-11	3	2	172	5	2	1	1.45	2873.73	0.844374	37.2	146.2	17.4	1	0	0	64.3	3.36	1.5						54518.8	2	2426.5	96.735	15.9464	3	284.54	46.9054	1	103.215	38.2829	4	27.7
114945	66	1	10	6-11	3	2	156	2.12	2	1	1.45	3448.53	0.26881	67	154.4	28.1	4	1	1	96.5	3.93	0.91						5768.16	2	927	29.31	12.6472	1	121.57	52.4574	3	36.14	35.0874	3	9.5
114959	66	2	10	6-11	1	2	164	1.16	1	2	1.27	2578.44	0.62208	76.2	150.5	33.6	4	1	1	93.5	3.59	1.19						4509.87	2	1604	57.97	14.4564	2	206.61	51.5237	2	63.645	35.711	3	11.75
115032	66	1	10	6-11	1	2	160	0.25	1	3	1.12	2630.12	0.963833	59	139.6	30.3	4	1	1	94.1	3.49	1.16						31255.5	1	2535	88.87	14.0229	2	302.71	47.7649	1	110.82	39.3444	4	24.4
115078	66	1	10	6-11	3	1	151	2.45	2	1	1.45	3550.45	0.942558	66.5	155.4	27.5	4	1	1	92	4.5	1.09						12160.6	2	3346.5	127.11	15.1932	3	440.175	52.6132	3	122.675	32.9919	2	20.6
115274	66	2	10	6-11	6	2	171	5	2	1	1.45	2224.26	0.702707	29.1	146.7	13.5	1	0	0	50.3	3.44	1.66						3360.86	1	1563	55.965	14.3225	2	215.28	55.094	3	53.59	30.858	2	18.9
115349	66	2	10	6-11	2	2	158	1.75	2	1	1.45	2078.98	0.625546	29.1	132.9	16.5	1	0	0	59.8	3.57	1.47						33517.8	2	1300.5	51.835	15.9431	3	149.79	46.0715	1	56.3	38.9619	4	7.9
115366	66	2	10	6-11	3	1	168	3.05	2	1	1.45	2465.24	1.10436	42.9	151.8	18.6	1	0	0	68.8	3.54	0.98						15525.7	2	2722.5	56.305	8.27254	1	373.955	54.9429	3	112.605	37.2248	3	14.85
115400	66	1	10	6-11	4	2	170	0.17	1	1	1.45	2899.9	0.923482	44.1	147.8	20.2	3	1	0	68.3	4.91	1.19						8496.58	2	2678	71.62	10.6975	1	414.755	61.95	4	82.92	27.8671	1	15.1
115425	66	2	10	6-11	1	2	169	0.43	1	1	1.45	2440.18	0.5057	48.5	142.2	24	4	1	1	78.5	3	0.8						5852.8	2	1234	45.375	14.7083	2	192.02	62.2431	4	34.2	24.9433	1	9.8
115527	66	2	10	6-11	4	2	163	1.06	1	1	1.45	2219.04	0.641044	34.3	139.5	17.6	1	0	0	59.5	3.7	1.4						2472.99	2	1422.5	55.275	15.5431	3	167.3	47.0439	1	60.03	37.9803	4	7.15
115537	66	1	10	6-11	3	2	169	2.08	2	1	1.45	2793.15	0.395789	39.1	137.9	20.6	3	1	0	73.6	5.97	1.32						32008.2	2	1105.5	50.1	18.1275	4	158.39	57.3098	4	31.055	25.2822	1	11.45
115799	66	2	10	6-11	1	2	165	2.41	2	1	1.45	2313.1	0.554883	40.3	140.7	20.4	3	1	0	78.8	3.62	1.11						17153.9	2	1283.5	43.185	13.4585	2	204.18	63.6323	4	36.845	25.836	1	18.4
115852	66	1	10	6-11	7	1	166	3.04	2	1	1.45	2588.44	0.632427	28.7	131.3	16.6	1	0	0	57.5	5.15	1.68						133597	2	1637	65.6	16.0293	3	197.135	48.1698	2	67.98	37.3745	3	11.4
116017	66	2	10	6-11	1	2	164	1.5	2	1	1.45	2025.83	0.407735	27.2	130.3	16	1	0	0	56.6	4.24	1.58						14623.4	2	826	33.085	16.0218	3	115.1	55.7385	3	26.025	28.3565	1	3.45
116272	66	2	10	6-11	6	1	163	1	1	1	1.45	2072.56	0.960646	26.3	135.9	14.2	1	0	0	53.1	3.72	1.86						27750.7	2	1991	59.27	11.9076	1	260.265	52.2883	2	80.955	36.5944	3	20.9
116297	66	2	10	6-11	6	2	171	4.47	2	1	1.45	2093.45	0.64439	25.9	138.4	13.5	1	0	0	55.8	4.37	1.6						5124.65	2	1349	50.49	14.9711	3	193.285	57.3121	4	42.34	28.2476	1	9.5
116403	66	1	10	6-11	2	2	149	4.34	2	1	1.45	2673.42	0.97366	31.4	135.6	17.1	1	0	0	58.6	4.42	1.6						29534	2	2603	71.515	10.9896	1	388	59.6235	4	85.71	29.6347	1	16.15
116412	66	1	10	6-11	2	1	162	0.73	1	2	1.27	2554.36	0.522245	43.2	143.1	21.1	3	1	0	71.4	3.52	1.34						46792.4	2	1334	56.81	17.0345	3	188.975	56.6642	3	41.33	27.8838	1	10.1
116443	66	1	10	6-11	1	2	168	1.92	2	1	1.45	2985.58	0.846906	47	147.3	21.7	3	1	0	77	4.5	1.19						13625.5	2	2528.5	78.77	12.4611	1	293.79	46.4766	1	117.31	41.7556	4	15
116445	66	1	10	6-11	7	1	158	0.59	1	1	1.45	3093.65	0.888757	48.7	140.6	24.6	4	1	1	83.2	4.55	1.68						42376.3	2	2749.5	103.96	15.1242	3	311.3	45.2882	1	122.515	40.1031	4	16.95
116743	66	2	10	6-11	3	2	164	1.7	2	1	1.45	2413.14	0.790049	49.3	138.6	25.7	4	1	1	84.7	3.57	0.83						29646.5	2	1906.5	88.45	18.5576	4	244.11	51.2164	2	67.44	31.8363	2	18.4
116748	66	1	10	6-11	6	1	169	5	2	1	1.45	2747.1	0.562776	36.9	146.1	17.3	1	0	0	71.6	4.27	1.76						26954.4	2	1546	60.315	15.6054	3	206.775	53.4994	3	55.1	32.0763	2	15.9
116758	66	1	10	6-11	1	2	155	0.69	1	1	1.45	3240.69	0.997782	56.6	150.9	24.9	4	1	1	83.3	3.98	1.14						34727	2	3233.5	109.01	13.4851	2	411.1	50.8551	2	128.86	35.8664	3	20.7
116772	66	2	10	6-11	1	1	155	5	2	1	1.45	2264.44	1.03403	34	144.2	16.4	1	0	0	65.7	4.76	1.55						36269.6	2	2341.5	63.97	10.928	1	318.025	54.3284	3	97.37	37.426	3	24.7
116832	66	1	10	6-11	1	2	165	0	1	1	1.45	2960.56	1.03426	45	145.4	21.3	3	1	0	75.4	4.47	1.53						11547	2	3062	112.91	14.7498	2	309.955	40.4905	1	155.605	45.7363	4	27.55
117075	66	1	10	6-11	3	2	151	1.63	2	2	1.27	2606	0.791635	42.5	152.1	18.4	1	0	0	71.6	3.41	1.22						5264.82	2	2063	73.375	14.2269	2	233.96	45.3631	1	94.375	41.1718	4	9.25
117252	66	1	10	6-11	1	2	155	2.63	2	1	1.45	2964.11	0.624808	45.9	147.7	21	3	1	0	77.4	3.88	1.89						8667.42	2	1852	64.895	14.0162	2	237.255	51.243	2	73.82	35.8737	3	14.25
117330	66	2	10	6-11	4	2	154	0.2	1	1	1.45	2151.7	0.743599	31.2	137.1	16.6	1	0	0	62.1	4.37	1.4						8144.79	2	1600	56.835	14.2088	2	219.295	54.8237	3	57.44	32.31	2	15.15
117448	66	2	10	6-11	4	2	154	0.74	1	1	1.45	2147.18	0.825966	31.1	136.8	16.6	1	0	0	56	3.85	1.6						10423.4	2	1773.5	46.885	10.5746	1	253.525	57.1807	4	67.065	34.0335	2	12.55
117520	66	1	10	6-11	3	1	157	3.06	2	1	1.45	2601.31	0.477835	31.7	142.8	15.5	1	0	0	59.5	3.62	1.37						137754	2	1243	30.365	9.77152	1	186.465	60.0048	4	45.21	32.7345	2	8.45
117524	66	2	10	6-11	7	1	169	4.25	2	3	1.12	1633.97	1.19005	24.2	134.7	13.3	1	0	0	51.8	5.2	1.91						27978	2	1944.5	44.33	9.11905	1	241.485	49.6755	2	91.82	42.4983	4	10.75
117557	66	1	10	6-11	7	2	153	3.98	2	1	1.45	3424.57	0.668842	68.2	154.1	28.7	4	1	1	94.8	4.45	0.96						41220.2	2	2290.5	68.775	12.0105	1	303.1	52.9317	3	97.09	38.1493	4	24.3
117667	66	2	10	6-11	4	2	152	0.92	1	2	1.27	2264.1	0.904552	54.1	144.9	25.8	4	1	1	93.1	3.49	0.91						5153.1	2	2048	77.2	15.0781	3	223.84	43.7188	1	94.08	41.3438	4	11.85
117973	66	1	10	6-11	3	2	159	3.73	2	1	1.45	2690.27	0.449955	32.3	142.3	16	1	0	0	57.8	4.6	1.42						18461	2	1210.5	47.36	15.6497	3	171.52	56.6774	3	37.675	28.0112	1	7.15
118236	66	1	10	6-11	3	1	167	0.04	1	2	1.27	2484.66	1.0271	36.8	138.8	19.1	1	0	0	63.2	3.47	1.47						6977.12	2	2552	93.435	14.645	2	264.085	41.3926	1	124.91	44.0513	4	14.65
118339	66	2	10	6-11	3	2	172	3.48	2	1	1.45	2501.48	0.674001	51	144.8	24.3	4	1	1	80.5	4.94	1.32						119367	2	1686	76.095	18.0534	4	191.765	45.4958	1	70.015	37.3746	3	12.55
118397	66	1	10	6-11	2	1	153	0.85	1	1	1.45	2755.13	0.767296	32.5	139.1	16.8	1	0	0	60.5	4.37	1.66						36636.7	2	2114	78.965	14.9413	3	243.31	46.0378	1	93.71	39.8955	4	14.45
118826	66	2	10	6-11	3	1	158	2.41	2	1	1.45	2144.02	1.02634	31.1	136.5	16.7	1	0	0	61.2	4.53	1.63						50493.2	2	2200.5	62.575	11.3747	1	235.26	42.7648	1	115.485	47.2331	4	14.65
118907	66	1	10	6-11	2	2	151	0.44	1	3	1.12	2663.5	0.827106	56.6	143.2	27.6	4	1	1	91.6	3.9	0.7						4999.62	2	2203	78.56	14.2642	2	319.71	58.0499	4	69.71	28.4789	1	20.75
119057	66	1	10	6-11	3	1	169	5	2	1	1.45	2687.76	0.579665	32.7	141	16.4	1	0	0	60.7	3.78	1.86						203175	2	1558	50.435	12.9487	2	218.47	56.0899	3	54.185	31.3007	2	6.65
119368	66	1	10	6-11	3	1	158	3.56	2	1	1.45	2769.06	0.728406	38.7	139.6	19.9	3	1	0	69.6	3.62	1.58						20064.4	2	2017	85.02	16.8607	3	270.675	53.6787	3	68.35	30.4983	2	16.6
119553	66	2	10	6-11	2	2	152	1.94	2	2	1.27	2155.82	0.773257	41.5	149.4	18.6	1	0	0	71.3	4.47	1.37						28059.8	2	1667	65.26	15.6593	3	149.59	35.8944	1	88.195	47.6158	4	7.2
119649	66	1	10	6-11	1	1	159	2.91	2	1	1.45	3342.89	0.760868	61.2	148.4	27.8	4	1	1	91.8	3.75	0.88						18750.7	2	2543.5	80.335	12.6338	1	325.91	51.2538	2	103.36	36.5732	3	11.65
119715	66	2	10	6-11	4	1	167	2.89	2	1	1.45	2824.28	0.505085	73	147.1	33.7	4	1	1	103.2	4.11	1.78						3219.72	1	1426.5	38.19	10.7087	1	191.605	53.7273	3	59.44	37.5016	3	11.75
119770	66	1	10	6-11	1	2	152	1.88	2	3	1.12	2742.33	1.10344	61.6	153.6	26.1	4	1	1	85.5	4.24	1.03						9795.61	2	3026	99.9	13.2056	2	324.7	42.9213	1	150.815	44.8558	4	19.4
119784	66	1	10	6-11	7	1	151	2.1	2	2	1.27	3464.99	0.812557	84.3	158.4	33.6	4	1	1	104.8	4.06	1.01						19274	1	2815.5	104.8	14.889	2	356.675	50.6731	2	109.59	35.0314	3	20.6
119922	66	2	10	6-11	1	1	150	4.51	2	1	1.45	2251.41	0.739093	39.4	136	21.3	3	1	0	70.4	4.32	1.03						6876.52	2	1664	50.22	12.0721	1	199.515	47.9603	2	74.49	40.2891	4	9.35
120274	66	1	10	6-11	3	2	159	0.3	1	1	1.45	2667.64	1.07961	34.1	139.3	17.6	1	0	0	64.7	3.36	0.83						35458.8	2	2880	87.555	12.1604	1	418.575	58.1354	4	97.48	30.4625	2	21.3
120298	66	2	10	6-11	3	2	150	2.33	2	1	1.45	2539.67	1.19996	46.6	154.1	19.6	1	0	0	74.8	3.34	1.34						27328.3	2	3047.5	85.37	11.2053	1	391.595	51.3989	2	128.27	37.8812	4	19.75
120433	66	1	10	6-11	7	2	172	5	2	1	1.45	2766.76	0.696482	34.7	133.3	19.5	1	0	0	68.4	4.45	1.86						11379.9	2	1927	71.56	14.8542	2	249.55	51.8007	2	73.87	34.5008	3	19.6
120453	66	1	10	6-11	7	2	167	1.62	2	1	1.45	2682.08	0.759298	33.2	143.8	16.1	1	0	0	61.5	3.41	1.78						3195.81	2	2036.5	65.585	12.8819	2	293.24	57.5969	4	69.735	30.8183	2	23.7
120513	66	1	10	6-11	7	1	158	1.58	2	1	1.45	2938.72	0.866024	42.9	146	20.1	3	1	0	71	4.76	1.73						22815.7	2	2545	65.28	10.2601	1	332.12	52.1996	2	109.36	38.6735	4	13.85
120578	66	1	10	6-11	7	2	168	4.85	2	1	1.45	2936.14	0.456552	39.6	140.1	20.2	3	1	0	69.6	3.72	1.11						3567.33	2	1340.5	65.6	19.5748	4	178.86	53.3711	3	42.41	28.4737	1	10.45
120630	66	2	10	6-11	3	2	159	5	2	1	1.45	2073.72	0.826775	29.1	132.4	16.6	1	0	0		5.02	1.37						7915.27	2	1714.5	49.935	11.65	1	226.325	52.8026	3	69.8	36.6404	3	12.25
120744	66	2	10	6-11	3	2	159	4.66	2	3	1.12	2094.39	0.925569	47.1	161.8	18	1	0	0	66	3.47	1.19						30740.8	2	1938.5	58.485	12.0681	1	304.005	62.7299	4	56.735	26.3407	1	13.5
120750	66	1	10	6-11	3	2	159	3.11	2	1	1.45	2884.74	0.79106	39	148.7	17.6	1	0	0	61.7	3.8	1.89						32655.2	2	2282	89.03	15.6056	3	269.625	47.2612	1	94.285	37.1851	3	7.65
120772	66	2	10	6-11	4	2	169	5	2	1	1.45	2475.43	0.517891	45.9	148.9	20.7	3	1	0	71.7	3.52	1.42						3839.75	2	1282	45.435	14.1763	2	178.135	55.5803	3	44.49	31.2332	2	7.6
120835	66	2	10	6-11	3	1	164	1.67	2	1	1.45	2514.31	0.659424	48.3	149.5	21.6	3	1	0	69.1	3.23	1.4						24917.5	2	1658	51.61	12.4511	1	254.465	61.3908	4	51.315	27.8549	1	14.3
120850	66	1	10	6-11	7	2	165	0.59	1	1	1.45	2637.52	0.720183	33.1	151.1	14.5	1	0	0	60	3.8	1.55						4075.91	2	1899.5	67.595	14.2343	2	239.255	50.3827	2	74.885	35.4812	3	11.8
121087	66	1	10	6-11	7	2	149	0.51	1	1	1.45	3103.06	0.625512	46.7	144.1	22.5	4	1	1	79.2	4.22	1.34						5812.47	2	1941	85.52	17.6239	4	245.565	50.6059	2	67.94	31.5023	2	13.3
121112	66	2	10	6-11	3	1	168	3.05	2	1	1.45	2265.17	1.06813	41.5	134.6	22.9	3	1	0	74.5	3.47	1.22						15525.7	2	2419.5	72.265	11.9471	1	308.035	50.9254	2	99.535	37.0248	3	19.3
121121	66	2	10	6-11	6	2	169	0.7	1	1	1.45	2180.09	0.61626	34.3	135.8	18.6	1	0	0	64.9	3.26	1.14						11883.5	2	1343.5	50.085	14.9118	2	231.01	68.7786	4	26.21	17.5579	1	11.85
121234	66	2	10	6-11	4	2	172	2.07	2	1	1.45	2501.22	0.666675	44	153.8	18.6	1	0	0	69.2	3.18	1.4						24516	2	1667.5	62.73	15.0477	3	191.105	45.8423	1	74.505	40.2126	4	8.3
121268	66	2	10	6-11	4	1	171	1.88	2	1	1.45	2373.38	0.57871	39.7	147.2	18.3	1	0	0	58.3	3.52	1.63						2202.91	2	1373.5	42.245	12.3029	1	180.83	52.6625	3	54.915	35.9836	3	9.75
121447	66	2	10	6-11	6	1	159	3.88	2	3	1.12	2059.12	1.1199	48.7	155.4	20.2	1	0	0	73.4	4.42	1.24						18283.3	2	2306	104.26	18.085	4	260.125	45.1214	1	96.005	37.4694	3	15.25
121487	66	2	10	6-11	3	1	157	2.14	2	1	1.45	2005.91	0.691207	25.5	130.6	15	1	0	0	57.2	4.78	1.14						11035.6	2	1386.5	54.115	15.612	3	201.05	58.0022	4	43.5	28.2366	1	13.3
121516	66	2	10	6-11	2	2	162	5	2	2	1.27	2002.82	1.16286	35.3	140.8	17.8	1	0	0	63.6	4.34	1.53						34057.7	2	2329	66.95	11.4985	1	305.755	52.5127	3	96.29	37.2095	3	21.05
121766	66	2	10	6-11	4	1	150	0.76	1	1	1.45	2362.97	0.578086	38.7	147.5	17.8	1	0	0	62.3	4.03	1.4						1231.19	2	1366	52.87	15.4817	3	135.195	39.5886	1	69.195	45.5897	4	5.4
121798	66	2	10	6-11	4	2	169	0.28	1	1	1.45	3045.64	0.447361	89	147.5	40.9	4	1	1	109.6	3.15	0.85						3679.32	1	1362.5	66.275	19.4569	4	147.41	43.2763	1	57.14	37.7439	3	7.6
121909	66	2	10	6-11	1	1	154	1.14	1	1	1.45	2086.66	1.02556	29.2	133.5	16.4	1	0	0	60.8	3.57	1.5						11381.1	2	2140	80.3	15.0093	3	238.85	44.6449	1	98.295	41.339	4	17
122003	66	1	10	6-11	7	1	152	1.19	1	1	1.45	2852.22	0.712955	40.1	150.2	17.8	1	0	0	56.4	4.11	1.99						9621.19	2	2033.5	96.135	18.9103	4	219.08	43.0942	1	86.435	38.255	4	11.25
122006	66	1	10	6-11	3	2	159	2.02	2	1	1.45	2680.69	0.490917	34.7	139.4	17.9	1	0	0	68.4	3.34	1.4						9320.93	2	1316	32.52	9.8845	1	172.7	52.4924	3	56.06	38.3389	4	7.6
122051	66	2	10	6-11	7	2	164	5	2	1	1.45	2037.55	0.770044	26.9	131.8	15.5	1	0	0	54.3	6.1	2.22						5317.87	2	1569	85.025	21.6762	4	157.79	40.2269	1	68.54	39.3155	4	11.85
122182	66	1	10	6-11	7	2	163	0.24	1	1	1.45	3441.41	0.61501	67.2	155.5	27.8	4	1	1	93.8	5.07	1.27						7082.6	2	2116.5	73.04	13.8039	2	298.56	56.4252	3	72.73	30.927	2	13.25
122225	66	1	10	6-11	3	1	159	3.22	2	1	1.45	3258.26	0.836489	55.7	151	24.4	4	1	1	86.8	3.59	1.03						23361.7	2	2725.5	79.575	11.6786	1	283.53	41.6114	1	145.465	48.0347	4	21.7
122256	66	2	10	6-11	4	2	171	0.58	1	1	1.45	2314.15	1.01614	40.3	140.8	20.3	3	1	0	61.9	3.41	1.14						11636.8	2	2351.5	78.175	13.2979	2	296.42	50.4223	2	94.61	36.2105	3	14.3
122275	66	2	10	6-11	4	1	162	1.05	1	1	1.45	2360.08	0.473289	41.9	143.1	20.5	1	0	0	68.5	4.6	2.22						3809.99	2	1117	26.265	9.40555	1	185.375	66.3832	4	31.925	25.7229	1	8.6
122284	66	2	10	6-11	7	1	161	1.63	2	1	1.45	2410.17	0.783556	42.1	147.6	19.3	1	0	0	67.7	3.83	1.84						18766.1	2	1888.5	90.085	19.0808	4	201.415	42.6614	1	83.93	39.9984	4	19.2
[truncated: 2,337 more rows]

## Sheet: Table3 and 4
SEQN	sddsrvyr	sex	age	agegroup	Rice	SDMVPSU	SDMVSTRA	RIP	RIP2	activity	PA	pER	rEIpER	weight	height	BMI	BIMC	class1	class2	CHOL	HDL	DW2	Energy	Protein	Proteinenergysupplyratio	quantile1	Q	Q2	Carbohydrate	Carbohydratenergysupplyratio	quantile2	Q3	Fat	Fatenergysupplyratio	quantile3	Q4	Fiber
109275	66	1	6	6-11	3	2	164	3.74	2	1	1.45	2028.81	0.688829	20.9	120.4	14.4	1	0	0	4.32	1.47	10629.5	1397.5	49.665	14.2154	2	3	15.88	186.92	53.5013	3	54.35	51.49	33.1599	2	32.3	10.2
109609	66	2	6	6-11	4	1	164	3.31	2	1	1.45	1894.99	0.618474	23.9	119.5	16.7	1	0	0	4.4	1.58	15412.7	1172	56.31	19.2184	3	4	19.1	147.125	50.2133	2	50.24	41.72	32.0375	2	32.3	9
109779	66	2	6	6-11	3	1	157	0.79	1	1	1.45	1711	1.06312	18.1	109.5	15.1	1	0	0	3.31	1.53	9699.59	1819	49.305	10.8422	0	1	11.33	285.93	62.8763	4	59.97	59.09	29.2364	1	27.53	14.85
109851	66	2	6	6-11	4	1	151	0.56	1	1	1.45	1849.75	0.846602	24.6	114.3	18.8	3	1	0	4.5	1.4	35201.5	1566	62.06	15.8519	2	3	15.88	184.7	47.1775	1	44.36	65.225	37.4856	3	35.95	6.9
109920	66	1	6	6-11	2	2	160	1.64	2	1	1.45	2194.26	1.05913	29.7	123	19.6	4	1	1	4.5	1.97	16220.4	2324	56.705	9.7599	0	1	11.33	331.74	57.0981	4	59.97	87.295	33.8062	2	32.3	11.55
109988	66	2	6	6-11	3	2	164	4.25	2	1	1.45	1872.52	0.764476	22.4	119.3	15.7	1	0	0	3.62	0.98	51794	1431.5	32.1	8.96961	0	1	11.33	223.22	62.3737	4	59.97	49.645	31.2124	2	32.3	9.95
110017	66	1	6	6-11	4	1	168	1	1	1	1.45	2141.93	0.966419	25.6	123	16.9	1	0	0	2.9	1.5	11824.7	2070	67.895	13.1198	1	2	13.78	266.39	51.4763	2	50.24	82.595	35.9109	3	35.95	15.9
110077	66	2	6	6-11	7	2	163	1.2	1	2	1.27	1691.06	1.31752	24.2	118.3	17.3	1	0	0	3.83	1.55	8979.59	2228	47.785	8.57899	0	1	11.33	323.04	57.9964	4	59.97	84.975	34.3256	3	35.95	9.45
110364	66	2	6	6-11	1	1	151	0.87	1	1	1.45	1900.96	1.55447	26.9	116.2	19.9	4	1	1	3.26	1.27	45953.3	2955	117.195	15.864	2	3	15.88	347.99	47.1052	1	44.36	124.225	37.835	3	35.95	15.35
110375	66	2	6	6-11	4	1	170	2.99	2	1	1.45	1914.41	0.73861	24.4	120.7	16.7	1	0	0	3.8	1.66	3906.08	1414	53.795	15.2178	2	3	15.88	198.82	56.2433	3	54.35	47.555	30.2684	1	27.53	12.25
110437	66	2	6	6-11	7	2	161	5	2	1	1.45	1979.22	0.702549	28.4	121.7	19.2	4	1	1	4.34	2.28	20274.2	1390.5	45.575	13.1104	1	2	13.78	217.79	62.6508	4	59.97	40.415	26.1586	1	27.53	18.65
110475	66	1	6	6-11	4	1	163	1.04	1	1	1.45	2008.3	0.853706	21.3	115	16.1	1	0	0	2.97	1.22	7869.61	1714.5	50.55	11.7935	0	1	11.33	253.575	59.1601	4	59.97	58.2	30.5512	2	32.3	14.2
110689	66	1	6	6-11	3	1	149	3.11	2	1	1.45	2145.1	0.971051	25.5	115.6	19.1	4	1	1	4.78	1.29	8431.05	2083	79.81	15.326	2	3	15.88	250.755	48.1527	2	50.24	84.725	36.6071	3	35.95	12.45
110927	66	2	6	6-11	3	2	159	2.09	2	1	1.45	1802.85	0.989542	21.3	114.1	16.4	1	0	0	3.1	0.85	6859.96	1784	69.745	15.6379	2	3	15.88	198.465	44.4989	1	44.36	78.11	39.4053	4	40.53	11.8
111157	66	1	6	6-11	3	1	159	5	2	1	1.45	2213.66	0.649829	30.1	129.1	18.1	3	1	0	3.49	1.03	28381.8	1438.5	53.89	14.9851	2	3	15.88	181.065	50.3483	2	50.24	56.355	35.2586	3	35.95	6.7
111239	66	2	6	6-11	1	2	164	1.31	2	1	1.45	1704.68	0.566674	18.1	108.9	15.3	1	0	0	3.31	1.16	20284.3	966	53.29	22.0663	3	4	19.1	127.38	52.7453	3	54.35	27.495	25.6165	1	27.53	8.7
111353	66	1	6	6-11	6	1	169	3.94	2	1	1.45	2044.59	0.814099	22.5	121	15.4	1	0	0	4.86	1.4	38739.3	1664.5	51.695	12.4229	1	2	13.78	247.195	59.404	4	59.97	56.755	30.6876	2	32.3	21.9
111362	66	1	6	6-11	4	1	166	3.76	2	1	1.45	2136.53	1.33066	25.4	128.5	15.4	1	0	0	4.14	1.73	31547.8	2843	91.72	12.9047	1	2	13.78	360.795	50.7626	2	50.24	119.475	37.8218	3	35.95	18
111661	66	1	6	6-11	3	2	163	4.51	2	1	1.45	1968.92	0.836244	20	113.7	15.5	1	0	0	4.19	1.32	15166.9	1646.5	52.24	12.6912	1	2	13.78	251.76	61.1625	4	59.97	49.295	26.9453	1	27.53	13.1
111892	66	2	6	6-11	1	2	166	0.59	1	1	1.45	1814.46	1.04549	22	114.3	16.8	1	0	0	3.75	1.45	18900.5	1897	67.465	14.2256	2	3	15.88	246.345	51.9441	2	50.24	74.265	35.2338	3	35.95	17.05
111948	66	2	6	6-11	3	1	157	1.7	2	1	1.45	1832.91	1.34622	20.8	117.6	15	1	0	0	3	1.58	12250.7	2467.5	63.425	10.2817	0	1	11.33	342.395	55.5048	3	54.35	104.38	38.0717	4	40.53	22.3
112272	66	1	6	6-11	3	2	162	3.73	2	1	1.45	2083.73	1.13858	24.4	125.9	15.4	1	0	0	3.9	1.63	146230	2372.5	112.275	18.9294	3	4	19.1	251.555	42.4118	1	44.36	105.215	39.913	4	40.53	25.6
112472	66	2	6	6-11	3	2	158	0.55	1	1	1.45	1853.22	0.795103	20.9	119.4	14.7	1	0	0	4.01	1.09	12025.2	1473.5	56.14	15.2399	2	3	15.88	178.795	48.5361	2	50.24	59.595	36.4001	3	35.95	9.65
112539	66	1	6	6-11	4	1	152	0.88	1	1	1.45	1977.21	0.819338	20.8	117.7	15	1	0	0	4.29	1.91	16598.4	1620	43.305	10.6926	0	1	11.33	255.845	63.1716	4	59.97	49.53	27.5167	1	27.53	13.7
112628	66	2	6	6-11	6	1	169	3.37	2	1	1.45	1864.49	0.770719	20.8	120.6	14.3	1	0	0	5.4	2.02	6851.75	1437	43.945	12.2324	1	2	13.78	210.93	58.714	4	59.97	47.76	29.9123	1	27.53	21.55
112647	66	2	6	6-11	3	1	156	2.61	2	1	1.45	1707.51	1.02693	17.3	110.2	14.2	1	0	0	4.03	1.34	51693.3	1753.5	65.76	15.0009	2	3	15.88	189.73	43.2803	1	44.36	81.985	42.0796	4	40.53	10.6
112757	66	1	6	6-11	3	3	156	5	2	1	1.45	1990.93	1.01912	21.7	116.6	16	1	0	0	4.91	1.53	10919.5	2029	43.06	8.48891	0	1	11.33	284.74	56.1341	3	54.35	81.725	36.2506	3	35.95	13.7
112829	66	1	6	6-11	4	1	172	1.91	2	1	1.45	2106.66	0.663847	23.8	121.7	16.1	1	0	0	3.7	1.68	9571.92	1398.5	48.81	13.9607	1	2	13.78	188.81	54.0036	3	54.35	51.795	33.3325	2	32.3	5.65
112923	66	1	6	6-11	3	1	167	0.51	1	1	1.45	2049.07	0.890405	21.1	115.8	15.7	1	0	0	4.14	1.19	5221.97	1824.5	51.29	11.2447	0	1	11.33	254.155	55.7205	3	54.35	71.48	35.2601	3	35.95	14.8
113106	66	1	6	6-11	3	1	157	3.06	2	1	1.45	1981.48	0.909925	19.9	116.9	14.6	1	0	0	3.54	1.53	57869.6	1803	58.44	12.9651	1	2	13.78	208.3	46.2119	1	44.36	84.545	42.2022	4	40.53	10.5
113140	66	1	6	6-11	3	2	168	1.44	2	1	1.45	2181.09	0.747562	25.5	123.6	16.7	1	0	0	3.28	1.34	25795	1630.5	34.84	8.54707	0	1	11.33	202.795	49.7504	2	50.24	75.575	41.7157	4	40.53	8.3
113149	66	1	6	6-11	3	2	157	0.69	1	1	1.45	2109.43	0.625288	24.7	117.7	17.8	3	1	0	6.18	1.45	71469.4	1319	51.505	15.6194	2	3	15.88	186.905	56.6808	3	54.35	42.065	28.7024	1	27.53	6.15
113252	66	1	6	6-11	3	2	159	1.97	2	1	1.45	2000.54	0.797534	19.2	120.9	13.1	1	0	0	3.18	1.4	8034.04	1595.5	43.09	10.8029	0	1	11.33	253.955	63.6678	4	59.97	46.465	26.2103	1	27.53	7.75
113421	66	1	6	6-11	1	1	172	0.41	1	1	1.45	2231.32	0.51763	25.1	115.4	18.8	3	1	0	3.31	1.22	10601.7	1155	41.06	14.2199	2	3	15.88	160.65	55.6364	3	54.35	40.74	31.7455	2	32.3	15.3
113739	66	1	6	6-11	3	2	166	2.65	2	1	1.45	2050.11	0.891904	22.4	121.5	15.2	1	0	0	4.37	1.73	39925.3	1828.5	44.455	9.72491	0	1	11.33	257.565	56.3445	3	54.35	73.83	36.3396	3	35.95	16.2
113749	66	2	6	6-11	6	2	152	2.81	2	3	1.12	1372.96	1.19158	16.6	109	14	1	0	0	4.09	1.06	3412.85	1636	38.28	9.35941	0	1	11.33	220.125	53.8203	3	54.35	68.075	37.4496	3	35.95	6.35
114176	66	2	6	6-11	3	2	167	1.82	2	1	1.45	1770.45	0.961339	19.3	113.6	15	1	0	0	3.98	1.03	39143.1	1702	53.65	12.6087	1	2	13.78	254.675	59.8531	4	59.97	53.04	28.047	1	27.53	9.6
114313	66	2	6	6-11	1	2	161	1.92	2	2	1.27	1599.6	0.889286	18.6	115.6	13.9	1	0	0	3.78	1.24	33822.3	1422.5	41.14	11.5684	0	1	11.33	208.6	58.6573	4	59.97	49.1	31.065	2	32.3	12.05
114503	66	1	6	6-11	3	2	151	5	2	1	1.45	2196.78	1.20335	25.4	117.1	18.5	3	1	0	4.68	1.37	5727.37	2643.5	48.24	7.29941	0	1	11.33	402.07	60.839	4	59.97	96.405	32.8218	2	32.3	15
114537	66	2	6	6-11	4	2	159	1.06	1	1	1.45	1976.42	1.2978	29.9	119.5	20.9	4	1	1	3.7	1.14	3919.89	2565	109.67	17.1025	3	4	19.1	321.45	50.1287	2	50.24	95.245	33.4193	2	32.3	11.35
114580	66	2	6	6-11	1	2	155	2.19	2	2	1.27	1620.16	0.817202	23.2	111.9	18.5	3	1	0	3.36	1.03	2861.78	1324	43.015	12.9955	1	2	13.78	177.865	53.7356	3	54.35	51.045	34.6983	3	35.95	10.55
114649	66	1	6	6-11	1	2	161	0.58	1	1	1.45	2012.62	0.433018	20.3	117.1	14.8	1	0	0	3.59	1.32	10861.7	871.5	33.235	15.2542	2	3	15.88	143.2	65.7258	4	59.97	22.155	22.8795	1	27.53	15.8
114716	66	1	6	6-11	6	2	152	1.55	2	1	1.45	2022.35	1.35758	21.4	119.6	15	1	0	0	4.84	1.55	13037	2745.5	148.085	21.5749	3	4	19.1	274.27	39.9592	1	44.36	115.515	37.8669	4	40.53	15.9
114720	66	1	6	6-11	1	2	165	0	1	2	1.27	1815.92	1.06199	18.3	114.1	14.1	1	0	0	3.75	1.55	11547	1928.5	63.56	13.1833	1	2	13.78	254.39	52.7643	3	54.35	75.885	35.4143	3	35.95	16.35
114783	66	1	6	6-11	1	1	151	1.49	2	1	1.45	1991.98	0.873756	19.1	115.6	14.3	1	0	0	4.37	1.76	5188.37	1740.5	53.355	12.262	1	2	13.78	249	57.2249	4	59.97	59.59	30.8136	2	32.3	10.95
114844	66	2	6	6-11	3	2	158	1.02	1	1	1.45	2099.96	0.721204	35.9	123.5	23.5	4	1	1	3.7	1.19	28551.6	1514.5	36.835	9.72862	0	1	11.33	223.42	59.0083	4	59.97	55.805	33.1624	2	32.3	9.4
114920	66	2	6	6-11	1	1	162	1.91	2	1	1.45	2077.05	0.710863	34.6	123	22.9	4	1	1	5.15	1.06	12581.2	1476.5	43.57	11.8036	0	1	11.33	198.915	53.8882	3	54.35	60.515	36.8869	3	35.95	16.3
115116	66	1	6	6-11	3	2	149	1.45	2	2	1.27	1873.29	0.881871	20.8	112.3	16.5	1	0	0	4.37	1.47	53857.1	1652	50.25	12.1671	0	1	11.33	186.985	45.2748	1	44.36	79.62	43.3765	4	40.53	7
115139	66	2	6	6-11	4	2	166	3.4	2	1	1.45	1904.07	0.753911	25.5	118.3	18.2	3	1	0	4.4	1.19	3792.49	1435.5	55.445	15.4497	2	3	15.88	187.92	52.3636	2	50.24	52.735	33.0627	2	32.3	8.95
115183	66	1	6	6-11	2	1	153	5	2	1	1.45	2090.29	0.686028	21.7	113.2	16.9	1	0	0	3.31	1.53	14058.5	1434	70.08	19.5481	3	4	19.1	194.96	54.3821	3	54.35	41.175	25.8421	1	27.53	11.4
115385	66	2	6	6-11	6	1	169	4.08	2	1	1.45	1824.96	0.731522	21.3	116.2	15.8	1	0	0	4.06	1.14	8313.29	1335	39.905	11.9566	0	1	11.33	182.185	54.5873	3	54.35	50.555	34.082	2	32.3	13.15
115576	66	2	6	6-11	3	2	167	1.22	1	1	1.45	1915.71	1.07662	23.1	122.5	15.4	1	0	0	3.15	1.53	11008.7	2062.5	66.42	12.8815	1	2	13.78	246.83	47.8701	2	50.24	92.33	40.2895	4	40.53	12.95
115685	66	1	6	6-11	4	1	163	0.68	1	1	1.45	2037.57	0.947454	24.4	121.8	16.4	1	0	0	6.88	2.04	7226.41	1930.5	57.965	12.0104	0	1	11.33	265.04	54.9163	3	54.35	74.76	34.8531	3	35.95	9.05
115719	66	2	6	6-11	4	2	151	1.53	2	1	1.45	2125.45	0.757957	33.9	128.5	20.5	4	1	1	3.57	1.47	3698.26	1611	53.975	13.4016	1	2	13.78	221.935	55.1049	3	54.35	57.565	32.1592	2	32.3	12.95
115870	66	1	6	6-11	7	3	156	1.94	2	1	1.45	2076.93	0.482684	23.8	122.4	15.9	1	0	0	4.06	1.71	5674.02	1002.5	32.01	12.7721	1	2	13.78	108.775	43.4015	1	44.36	50.495	45.3322	4	40.53	8.35
116363	66	2	6	6-11	3	1	157	0.4	1	1	1.45	1865.7	0.97738	25	115.3	18.8	3	1	0	4.06	1.53	37901.5	1823.5	62.78	13.7713	1	2	13.78	214.925	47.1456	1	44.36	81.895	40.4198	4	40.53	10.8
116391	66	1	6	6-11	3	2	149	5	2	1	1.45	1993.07	1.32835	22.2	117.3	16.1	1	0	0	4.11	1.03	19298.3	2647.5	84.1	12.7063	1	2	13.78	381.23	57.5985	4	59.97	90.445	30.7462	2	32.3	12.25
116544	66	2	6	6-11	4	1	151	2.18	2	1	1.45	2215.05	1.8126	41.2	127.6	25.3	4	1	1	3.31	1.03	14800.6	4015	84.835	8.45181	0	1	11.33	429.45	42.7846	1	44.36	224.275	50.2733	4	40.53	31.5
116548	66	1	6	6-11	3	2	169	5	2	1	1.45	2170.69	0.656012	28	126.3	17.6	3	1	0	3.31	1.32	20224.1	1424	58.145	16.3329	3	4	19.1	192.665	54.1194	3	54.35	49.65	31.3799	2	32.3	17.8
116567	66	2	6	6-11	1	2	163	0.42	1	1	1.45	2073.73	0.695607	34.2	123.2	22.5	4	1	1	3.54	1.24	26129	1442.5	47.15	13.0745	1	2	13.78	208.615	57.8482	4	59.97	49.07	30.6156	2	32.3	8.15
116995	66	2	6	6-11	2	2	156	0.17	1	1	1.45	1957.34	1.17225	26.4	122.2	17.7	3	1	0	4.65	1.32	6222.59	2294.5	76.975	13.419	1	2	13.78	308.365	53.7572	3	54.35	84.845	33.2798	2	32.3	19.45
117185	66	2	6	6-11	3	2	155	0.65	1	1	1.45	1934.32	0.656045	26.1	120.4	18	3	1	0	4.6	1.76	48052.1	1269	42.885	13.5177	1	2	13.78	163.43	51.5146	2	50.24	50.82	36.0426	3	35.95	10.4
118012	66	1	6	6-11	2	2	157	1.1	1	1	1.45	2041.92	0.72946	23.3	119.5	16.3	1	0	0	3.93	1.58	21822.6	1489.5	59.395	15.9503	2	3	15.88	174.555	46.8761	1	44.36	62.4	37.7039	3	35.95	9
118095	66	2	6	6-11	7	2	152	2.18	2	1	1.45	2001.3	0.677559	27.7	124.7	17.8	3	1	0	3.88	1.37	6682.89	1356	45.85	13.5251	1	2	13.78	194.025	57.2345	4	59.97	44.335	29.4259	1	27.53	7.6
118188	66	2	6	6-11	7	1	163	5	2	1	1.45	2046.63	1.0488	25.3	132.1	14.5	1	0	0	2.95	1.42	11509.8	2146.5	76.23	14.2055	2	3	15.88	264.1	49.215	2	50.24	88.655	37.1719	3	35.95	12.4
118214	66	2	6	6-11	4	2	171	0.61	1	1	1.45	1954.1	0.842589	28.1	119.7	19.6	4	1	1	3.36	1.4	2343.59	1646.5	61.29	14.8898	2	3	15.88	221.73	53.867	3	54.35	58.715	32.0944	2	32.3	12.75
118447	66	2	6	6-11	4	2	170	1.02	1	1	1.45	1723.47	0.95128	17.7	111.2	14.3	1	0	0	2.74	1.29	3508.26	1639.5	50.105	12.2245	1	2	13.78	207.795	50.6972	2	50.24	69.165	37.968	4	40.53	9.55
118689	66	1	6	6-11	6	2	165	5	2	1	1.45	1988.02	0.795265	23.1	121.8	15.6	1	0	0	3.7	0.93	9280.17	1581	47.935	12.1278	0	1	11.33	175.82	44.4832	1	44.36	77.24	43.9696	4	40.53	12.45
118708	66	1	6	6-11	7	1	161	5	2	1	1.45	2329.79	0.471716	35.1	133.9	19.6	4	1	1	7.96	1.27	49141.9	1099	40.6	14.7771	2	3	15.88	168.395	61.2903	4	59.97	32.23	26.394	1	27.53	14.2
118808	66	1	6	6-11	4	2	172	1.2	1	1	1.45	1988	0.725352	21.2	118.7	15	1	0	0	3.98	1.45	19893.8	1442	58.075	16.1096	2	3	15.88	193.675	53.724	3	54.35	51.375	32.0648	2	32.3	15.45
119228	66	2	6	6-11	7	2	161	4.78	2	1	1.45	1867.46	0.816617	19.7	122.3	13.2	1	0	0	4.19	1.34	24811.8	1525	48.59	12.7449	1	2	13.78	233.325	61.2	4	59.97	47	27.7377	1	27.53	15.45
119380	66	1	6	6-11	4	2	157	0.18	1	1	1.45	2165.86	0.819998	26.4	123.2	17.4	3	1	0	4.34	1.42	44030	1776	66.985	15.0867	2	3	15.88	231.965	52.2444	2	50.24	69.945	35.4451	3	35.95	19.05
119463	66	1	6	6-11	1	1	154	0.45	1	3	1.12	1756.71	1.45471	24.6	124.1	16	1	0	0	2.74	1.42	49626.9	2555.5	97.235	15.2197	2	3	15.88	317.885	49.757	2	50.24	102.94	36.2536	3	35.95	17.5
119726	66	1	6	6-11	7	2	156	0.61	1	1	1.45	1990.97	0.818697	21.6	117.7	15.6	1	0	0	4.01	1.66	6614.98	1630	65.07	15.9681	2	3	15.88	249.105	61.1301	4	59.97	42.97	23.7258	1	27.53	18.45
119894	66	1	6	6-11	6	1	166	2.85	2	1	1.45	2252.68	1.14175	28.4	128.6	17.2	1	0	0	5.56	1.16	11750.5	2572	78.53	12.2131	0	1	11.33	365.95	56.9129	4	59.97	95.1	33.2776	2	32.3	27.75
119986	66	2	6	6-11	4	1	171	2.11	2	2	1.27	1671.22	0.735691	21.6	119.5	15.1	1	0	0	3.08	1.5	3916.98	1229.5	42.885	13.952	1	2	13.78	179.985	58.5555	4	59.97	38.225	27.9809	1	27.53	14.05
119991	66	2	6	6-11	3	2	168	2.09	2	1	1.45	1873.05	1.22394	24.3	116.9	17.8	3	1	0	3.9	1.19	4647.56	2292.5	88.79	15.4923	2	3	15.88	330.915	57.7387	4	59.97	71.1	27.9128	1	27.53	20.6
120269	66	1	6	6-11	1	1	156	3.63	2	2	1.27	1756.25	0.710606	20.4	114.2	15.6	1	0	0	3.34	1.34	40406.7	1248	48.445	15.5272	2	3	15.88	174.12	55.8077	3	54.35	40.955	29.5349	1	27.53	19.2
120564	66	1	6	6-11	3	2	158	1.97	2	1	1.45	2032.94	0.520921	22.3	115.8	16.6	1	0	0	3.65	1.14	16527.2	1059	34.2	12.9178	1	2	13.78	151.475	57.2144	4	59.97	38.135	32.4093	2	32.3	9.85
120569	66	1	6	6-11	3	1	172	1.91	2	1	1.45	2048.75	1.0338	21.9	120.1	15.2	1	0	0	4.11	1.6	184646	2118	77.135	14.5675	2	3	15.88	270.415	51.0699	2	50.24	82.975	35.2585	3	35.95	19.15
120621	66	1	6	6-11	2	3	156	5	2	1	1.45	2058.81	0.717404	24.1	118.1	17.3	3	1	0	4.73	1.24	8329.03	1477	29.715	8.04739	0	1	11.33	214.49	58.088	4	59.97	57.29	34.9093	3	35.95	8.15
120665	66	1	6	6-11	6	2	154	1.2	1	1	1.45	2101.23	0.49257	23.7	122.8	15.7	1	0	0	4.58	1.27	7713.71	1035	47.65	18.4155	3	4	19.1	120.825	46.6957	1	44.36	41.45	36.0435	3	35.95	13.55
120789	66	2	6	6-11	7	2	164	0.5	1	1	1.45	1930.31	0.854008	23.4	123.5	15.3	1	0	0	3.65	1.53	8040.98	1648.5	62.995	15.2854	2	3	15.88	233.305	56.6103	3	54.35	52.89	28.8753	1	27.53	11.15
120891	66	2	6	6-11	3	2	151	1.06	1	1	1.45	1748.45	0.593954	18.3	112.8	14.4	1	0	0	5.33	1.14	23514.2	1038.5	34.265	13.1979	1	2	13.78	137.825	53.0862	3	54.35	39.4	34.1454	3	35.95	4.8
120938	66	1	6	6-11	3	1	158	3.4	2	1	1.45	2320.07	0.690496	30.1	121	20.6	4	1	1	3.85	1.27	59320.6	1602	55.65	13.8951	1	2	13.78	178.635	44.603	1	44.36	75.315	42.3118	4	40.53	10.1
121271	66	2	6	6-11	1	2	161	1.49	2	1	1.45	2028.47	1.00544	30.4	123.8	19.8	4	1	1	3.96	1.06	51799.8	2039.5	69.665	13.6632	1	2	13.78	279.73	54.8625	3	54.35	74.425	32.8426	2	32.3	14.2
121332	66	2	6	6-11	3	1	158	3.56	2	1	1.45	1730.33	0.635428	20.3	108.5	17.2	1	0	0	4.27	1.58	19184.2	1099.5	39.965	14.5393	2	3	15.88	147.835	53.7826	3	54.35	40.175	32.8854	2	32.3	9.8
121562	66	1	6	6-11	3	1	157	0.8	1	1	1.45	2110.56	0.80808	21.9	117.2	15.9	1	0	0	4.06	1.37	48154.2	1705.5	45.595	10.6936	0	1	11.33	231.62	54.3231	3	54.35	69.2	36.5172	3	35.95	8.55
121698	66	1	6	6-11	4	2	151	5	2	1	1.45	2110.81	1.12564	27.1	128	16.5	1	0	0	4.63	1.34	6693.93	2376	104.28	17.5556	3	4	19.1	326.965	55.0446	3	54.35	73.995	28.0284	1	27.53	26.35
121765	66	1	6	6-11	2	1	160	0.76	1	1	1.45	2141.32	0.680421	27.1	123.8	17.7	3	1	0	3.72	1.06	111678	1457	67.11	18.4242	3	4	19.1	180.35	49.5127	2	50.24	53.03	32.757	2	32.3	11.7
121880	66	1	6	6-11	3	2	168	1.44	2	1	1.45	2021.18	1.11271	20.4	117.7	14.7	1	0	0	3.54	1.19	7902.13	2249	48.545	8.63406	0	1	11.33	292.665	52.0525	2	50.24	99.8	39.9378	4	40.53	11.9
122232	66	1	6	6-11	3	2	153	5	2	1	1.45	2142.75	0.975849	25.5	125.9	16.1	1	0	0	3.59	1.47	36642.3	2091	81.69	15.627	2	3	15.88	210.515	40.2707	1	44.36	106.065	45.6521	4	40.53	19.25
122445	66	2	6	6-11	3	1	171	4.97	2	1	1.45	1788.67	0.815688	20.1	114.3	15.4	1	0	0	3.47	1.32	31927.3	1459	60.865	16.6868	3	4	19.1	202.77	55.5915	3	54.35	47.365	29.2176	1	27.53	16.2
122480	66	1	6	6-11	4	1	166	2.6	2	1	1.45	2149.29	0.706512	24.8	123.5	16.3	1	0	0	3.93	1.42	60904.7	1518.5	35.125	9.25255	0	1	11.33	234.005	61.6411	4	59.97	51.905	30.7636	2	32.3	10.1
122553	66	1	6	6-11	3	2	167	1.36	2	1	1.45	2111.57	1.62154	25.2	121.7	17	1	0	0	4.73	1.66	5890.23	3424	104.005	12.1501	0	1	11.33	494.77	57.8002	4	59.97	119.545	31.4225	2	32.3	22.45
122682	66	2	6	6-11	4	2	170	0.18	1	1	1.45	1976.92	0.514183	27.3	122.9	18.1	3	1	0	3.65	1.89	3198.08	1016.5	47.775	18.7998	3	4	19.1	122.13	48.059	2	50.24	37.755	33.4279	2	32.3	8.25
122831	66	1	6	6-11	1	2	159	0.93	1	1	1.45	1960.4	0.717712	19.8	111.2	16	1	0	0	4.27	1.84	25563.9	1407	56.835	16.1578	3	4	19.1	196.46	55.8522	3	54.35	43.745	27.9819	1	27.53	7
123218	66	2	6	6-11	4	1	171	0.09	1	1	1.45	1816.26	1.50061	21.9	114.6	16.7	1	0	0	4.06	1.66	3124.3	2725.5	98.41	14.4429	2	3	15.88	370.46	54.3695	3	54.35	96.64	31.9119	2	32.3	29.6
123501	66	1	6	6-11	3	2	151	5	2	1	1.45	2144.31	1.2286	25.5	117.9	18.3	3	1	0	4.5	1.24	5727.37	2634.5	53.9	8.18372	0	1	11.33	393.56	59.7548	4	59.97	95.945	32.7768	2	32.3	12.85
123690	66	2	6	6-11	3	2	155	0.65	1	1	1.45	1779.78	0.707671	19.6	114.1	15.1	1	0	0	3.31	1.4	48052.1	1259.5	47.83	15.1902	2	3	15.88	166.735	52.9528	3	54.35	47.225	33.7455	2	32.3	13.6
123731	66	2	6	6-11	1	2	170	1.52	2	1	1.45	1838.78	0.612636	24.8	113	19.4	4	1	1	4.22	1.16	6269.03	1126.5	30.42	10.8016	0	1	11.33	168.775	59.929	4	59.97	39.115	31.2503	2	32.3	8.3
123807	66	1	6	6-11	7	2	167	1.62	2	1	1.45	2057.45	0.836229	23.6	118	16.9	1	0	0	3.88	1.32	3195.81	1720.5	49.475	11.5025	0	1	11.33	265.09	61.6309	4	59.97	54.355	28.4333	1	27.53	16.05
123908	66	1	6	6-11	6	2	149	1.36	2	1	1.45	2025.47	1.03112	21.4	113.9	16.5	1	0	0	3.41	1.58	13022.5	2088.5	78.62	15.0577	2	3	15.88	267.11	51.1582	2	50.24	77.63	33.4532	2	32.3	12.7
124031	66	2	6	6-11	6	1	159	5	2	2	1.27	1759.91	1.17989	27.2	121.9	18.3	3	1	0	4.24	1.42	29399.7	2076.5	80.08	15.426	2	3	15.88	219.52	42.2865	1	44.36	100.09	43.3812	4	40.53	23.7
124229	66	1	6	6-11	3	1	153	0.99	1	1	1.45	2111.53	0.760348	25.3	112	20.2	4	1	1	4.78	1.16	123897	1605.5	50.29	12.5294	1	2	13.78	191.32	47.6661	1	44.36	72.585	40.6892	4	40.53	6.65
124651	66	2	6	6-11	3	2	167	2.73	2	1	1.45	2010.66	0.516496	28.7	124.3	18.6	3	1	0	2.87	0.75	7630.75	1038.5	39.395	15.1738	2	3	15.88	146.56	56.4506	3	54.35	33.535	29.0626	1	27.53	8.05
124678	66	2	6	6-11	4	2	170	1.02	1	1	1.45	1650.45	0.95156	15.5	107.1	13.5	1	0	0	3.15	1.24	9090.4	1570.5	47.945	12.2114	0	1	11.33	202.945	51.6893	2	50.24	63.7	36.5043	3	35.95	4.9
124782	66	2	6	6-11	6	1	161	3.67	2	1	1.45	1808.29	1.04519	17.9	119	12.6	1	0	0	3.8	1.63	22552	1890	65.18	13.7947	1	2	13.78	260.825	55.2011	3	54.35	66.315	31.5786	2	32.3	11.3
84153	9	1	6	6-11	1	1	120	1.06	1	1	1.45	2120.08	0.99053	27.4	120.2	19	4	1	1	5.2	1.76	10220.5	2100	83.925	15.9857	2	3	15.88	243.06	46.2971	1	44.36	88.535	37.9436	4	40.53	17.4
84190	9	1	6	6-11	1	1	122	0.61	1	1	1.45	2029.63	0.97136	20.8	117.6	15	1	0	0	3.36	1.5	10016.1	1971.5	75.95	15.4096	2	3	15.88	217.655	44.1603	1	44.36	89.97	41.0718	4	40.53	19.6
84422	9	1	6	6-11	2	1	120	0.81	1	2	1.27	1880.72	0.860842	25	122.1	16.8	1	0	0	3.88	1.45	10104.2	1619	52.45	12.9586	1	2	13.78	197.895	48.8931	2	50.24	70.93	39.4299	4	40.53	12.85
84478	9	1	6	6-11	4	2	131	2.37	2	1	1.45	1993.09	1.07772	24.1	124.9	15.4	1	0	0	3.54	1.22	54130.5	2148	82.535	15.3696	2	3	15.88	291.37	54.2588	3	54.35	75.065	31.4518	2	32.3	17.8
84541	9	2	6	6-11	2	1	123	3.14	2	1	1.45	1863.8	0.787371	22.3	118.6	15.9	1	0	0	3.85	1.53	6750.58	1467.5	43.905	11.9673	0	1	11.33	229.92	62.6698	4	59.97	45.99	28.2051	1	27.53	15.2
84621	9	2	6	6-11	1	1	125	0.95	1	1	1.45	1800.53	1.00443	19.5	116.2	14.4	1	0	0	3.41	1.66	7730.62	1808.5	70.615	15.6185	2	3	15.88	260.69	57.6588	4	59.97	57.735	28.7318	1	27.53	15.65
84684	9	2	6	6-11	7	2	130	5	2	1	1.45	2021.1	0.916332	30.4	123.1	20.1	4	1	1	4.6	1.4	24386.9	1852	58.78	12.6955	1	2	13.78	266.51	57.5616	4	59.97	66.26	32.1998	2	32.3	12.9
84890	9	2	6	6-11	2	1	127	0.62	1	1	1.45	2014.53	1.01115	31.7	120.8	21.7	4	1	1	3.98	1.32	7692.42	2037	93.165	18.2946	3	4	19.1	223.34	43.8567	1	44.36	89.02	39.3314	4	40.53	10.5
85094	9	2	6	6-11	1	1	120	0.65	1	1	1.45	1755.4	0.601001	19.2	112.3	15.2	1	0	0	4.24	1.58	34644.2	1055	32.005	12.1346	0	1	11.33	167.945	63.6758	4	59.97	30.24	25.7972	1	27.53	18.45
85122	9	2	6	6-11	4	1	123	0.85	1	1	1.45	2117.53	0.954176	31.3	131.1	18.2	3	1	0	4.14	1.29	21403.7	2020.5	78.31	15.5031	2	3	15.88	265.985	52.6573	3	54.35	73.42	32.7038	2	32.3	11.4
85140	9	2	6	6-11	1	1	121	1.94	2	1	1.45	1904.37	0.702855	25.6	118.2	18.3	3	1	0	3.83	1.42	7832.45	1338.5	61.815	18.4729	3	4	19.1	168.815	50.449	2	50.24	47.845	32.1707	2	32.3	16.25
85206	9	2	6	6-11	7	1	121	0.94	1	1	1.45	1826.28	0.45119	24.5	112.2	19.5	4	1	1	5.12	0.93	35400.1	824	52.64	25.5534	3	4	19.1	64.54	31.3301	1	44.36	38.93	42.5206	4	40.53	4
85673	9	2	6	6-11	4	2	131	0.66	1	1	1.45	1921.91	0.748733	24.1	121.8	16.2	1	0	0	4.14	2.15	8734.28	1439	48.265	13.4163	1	2	13.78	154.87	43.0493	1	44.36	71.43	44.6748	4	40.53	7.8
85993	9	2	6	6-11	3	2	126	4.12	2	1	1.45	1898.26	1.01725	22.9	121.1	15.6	1	0	0	4.06	1.63	79441.7	1931	77.795	16.115	3	4	19.1	241.705	50.0684	2	50.24	77.98	36.3449	3	35.95	20.4
86008	9	1	6	6-11	4	2	130	1.23	1	1	1.45	2336.57	0.705092	33.8	129.6	20.1	4	1	1	4.78	1.58	38041.1	1647.5	65.87	15.9927	2	3	15.88	215.135	52.2331	2	50.24	58.775	32.1077	2	32.3	11.35
86138	9	2	6	6-11	1	1	128	0.18	1	1	1.45	1754.21	1.29887	19.5	111.8	15.6	1	0	0	4.86	2.25	7105.46	2278.5	88.66	15.5646	2	3	15.88	258.38	45.3597	1	44.36	101.395	40.0507	4	40.53	30.05
86388	9	1	6	6-11	2	2	129	2.6	2	1	1.45	1987.24	0.888669	19.2	115	14.5	1	0	0	4.27	1.53	9945.69	1766	77.45	17.5425	3	4	19.1	237.365	53.7633	3	54.35	56.325	28.7047	1	27.53	16.1
86688	9	1	6	6-11	1	1	121	0.92	1	1	1.45	2072.26	0.702856	21.8	118.7	15.5	1	0	0	4.09	1.6	48420	1456.5	49.33	13.5475	1	2	13.78	192.1	52.7566	3	54.35	56.545	34.9403	3	35.95	8.7
86954	9	1	6	6-11	7	1	123	5	2	1	1.45	2050.16	0.706044	18.4	109.9	15.2	1	0	0	4.01	1.19	9974.17	1447.5	75.79	20.9437	3	4	19.1	149.99	41.448	1	44.36	61.375	38.1606	4	40.53	4.95
86963	9	2	6	6-11	4	2	126	0.18	1	1	1.45	1829.86	1.42935	23.6	113.7	18.3	3	1	0	4.27	1.42	6843.74	2615.5	87.775	13.4238	1	2	13.78	351.31	53.7274	3	54.35	98.12	33.7633	2	32.3	19.15
86964	9	1	6	6-11	3	2	131	2.46	2	2	1.27	1920.07	1.30151	26.1	121.9	17.6	3	1	0	4.34	1.22	37105.5	2499	70.82	11.3357	0	1	11.33	338.94	54.2521	3	54.35	99.535	35.8469	3	35.95	15.3
87040	9	1	6	6-11	4	1	126	1.36	2	1	1.45	2047.53	0.486929	19.1	109	16.1	1	0	0	3.44	1.27	10380	997	34.435	13.8154	1	2	13.78	133.91	53.7252	3	54.35	37.225	33.6033	2	32.3	7.75
87062	9	1	6	6-11	4	2	120	0.82	1	1	1.45	2003.49	0.471426	17.7	108.7	15	1	0	0	3.57	1.27	6805.34	944.5	61.98	26.2488	3	4	19.1	131.825	55.8285	3	54.35	21.35	20.3441	1	27.53	14.25
87104	9	1	6	6-11	4	2	131	2.14	2	1	1.45	2055.57	0.799292	20.5	117	15	1	0	0	4.24	1.66	7978.55	1643	52.165	12.6999	1	2	13.78	284.34	69.2246	4	59.97	36.49	19.9884	1	27.53	11.15
87247	9	1	6	6-11	2	1	127	1.89	2	1	1.45	1966.91	0.911834	21.1	114.3	16.2	1	0	0	3.54	1.63	9105.06	1793.5	48.215	10.7533	0	1	11.33	223.225	49.7853	2	50.24	82.29	41.2941	4	40.53	14.8
87302	9	2	6	6-11	7	1	121	3.14	2	1	1.45	1943.52	0.906347	26.7	120.5	18.4	3	1	0	4.06	1.22	34131.2	1761.5	62.185	14.1209	1	2	13.78	186.755	42.4082	1	44.36	88.695	45.3168	4	40.53	11.7
87363	9	2	6	6-11	1	2	124	0.46	1	1	1.45	1743.94	0.942121	18.2	112.5	14.4	1	0	0	2.4	1.4	7384.98	1643	84.91	20.6719	3	4	19.1	176.87	43.0603	1	44.36	67.345	36.8901	3	35.95	10.85
87458	9	1	6	6-11	1	1	120	0.18	1	1	1.45	2112.14	0.663782	23.8	116.5	17.5	3	1	0	3.9	1.47	33008	1402	74.175	21.1626	3	4	19.1	159.515	45.5107	1	44.36	52.61	33.7725	2	32.3	15.75
87528	9	1	6	6-11	2	1	122	1.76	2	2	1.27	1921.92	1.04869	26.7	121.7	18	3	1	0	3.85	1.58	50747	2015.5	90.385	17.938	3	4	19.1	259.35	51.4711	2	50.24	70.655	31.5502	2	32.3	9.7
87566	9	2	6	6-11	7	2	132	1.46	2	1	1.45	1886.51	0.784516	22.5	120.5	15.5	1	0	0	3.57	1.32	12118.5	1480	41.43	11.1973	0	1	11.33	251.23	67.9	4	59.97	35.925	21.8463	1	27.53	11.15
87676	9	2	6	6-11	7	1	122	1.36	2	1	1.45	1755.57	0.727114	19.6	111.8	15.7	1	0	0	4.99	1.27	12666	1276.5	57.955	18.1606	3	4	19.1	142.395	44.6204	1	44.36	53.385	37.6392	3	35.95	8.35
87724	9	1	6	6-11	2	1	129	1.48	2	1	1.45	2077.4	0.696063	20.7	118.1	14.8	1	0	0	3.8	1.53	8637.21	1446	66.215	18.3167	3	4	19.1	195.785	54.1591	3	54.35	46.98	29.2407	1	27.53	17.75
87792	9	1	6	6-11	2	2	128	4.94	2	1	1.45	1973.16	1.06656	19.2	113.5	14.9	1	0	0	4.91	1.5	15625.1	2104.5	89.84	17.0758	3	4	19.1	227.82	43.3015	1	44.36	92.5	39.5581	4	40.53	10.95
87864	9	2	6	6-11	4	1	124	1.22	1	1	1.45	1863.49	0.507112	22.2	118.7	15.8	1	0	0	4.47	1.71	8970.97	945	44.125	18.6772	3	4	19.1	80.51	34.0783	1	44.36	49.13	46.7905	4	40.53	1.55
87929	9	2	6	6-11	1	1	133	2.79	2	1	1.45	2205.8	0.315985	39.2	129.3	23.4	4	1	1	4.84	0.91	32358.1	697	32.53	18.6686	3	4	19.1	95.31	54.6973	3	54.35	21.965	28.3623	1	27.53	11.85
87993	9	2	6	6-11	3	2	120	1.69	2	1	1.45	1852.75	0.879774	20.4	120	14.2	1	0	0	4.71	1.32	9691.44	1630	30.93	7.59018	0	1	11.33	195.49	47.973	2	50.24	82.04	45.2982	4	40.53	8.8
88012	9	1	6	6-11	6	2	128	3.87	2	1	1.45	2305.41	0.679487	35.4	126.9	22	4	1	1	4.53	1.34	9966.99	1566.5	67.285	17.181	3	4	19.1	202.465	51.6987	2	50.24	55.51	31.8921	2	32.3	13.9
88052	9	2	6	6-11	6	2	127	2.88	2	1	1.45	1883.91	1.15159	21.3	121.8	14.4	1	0	0	3.75	1.37	13699.3	2169.5	56.585	10.4328	0	1	11.33	347.27	64.0277	4	59.97	64.125	26.6018	1	27.53	27.6
88163	9	2	6	6-11	2	2	119	1	1	1	1.45	2021.55	1.07616	30.2	123.4	19.8	4	1	1	3.54	1.29	8290.38	2175.5	96.15	17.6787	3	4	19.1	240.19	44.1627	1	44.36	91.525	37.8637	4	40.53	10
88177	9	1	6	6-11	4	2	129	0.6	1	1	1.45	1992.76	1.05407	19.1	114.9	14.5	1	0	0	5.17	1.55	29858.5	2100.5	78.39	14.9279	2	3	15.88	263.985	50.2709	2	50.24	83.425	35.7451	3	35.95	14.5
88276	9	2	6	6-11	6	2	122	5	2	3	1.12	1362.03	1.12553	16.1	108.3	13.7	1	0	0	4.76	1.66	77604.7	1533	34.61	9.03066	0	1	11.33	220.47	57.5264	4	59.97	58.945	34.6057	3	35.95	13.3
88416	9	1	6	6-11	2	1	125	2.24	2	1	1.45	2191.42	0.932272	25.1	122.8	16.6	1	0	0	4.09	1.55	12743.9	2043	86.545	16.9447	3	4	19.1	230.78	45.1845	1	44.36	87.755	38.6586	4	40.53	10.85
88458	9	2	6	6-11	1	1	127	2.1	2	1	1.45	2063.57	1.55604	31.9	125.2	20.4	4	1	1	4.84	1.97	7915.74	3211	113.895	14.1881	2	3	15.88	354.44	44.1532	1	44.36	149.995	42.0416	4	40.53	23.95
88502	9	2	6	6-11	6	2	132	1.73	2	1	1.45	1896.85	0.772861	21.4	122.9	14.2	1	0	0	3.75	1.63	13091.9	1466	63.85	17.4216	3	4	19.1	161.39	44.0355	1	44.36	62.28	38.2347	4	40.53	5.45
88517	9	2	6	6-11	2	2	127	2.55	2	1	1.45	1810.95	0.879927	20.5	115.9	15.3	1	0	0	3.54	1.68	12118.5	1593.5	50.33	12.6338	1	2	13.78	236.405	59.3423	4	59.97	52.6	29.7082	1	27.53	13.45
88756	9	1	6	6-11	3	2	127	2.26	2	1	1.45	1903.55	1.02204	17.2	107.9	14.8	1	0	0	4.19	1.53	135439	1945.5	46.655	9.59239	0	1	11.33	302.215	62.1362	4	59.97	65.785	30.4325	2	32.3	16.15
88782	9	1	6	6-11	3	2	125	2.67	2	1	1.45	1995.74	1.2905	21.4	116.8	15.7	1	0	0	4.63	1.19	28078.2	2575.5	82.96	12.8845	1	2	13.78	374.715	58.1969	4	59.97	86.745	30.3128	1	27.53	13.4
88822	9	1	6	6-11	1	1	126	0.75	1	3	1.12	1770.83	1.22372	23.9	120	16.6	1	0	0	4.81	2.15	14688.4	2167	81.55	15.0531	2	3	15.88	277.835	51.2847	2	50.24	85.755	35.6158	3	35.95	20.95
88824	9	2	6	6-11	1	2	123	2.06	2	1	1.45	2264.61	1.06994	43.3	129.6	25.8	4	1	1	3.72	1.55	9195.73	2423	101.535	16.7619	3	4	19.1	241.555	39.877	1	44.36	117.81	43.7594	4	40.53	12.7
88967	9	1	6	6-11	2	1	127	5	2	1	1.45	2045.52	0.795153	20.2	114.8	15.3	1	0	0	3.13	1.68	49129.1	1626.5	42.205	10.3793	0	1	11.33	244.065	60.0221	4	59.97	55.655	30.7959	2	32.3	14.2
89002	9	2	6	6-11	3	2	131	5	2	1	1.45	1912.2	0.875433	21.6	124.1	14	1	0	0	3.34	1.47	57774.8	1674	40.05	9.56989	0	1	11.33	254.805	60.8853	4	59.97	57.5	30.914	2	32.3	11.25
89110	9	1	6	6-11	6	1	129	2.02	2	1	1.45	2249.75	0.895433	31.8	121.4	21.6	4	1	1	4.37	1.19	12637	2014.5	98.325	19.5235	3	4	19.1	247.13	49.0702	2	50.24	69.885	31.2219	2	32.3	9.2
89559	9	1	6	6-11	1	1	120	0.61	1	1	1.45	2082.16	0.853919	24.4	115.6	18.3	3	1	0	3.49	1.42	47663.2	1778	85.94	19.3341	3	4	19.1	206.115	46.3701	1	44.36	68.335	34.5903	3	35.95	13.3
89776	9	1	6	6-11	1	2	127	2.55	2	1	1.45	2102.23	0.907844	21.2	118.6	15.1	1	0	0	2.69	1.37	15742.8	1908.5	80.35	16.8405	3	4	19.1	246.67	51.6992	2	50.24	70.52	33.2554	2	32.3	12.6
89858	9	1	6	6-11	1	1	128	0.61	1	1	1.45	2608.63	0.765343	46	130.5	27	4	1	1	3.03	1.6	8114.87	1996.5	72.24	14.4733	2	3	15.88	290.095	58.1207	4	59.97	61.775	27.8475	1	27.53	26.25
89910	9	2	6	6-11	3	1	130	3.27	2	1	1.45	1775.79	0.97337	21.4	111.4	17.2	1	0	0	3.93	1.09	89285	1728.5	48.56	11.2375	0	1	11.33	278.16	64.3703	4	59.97	51.24	26.6798	1	27.53	16.45
89912	9	2	6	6-11	1	1	121	1.94	2	1	1.45	1827.37	0.603599	21.4	116.3	15.8	1	0	0	3.78	1.47	7832.45	1103	51.78	18.7779	3	4	19.1	147.93	53.6464	3	54.35	34.86	28.4442	1	27.53	12.2
90003	9	2	6	6-11	3	2	132	0.82	1	1	1.45	1806.73	0.681063	20.5	115.5	15.4	1	0	0	3.96	1.29	35267.6	1230.5	45.45	14.7745	2	3	15.88	164.585	53.5018	3	54.35	44.58	32.6063	2	32.3	10.2
90147	9	1	6	6-11	2	1	132	1.23	1	1	1.45	2221.51	0.614897	28.1	125.1	18	3	1	0	3.05	1.11	37183.4	1366	48.585	14.2269	2	3	15.88	210.825	61.735	4	59.97	40.745	26.8452	1	27.53	12.95
90192	9	2	6	6-11	3	1	126	1.43	2	2	1.27	2075.01	0.852526	48.2	129	29	4	1	1	4.34	0.39	64457.2	1769	59.635	13.4845	1	2	13.78	237.295	53.6563	3	54.35	67.995	34.5933	3	35.95	16.6
90222	9	1	6	6-11	3	1	127	3.52	2	1	1.45	1952.57	0.751317	19.8	113.9	15.3	1	0	0	4.42	1.91	22229.9	1467	57.6	15.7055	2	3	15.88	176.745	48.1922	2	50.24	61.41	37.6748	3	35.95	15.1
90233	9	1	6	6-11	6	1	123	2.3	2	1	1.45	2163.81	1.19211	27.6	127.9	16.9	1	0	0	3.93	1.58	23263	2579.5	100.555	15.5929	2	3	15.88	337.645	52.3582	2	50.24	96.305	33.6013	2	32.3	25.45
90334	9	1	6	6-11	3	2	124	5	2	1	1.45	2050.42	0.941273	19.7	112.6	15.5	1	0	0	3.96	1.5	124297	1930	68.995	14.2995	2	3	15.88	247.585	51.313	2	50.24	75.285	35.107	3	35.95	11.6
90358	9	2	6	6-11	3	1	130	3.09	2	1	1.45	1701.45	0.667373	16	111.3	12.9	1	0	0	4.27	1.37	105919	1135.5	20.615	7.262	0	1	11.33	178.36	62.8305	4	59.97	40.46	32.0687	2	32.3	7.8
90388	9	1	6	6-11	4	2	124	1.31	2	1	1.45	1994.14	1.17269	21.5	116.5	15.8	1	0	0	4.71	2.07	9934.03	2338.5	77.47	13.2512	1	2	13.78	299.005	51.1448	2	50.24	95.095	36.5985	3	35.95	13.55
90462	9	2	6	6-11	3	2	125	0.25	1	3	1.12	1545.2	1.06297	23.8	120.9	16.3	1	0	0	3.13	0.85	70261.8	1642.5	62.4	15.1963	2	3	15.88	234.345	57.0703	4	59.97	52.34	28.6795	1	27.53	19.05
90520	9	2	6	6-11	4	2	132	0.65	1	1	1.45	1753.36	0.327371	16.8	115.2	12.7	1	0	0	3.67	1.4	23790.8	574	27.38	19.0801	3	4	19.1	72.68	50.6481	2	50.24	20.195	31.6646	2	32.3	7.1
90600	9	2	6	6-11	3	1	131	1.84	2	1	1.45	1884.83	0.763466	21.6	121.5	14.6	1	0	0	2.84	1.09	10873.2	1439	52.18	14.5045	2	3	15.88	213.96	59.4746	4	59.97	45.615	28.5292	1	27.53	13.1
90734	9	2	6	6-11	7	1	130	0.6	1	1	1.45	1890.61	0.969528	23.5	119.6	16.4	1	0	0	4.45	1.45	61660	1833	63.425	13.8407	1	2	13.78	214.24	46.7518	1	44.36	81.25	39.8936	4	40.53	11.65
90737	9	1	6	6-11	4	2	131	2.14	2	2	1.27	1917.34	0.859263	22.2	120.9	15.2	1	0	0	5.56	1.78	7978.55	1647.5	68.48	16.6264	3	4	19.1	245.885	59.6989	4	59.97	46.425	25.3612	1	27.53	11.25
90834	9	1	6	6-11	3	2	128	3.15	2	1	1.45	2184.02	0.918491	26	121.4	17.6	3	1	0	3.34	1.06	104020	2006	75.415	15.0379	2	3	15.88	254.255	50.6989	2	50.24	80.755	36.2311	3	35.95	16.4
90912	9	1	6	6-11	1	1	120	0.69	1	1	1.45	2070.09	0.35554	23.3	115.9	17.3	3	1	0	3	1.27	32428.6	736	38.505	20.9266	3	4	19.1	89.17	48.462	2	50.24	26.5	32.4049	2	32.3	8.7
91151	9	1	6	6-11	2	1	127	0.74	1	1	1.45	2476.52	0.568743	39.9	124.3	25.8	4	1	1	3.72	0.72	44254.6	1408.5	54.03	15.344	2	3	15.88	173.21	49.1899	2	50.24	57.415	36.6869	3	35.95	9.15
91297	9	1	6	6-11	1	1	128	2.82	2	2	1.27	1940.22	0.859183	23.4	118.3	16.7	1	0	0	4.91	1.58	11797.9	1667	61.075	14.6551	2	3	15.88	195.335	46.871	1	44.36	73.11	39.4715	4	40.53	12.75
91357	9	2	6	6-11	3	2	132	0.74	1	1	1.45	1997	1.05258	29.4	122.1	19.7	4	1	1	4.34	1.22	11931.7	2102	75.885	14.4405	2	3	15.88	340.11	64.7212	4	59.97	52.98	22.6841	1	27.53	26.2
91370	9	2	6	6-11	3	1	130	3.96	2	1	1.45	1909.73	1.05513	23.9	120.9	16.4	1	0	0	4.91	1.63	88319.2	2015	50.155	9.95633	0	1	11.33	265.975	52.799	3	54.35	84.335	37.6682	3	35.95	8.35
91580	9	2	6	6-11	1	2	122	0.02	1	1	1.45	1911.83	1.31706	23.9	121.1	16.3	1	0	0	4.37	1.6	12691.1	2518	138.83	22.054	3	4	19.1	321.445	51.0635	2	50.24	81.855	29.2571	1	27.53	33.35
91719	9	2	6	6-11	1	1	132	0.46	1	1	1.45	2076.89	0.905682	34.2	123.5	22.4	4	1	1	3.67	0.93	39861.3	1881	65.78	13.9883	1	2	13.78	242.37	51.5407	2	50.24	75.245	36.0024	3	35.95	20.9
91789	9	1	6	6-11	4	1	129	0.33	1	1	1.45	2130.37	0.908528	27.1	129.2	16.2	1	0	0	3.85	1.6	32527.1	1935.5	71.795	14.8375	2	3	15.88	267.005	55.1806	3	54.35	66.11	30.7409	2	32.3	14
91831	9	2	6	6-11	4	2	124	1.5	2	1	1.45	2097.77	0.803712	37.6	121.1	25.6	4	1	1	5.43	1.32	11024.5	1686	58.415	13.8588	1	2	13.78	226.62	53.7651	3	54.35	63.15	33.71	2	32.3	12.65
92127	9	2	6	6-11	1	1	120	0.91	1	1	1.45	1836.07	0.932154	20.8	117.9	15	1	0	0	4.65	1.47	6419.54	1711.5	70.45	16.4651	3	4	19.1	229.5	53.6372	3	54.35	59.78	31.4356	2	32.3	19.75
92164	9	2	6	6-11	4	2	120	2.81	2	1	1.45	1901.72	0.688587	23	121.3	15.6	1	0	0	4.11	1.45	32684.4	1309.5	38.545	11.774	0	1	11.33	186.855	57.0767	4	59.97	46.695	32.0928	2	32.3	12.45
92165	9	2	6	6-11	7	1	122	1.36	2	1	1.45	2199.59	0.891756	42	125.1	26.8	4	1	1	3.85	1.27	12666	1961.5	71.245	14.5287	2	3	15.88	225.185	45.921	1	44.36	88.4	40.5608	4	40.53	16.35
92209	9	2	6	6-11	2	1	127	1.89	2	1	1.45	1954.9	0.96194	25.6	123	16.9	1	0	0	4.11	1.29	7925.15	1880.5	63.545	13.5166	1	2	13.78	229.465	48.8094	2	50.24	81.1	38.8141	4	40.53	13.55
92266	9	1	6	6-11	3	1	126	1.13	1	1	1.45	2030.48	0.716827	18.7	114.9	14.2	1	0	0	3	0.93	23146.4	1455.5	36.01	9.89626	0	1	11.33	211.475	58.1175	4	59.97	54.95	33.978	2	32.3	12.9
92301	9	2	6	6-11	6	1	119	0.68	1	3	1.12	1470.85	0.61223	19.5	117.3	14.2	1	0	0	3.08	0.91	31782	900.5	41.72	18.5319	3	4	19.1	118.31	52.553	3	54.35	28.585	28.5691	1	27.53	7.25
92344	9	2	6	6-11	3	1	128	5	2	1	1.45	1847.87	0.379897	22.6	116.7	16.6	1	0	0	3.34	1.16	23961.7	702	22.02	12.547	1	2	13.78	127.855	72.8519	4	59.97	13.06	16.7436	1	27.53	10.05
92543	9	2	6	6-11	3	2	124	5	2	1	1.45	1864.55	0.812798	22.2	118.8	15.7	1	0	0	3.93	1.55	36125.7	1515.5	36.92	9.74464	0	1	11.33	217.485	57.4028	4	59.97	59.135	35.1181	3	35.95	11.35
92693	9	1	6	6-11	3	2	126	1.29	1	1	1.45	1985.35	0.747222	20	111	16.2	1	0	0	4.22	1.4	82979.6	1483.5	46.685	12.5878	1	2	13.78	213.55	57.58	4	59.97	49.305	29.912	1	27.53	9.2
92707	9	2	6	6-11	1	1	120	0.92	1	2	1.27	1713.11	0.962867	25.9	118.5	18.4	3	1	0	3.49	1.24	37233.7	1649.5	46.76	11.3392	0	1	11.33	254.18	61.6381	4	59.97	52.475	28.6314	1	27.53	17.3
92780	9	2	6	6-11	4	2	130	1.82	2	1	1.45	1807.15	0.832525	19.6	116.7	14.4	1	0	0	3.26	2.46	35038.6	1504.5	64.895	17.2536	3	4	19.1	180.98	48.117	2	50.24	58.34	34.8993	3	35.95	17.4
93110	9	2	6	6-11	4	2	130	0.02	1	1	1.45	2063.11	1.32543	27.6	130.7	16.2	1	0	0	3.9	2.17	30511.8	2734.5	79.315	11.6021	0	1	11.33	372.375	54.4707	3	54.35	105.84	34.8349	3	35.95	21.65
93280	9	1	6	6-11	3	1	122	1.11	1	1	1.45	2043.15	0.539364	22.2	121.6	15	1	0	0	4.4	1.14	25124	1102	35.935	13.0436	1	2	13.78	147.23	53.441	3	54.35	42.785	34.9424	3	35.95	15.65
93474	9	1	6	6-11	4	2	125	1.23	1	2	1.27	2254.33	0.849698	42.1	127.3	26	4	1	1	3.1	1.11	7928.31	1915.5	58.845	12.2882	1	2	13.78	256.035	53.4659	3	54.35	76.425	35.9084	3	35.95	13.4
93575	9	1	6	6-11	4	2	131	0.54	1	1	1.45	2149.95	1.14212	25.1	123.3	16.5	1	0	0	3.8	1.32	10212.2	2455.5	76.205	12.4138	1	2	13.78	272.73	44.4276	1	44.36	122.145	44.7691	4	40.53	16.5
93580	9	2	6	6-11	6	2	127	2.88	2	1	1.45	1860.59	0.84785	20.9	120.1	14.5	1	0	0	3.47	1.24	13699.3	1577.5	43.305	10.9807	0	1	11.33	266.925	67.683	4	59.97	40.845	23.303	1	27.53	20.6
93632	9	1	6	6-11	1	1	127	3.87	2	1	1.45	2034.61	1.09677	20.1	116.1	14.9	1	0	0	3.88	1.22	38637.2	2231.5	74.095	13.2816	1	2	13.78	272.815	48.9025	2	50.24	97.495	39.3213	4	40.53	17.8
93657	9	1	6	6-11	6	2	122	5	2	1	1.45	2070.33	1.28723	22.7	118.5	16.2	1	0	0	3.28	1.24	9032.83	2665	122.225	18.3452	3	4	19.1	296.595	44.5171	1	44.36	109.345	36.927	3	35.95	14.3
93699	9	2	6	6-11	4	1	129	4.58	2	1	1.45	2034.74	1.17853	29	126.2	18.2	3	1	0	4.71	1.63	6592.77	2398	94.41	15.7481	2	3	15.88	308.28	51.4229	2	50.24	92.51	34.7202	3	35.95	30.7
73591	8	1	6	6-11	3	2	114	5	2	1	1.45	2080.95	0.582668	21.6	112.2	17.2	3	1	0	4.78	1.6	21973.6	1212.5	39.01	12.8693	1	2	13.78	148.755	49.0738	2	50.24	53.005	39.3439	4	40.53	9.9
73617	8	1	6	6-11	1	1	109	0.47	1	1	1.45	2064.65	0.7718	23.2	118	16.7	1	0	0	4.24	1.58	57786.7	1593.5	75	18.8265	3	4	19.1	155.64	39.0687	1	44.36	75.995	42.9216	4	40.53	15.8
73650	8	1	6	6-11	7	2	106	2.19	2	1	1.45	2121.12	1.03624	24.8	118.4	17.7	3	1	0	3.26	1.01	5366.36	2198	55.13	10.0328	0	1	11.33	334.55	60.8826	4	59.97	75.97	31.1069	2	32.3	15.6
73794	8	2	6	6-11	2	2	106	0.2	1	1	1.45	1950.25	0.981156	25.8	122.3	17.2	1	0	0	2.74	0.98	8705.78	1913.5	64.675	13.5197	1	2	13.78	233.02	48.7107	2	50.24	81.55	38.3564	4	40.53	7
73894	8	1	6	6-11	4	2	115	0.78	1	1	1.45	2122.37	1.43495	25.6	127.1	15.8	1	0	0	3.8	1.09	5287.44	3045.5	153.325	20.1379	3	4	19.1	328.155	43.1003	1	44.36	125.025	36.9471	3	35.95	15.3
73939	8	2	6	6-11	7	2	111	0.13	1	1	1.45	1943.74	0.907528	24.7	123.1	16.3	1	0	0	4.03	1.45	3915.23	1764	41.125	9.3254	0	1	11.33	270.55	61.3492	4	59.97	62.295	31.7832	2	32.3	17.9
74092	8	2	6	6-11	4	2	108	4.16	2	1	1.45	2052.48	1.41999	33.1	122.6	22	4	1	1	4.22	1.45	4548.99	2914.5	101.745	13.964	1	2	13.78	400.785	55.0057	3	54.35	104.035	32.1261	2	32.3	21.6
74145	8	1	6	6-11	4	2	104	1.77	2	1	1.45	2058.27	1.05112	23.5	120.1	16.3	1	0	0	3.62	1.19	3031.24	2163.5	59.73	11.0432	0	1	11.33	346.815	64.1211	4	59.97	63.3	26.3323	1	27.53	14.9
74213	8	2	6	6-11	1	1	109	0.7	1	1	1.45	1819.67	1.20132	20.6	116.6	15.2	1	0	0	4.14	1.58	6898.41	2186	79.57	14.5599	2	3	15.88	289.585	52.989	3	54.35	80.025	32.9472	2	32.3	15.95
74238	8	1	6	6-11	6	2	114	2.1	2	1	1.45	2084.48	1.51285	20.6	112.9	16.2	1	0	0	4.71	2.17	23412.9	3153.5	149.275	18.9345	3	4	19.1	388.115	49.2297	2	50.24	114.2	32.5924	2	32.3	21.25
74307	8	2	6	6-11	4	2	104	1.47	2	1	1.45	2010.24	0.762594	29.6	123.1	19.5	4	1	1	3.67	1.84	3545.08	1533	61.97	16.1696	3	4	19.1	195.535	51.0202	2	50.24	56.98	33.4521	2	32.3	11.65
74500	8	1	6	6-11	1	2	107	0.61	1	1	1.45	2128.37	0.911497	24.3	120.8	16.7	1	0	0	3.28	0.83	79799.6	1940	55.6	11.4639	0	1	11.33	312.9	64.5155	4	59.97	55.765	25.8704	1	27.53	15.1
74780	8	2	6	6-11	1	1	107	1.27	1	1	1.45	1881.97	1.06617	21.7	121.1	14.8	1	0	0	5.25	1.58	23811.1	2006.5	77.79	15.5076	2	3	15.88	241.345	48.1126	2	50.24	81.915	36.7423	3	35.95	4.2
74894	8	2	6	6-11	6	1	118	3.05	2	1	1.45	2143.34	0.86384	37.7	125.3	24	4	1	1	3.9	1.03	12647.2	1851.5	59.125	12.7734	1	2	13.78	304.56	65.7975	4	59.97	45.22	21.9811	1	27.53	11.6
74926	8	2	6	6-11	4	2	108	1.07	1	1	1.45	1778.26	0.659071	19.1	114.6	14.5	1	0	0	3.8	1.14	9705.14	1172	42.45	14.4881	2	3	15.88	146.92	50.1433	2	50.24	47.475	36.4569	3	35.95	12.5
75039	8	1	6	6-11	1	2	110	1.07	1	1	1.45	2022.03	0.949541	18.3	112.5	14.5	1	0	0	3.93	1.4	49025.9	1920	52.52	10.9417	0	1	11.33	303.065	63.1385	4	59.97	60.99	28.5891	1	27.53	19.65
75059	8	2	6	6-11	3	2	106	1.22	1	2	1.27	1565.36	0.86306	18.9	111.5	15.2	1	0	0	4.81	1.03	8508.59	1351	46.54	13.7794	1	2	13.78	162.585	48.1377	2	50.24	58.63	39.0577	4	40.53	12.5
75126	8	1	6	6-11	7	1	111	3.37	2	1	1.45	1997.02	0.602148	16.3	106.4	14.4	1	0	0	3.93	1.53	7020.84	1202.5	36.765	12.2295	1	2	13.78	197.535	65.7081	4	59.97	31.61	23.6582	1	27.53	11.1
75300	8	2	6	6-11	1	1	107	4.35	2	1	1.45	1999.47	0.751948	27.1	125.3	17.3	1	0	0	4.16	1.6	52003.1	1503.5	57.26	15.2338	2	3	15.88	221.02	58.8015	4	59.97	44.86	26.8533	1	27.53	11.55
75420	8	1	6	6-11	4	1	109	1.7	2	1	1.45	2056.91	0.997856	23	118	16.5	1	0	0	4.91	1.58	16765.9	2052.5	64.175	12.5067	1	2	13.78	330.55	64.419	4	59.97	59.615	26.1406	1	27.53	30.5
75541	8	2	6	6-11	7	1	106	3.17	2	1	1.45	1919.76	0.727176	22.7	123.4	14.9	1	0	0	4.58	1.66	61194.4	1396	45.215	12.9556	1	2	13.78	176.61	50.6046	2	50.24	56.14	36.1934	3	35.95	6.35
75676	8	2	6	6-11	6	2	118	1.14	1	3	1.12	1424.12	0.811026	18.3	113.1	14.3	1	0	0	3.85	2.04	2351.22	1155	65.2	22.5801	3	4	19.1	133.445	46.2147	1	44.36	40.39	31.4727	2	32.3	8.75
75720	8	1	6	6-11	1	1	107	2.34	2	1	1.45	2071.29	0.615075	24.2	120.6	16.6	1	0	0	4.71	1.73	14166.1	1274	42.14	13.2308	1	2	13.78	166.095	52.1491	2	50.24	51.2	36.1695	3	35.95	12.3
75813	8	2	6	6-11	4	2	108	0.48	1	1	1.45	1880.06	0.477645	22.8	119.5	16	1	0	0	4.29	1.24	17527.8	898	35.52	15.8218	2	3	15.88	109.515	48.7817	2	50.24	35.835	35.9148	3	35.95	5.45
75979	8	2	6	6-11	4	2	108	3.24	2	1	1.45	2060.11	0.804567	28	129.9	16.6	1	0	0	4.42	1.37	6393.26	1657.5	45.26	10.9225	0	1	11.33	260.17	62.7861	4	59.97	49.97	27.133	1	27.53	14.05
75995	8	1	6	6-11	3	2	107	5	2	1	1.45	2209.35	0.405096	27.2	118.1	19.5	4	1	1	3.44	1.24	161485	895	30.55	13.6536	1	2	13.78	133.13	59.4994	4	59.97	28.045	28.2017	1	27.53	6.1
76359	8	1	6	6-11	2	1	108	1.33	2	1	1.45	2451.91	0.589134	36.9	131.9	21.2	4	1	1	4.06	1.27	32332.4	1444.5	57.47	15.9142	2	3	15.88	200.355	55.4808	3	54.35	48.85	30.4361	2	32.3	15.25
76414	8	1	6	6-11	1	2	107	0.63	1	1	1.45	2114.55	0.793786	21.7	117.8	15.6	1	0	0	3.8	1.22	8835.65	1678.5	58.13	13.8528	1	2	13.78	234.11	55.7903	3	54.35	58.635	31.4397	2	32.3	14.5
76498	8	1	6	6-11	6	2	104	1.47	2	1	1.45	1983.73	0.401768	18.2	120.3	12.6	1	0	0	3.88	2.2	20673.5	797	35.43	17.7817	3	4	19.1	106.555	53.478	3	54.35	25.715	29.0383	1	27.53	10.6
76640	8	2	6	6-11	3	1	113	1.2	1	1	1.45	1898.03	1.24998	24.9	118.5	17.7	3	1	0	4.27	1.16	50860	2372.5	84.035	14.1682	1	2	13.78	310.445	52.3406	2	50.24	93.475	35.4594	3	35.95	18.9
77042	8	1	6	6-11	1	1	116	1.59	2	1	1.45	2030.96	0.482531	17.5	114.9	13.3	1	0	0	3.1	1.78	5862.42	980	36.395	14.8551	2	3	15.88	149.465	61.0061	4	59.97	27.27	25.0439	1	27.53	10.05
77065	8	1	6	6-11	3	1	110	0.73	1	1	1.45	2102.51	1.01593	24.4	123.1	16.1	1	0	0	4.01	1.45	30605.2	2136	84.965	15.911	2	3	15.88	264.37	49.5075	2	50.24	85.675	36.099	3	35.95	14.3
77125	8	1	6	6-11	1	1	116	0.85	1	1	1.45	2097.58	0.791389	21.1	116.1	15.7	1	0	0	3.8	1.55	11808.7	1660	91.09	21.9494	3	4	19.1	178.805	43.0855	1	44.36	63.635	34.5009	3	35.95	16.9
77356	8	2	6	6-11	3	1	116	1.69	2	1	1.45	2039.61	0.556725	30.6	124.6	19.7	4	1	1	3.44	1.27	26585.7	1135.5	26.115	9.19947	0	1	11.33	170.25	59.9736	4	59.97	42.37	33.5826	2	32.3	4.75
77366	8	1	6	6-11	7	1	116	0.91	1	1	1.45	2218.89	1.4976	24.9	126	15.7	1	0	0	3.9	1.19	8010.02	3323	141.94	17.0858	3	4	19.1	340.81	41.0244	1	44.36	154.835	41.9354	4	40.53	20.1
77437	8	1	6	6-11	4	2	112	3.1	2	1	1.45	2226.32	0.848933	27.8	121.7	18.8	4	1	1	4.06	1.78	43921.1	1890	75.625	16.0053	2	3	15.88	252.215	53.3788	3	54.35	66.905	31.8595	2	32.3	10.65
77588	8	2	6	6-11	7	1	108	3.37	2	2	1.27	1912.61	0.807012	36.4	126.6	22.7	4	1	1	3.15	1.27	20060.1	1543.5	56.435	14.6252	2	3	15.88	219.415	56.8617	4	59.97	52.11	30.3848	1	27.53	16.8
77636	8	1	6	6-11	2	1	111	0.73	1	1	1.45	2400.86	0.751605	29.6	125.9	18.7	3	1	0	4.73	1.91	9162.09	1804.5	63.485	14.0726	1	2	13.78	212.885	47.1898	1	44.36	79.71	39.7556	4	40.53	15.5
77637	8	2	6	6-11	7	1	111	3.37	2	1	1.45	1597.48	0.84821	14.7	103.1	13.8	1	0	0	4.84	1.5	6291.7	1355	49.75	14.6863	2	3	15.88	235.53	69.5292	4	59.97	27.675	18.3819	1	27.53	18.15
77652	8	2	6	6-11	3	1	118	0.7	1	1	1.45	1900.67	1.1396	23	121.2	15.7	1	0	0	3.7	1.45	26121	2166	63.66	11.7562	0	1	11.33	290.52	53.651	3	54.35	85.595	35.5658	3	35.95	16.15
77724	8	2	6	6-11	4	2	116	0.49	1	1	1.45	1811.53	1.11232	20	116.6	14.7	1	0	0	4.24	1.37	5758.95	2015	75.295	14.9469	2	3	15.88	294.335	58.4288	4	59.97	62.31	27.8308	1	27.53	16.3
77744	8	2	6	6-11	1	1	115	1.45	2	1	1.45	1976.72	1.12079	30	119.4	21	4	1	1	3.83	1.01	7321.6	2215.5	87.335	15.768	2	3	15.88	298.935	53.9716	3	54.35	78.065	31.7123	2	32.3	19
77793	8	2	6	6-11	2	1	107	0.65	1	1	1.45	1841.6	1.02221	24	114.3	18.4	3	1	0	4.14	1.42	45297.6	1882.5	62.77	13.3376	1	2	13.78	273.805	58.179	4	59.97	62.28	29.7753	1	27.53	12.85
77798	8	2	6	6-11	3	2	114	1.23	1	1	1.45	1984.58	0.922361	22.9	129.3	13.7	1	0	0	3.54	1.4	86802.6	1830.5	55.55	12.1388	0	1	11.33	220.32	48.1442	2	50.24	82.85	40.7348	4	40.53	10.2
77904	8	1	6	6-11	2	1	114	1.34	2	1	1.45	2085.36	0.590306	22.3	120.1	15.5	1	0	0	3.9	1.42	5468.31	1231	52.27	16.9846	3	4	19.1	161.68	52.5361	3	54.35	44.61	32.6149	2	32.3	16.35
77926	8	1	6	6-11	3	1	110	2.36	2	1	1.45	2146.31	0.918555	22.5	123.3	14.8	1	0	0	3.15	1.14	14749.9	1971.5	65.915	13.3736	1	2	13.78	269.05	54.5879	3	54.35	74.61	34.0599	2	32.3	23.4
78071	8	2	6	6-11	1	2	112	0.91	1	1	1.45	1804.93	0.866791	20.6	115.2	15.5	1	0	0	3.98	1.81	29732.9	1564.5	50.235	12.8437	1	2	13.78	241.5	61.745	4	59.97	49.075	28.2311	1	27.53	20.4
78276	8	1	6	6-11	3	1	105	0.59	1	1	1.45	2168.13	0.947362	26.6	130.5	15.6	1	0	0	3.49	1.22	11255	2054	46.94	9.14119	0	1	11.33	335.08	65.2541	4	59.97	63.615	27.8741	1	27.53	14
78278	8	1	6	6-11	3	2	115	0	1	1	1.45	2343.04	0.36107	33.3	132.1	19.1	4	1	1	4.22	1.27	58182.9	846	17.205	8.13475	0	1	11.33	138.925	65.6856	4	59.97	26.21	27.883	1	27.53	8.65
78565	8	1	6	6-11	4	1	108	1.12	1	1	1.45	2017.55	0.687466	19.7	115	14.9	1	0	0	4.76	1.97	6836.78	1387	62.885	18.1355	3	4	19.1	194.1	55.9769	3	54.35	40.91	26.5458	1	27.53	9.6
78668	8	2	6	6-11	3	1	110	5	2	1	1.45	1837.04	0.615938	22.5	115.8	16.8	1	0	0	4.16	1.55	172532	1131.5	29.24	10.3367	0	1	11.33	197.505	69.8206	4	59.97	29.695	23.6195	1	27.53	16.65
78681	8	1	6	6-11	7	2	115	1.04	1	1	1.45	2235.37	0.904994	26.7	128.1	16.3	1	0	0	4.06	1.86	5287.44	2023	51.775	10.2373	0	1	11.33	296.1	58.5467	4	59.97	71.425	31.7758	2	32.3	11.4
78851	8	2	6	6-11	3	2	112	5	2	1	1.45	1796.35	0.894593	20.2	114.9	15.3	1	0	0	4.47	1.53	33104.2	1607	51.14	12.7293	1	2	13.78	228.755	56.9396	4	59.97	58.77	32.9141	2	32.3	12.2
78869	8	2	6	6-11	4	2	105	0.5	1	1	1.45	1988.59	0.97984	25.6	126.2	16.1	1	0	0	4.37	1.71	3200.9	1948.5	66.435	13.6382	1	2	13.78	207.98	42.6954	1	44.36	96.275	44.4688	4	40.53	9.65
78955	8	2	6	6-11	1	2	107	0.3	1	1	1.45	1840.78	0.748868	22	116.8	16.1	1	0	0	3.49	0.8	8506.66	1378.5	45.335	13.1549	1	2	13.78	194.925	56.5615	3	54.35	47.97	31.3188	2	32.3	11.4
78965	8	1	6	6-11	1	1	111	0.65	1	1	1.45	2106.16	0.742583	23.1	126.6	14.4	1	0	0	3.36	1.37	9162.09	1564	48.04	12.2864	1	2	13.78	231.73	59.266	4	59.97	52.565	30.2484	1	27.53	11
79356	8	1	6	6-11	1	1	109	0.26	1	1	1.45	2221.05	0.54929	27.3	125	17.5	3	1	0	4.58	1.37	9638.33	1220	40.85	13.3934	1	2	13.78	173.395	56.8508	4	59.97	42.61	31.4336	2	32.3	10.25
79361	8	2	6	6-11	2	1	109	0.92	1	1	1.45	1814.43	1.01409	21.3	115.2	16	1	0	0	4.01	1.37	8496.63	1840	50.49	10.9761	0	1	11.33	266.58	57.9522	4	59.97	65.315	31.9476	2	32.3	12.95
79410	8	1	6	6-11	4	2	116	0.56	1	1	1.45	2063.01	0.972606	19.5	111.9	15.6	1	0	0	4.84	1.27	18189.1	2006.5	67.985	13.553	1	2	13.78	324.25	64.6399	4	59.97	54.09	24.2616	1	27.53	20.15
79418	8	2	6	6-11	2	1	109	0.92	1	1	1.45	1767.9	0.836587	19.5	113.1	15.2	1	0	0	4.27	1.37	15814.5	1479	41.81	11.3076	0	1	11.33	211.235	57.1291	4	59.97	52.445	31.9138	2	32.3	7.15
79497	8	2	6	6-11	1	2	111	0.52	1	1	1.45	1958.24	1.60654	30.5	117	22.3	4	1	1	3.62	1.19	7136.68	3146	112.74	14.3344	2	3	15.88	423.04	53.7877	3	54.35	116.335	33.2808	2	32.3	36.65
79500	8	2	6	6-11	3	2	107	1	1	1	1.45	1858.81	1.04933	21.7	118.9	15.3	1	0	0	4.16	1.42	147552	1950.5	47.01	9.6406	0	1	11.33	281.38	57.7042	4	59.97	74.28	34.2743	3	35.95	12.65
79534	8	1	6	6-11	3	2	109	5	2	1	1.45	2366.63	1.19812	33	129.4	19.7	4	1	1	4.78	1.86	11259.1	2835.5	73.84	10.4165	0	1	11.33	425.545	60.031	4	59.97	97.175	30.8438	2	32.3	20.65
79535	8	1	6	6-11	4	1	116	0.13	1	1	1.45	1977.77	0.772334	19.4	113.6	15	1	0	0	3.72	1.66	34795.5	1527.5	63.95	16.7463	3	4	19.1	208.92	54.709	3	54.35	50.41	29.7015	1	27.53	13.55
79601	8	1	6	6-11	4	2	108	1.43	2	1	1.45	2169.26	0.465137	23.8	122.5	15.9	1	0	0	4.4	2.07	24716.2	1009	40.295	15.9742	2	3	15.88	119.71	47.4569	1	44.36	41.67	37.1685	3	35.95	7.1
79676	8	2	6	6-11	1	1	110	1.3	1	1	1.45	1871.78	0.579129	22.5	119.1	15.9	1	0	0	4.63	1.14	5847.46	1084	51.175	18.8838	3	4	19.1	132.905	49.0424	2	50.24	39.63	32.9031	2	32.3	9.3
79875	8	2	6	6-11	4	2	108	2.63	2	1	1.45	1988.39	0.838618	28.3	122.7	18.8	3	1	0	4.11	1.4	5639.21	1667.5	54.53	13.0807	1	2	13.78	278.055	66.6999	4	59.97	39.85	21.5082	1	27.53	13.95
79903	8	2	6	6-11	2	1	108	4.1	2	1	1.45	1921.38	1.02348	26	119.3	18.3	3	1	0	4.5	1.66	4818.11	1966.5	75.1	15.2759	2	3	15.88	274.1	55.7539	3	54.35	66.365	30.373	1	27.53	22.25
79961	8	2	6	6-11	3	1	110	5	2	1	1.45	1903.19	0.597418	22.1	122.6	14.7	1	0	0	4.94	1.16	20481.1	1137	37.33	13.1328	1	2	13.78	171.7	60.4046	4	59.97	37.28	29.5092	1	27.53	11.35
80151	8	1	6	6-11	3	1	108	0.71	1	1	1.45	2036.17	0.798558	20.1	113.5	15.6	1	0	0	4.22	1.27	11903.5	1626	46.765	11.5043	0	1	11.33	222.3	54.6863	3	54.35	64.785	35.8589	3	35.95	7.35
80191	8	1	6	6-11	7	2	115	1.43	2	1	1.45	2121.05	0.86773	21.1	122.5	14.1	1	0	0	3.83	1.4	4747.57	1840.5	93.095	20.2325	3	4	19.1	192.195	41.7702	1	44.36	78.36	38.3178	4	40.53	12.45
80566	8	2	6	6-11	1	1	114	0.44	1	1	1.45	1962.07	0.926061	28.3	120.2	19.6	4	1	1	4.14	0.83	31838.2	1817	66.04	14.5382	2	3	15.88	216.24	47.6037	1	44.36	77.195	38.2364	4	40.53	24.2
80666	8	1	6	6-11	1	1	109	2.9	2	1	1.45	2143.18	0.878136	22.5	120.1	15.6	1	0	0	4.34	1.32	9868.34	1882	56.06	11.915	0	1	11.33	271.68	57.7428	4	59.97	67.185	32.1289	2	32.3	13.55
80764	8	2	6	6-11	4	1	108	1.29	1	1	1.45	1990.19	1.36721	28.2	123	18.6	3	1	0	3.41	1.22	4371.02	2721	120.965	17.7824	3	4	19.1	383.025	56.3065	3	54.35	85.63	28.323	1	27.53	28.7
81016	8	1	6	6-11	2	1	108	2.85	2	1	1.45	2153.18	1.10256	26.8	127.2	16.6	1	0	0	4.01	1.63	6771.33	2374	94.485	15.92	2	3	15.88	248.765	41.9149	1	44.36	112.825	42.7727	4	40.53	19.9
81132	8	1	6	6-11	4	1	110	0.18	1	1	1.45	2111.14	0.857831	22.4	118.3	16	1	0	0	5.25	2.09	16031	1811	62.125	13.7217	1	2	13.78	226.035	49.9249	2	50.24	75.25	37.3965	3	35.95	17.35
81330	8	2	6	6-11	1	2	110	0.92	1	1	1.45	1745.02	0.672486	18.9	111.7	15.1	1	0	0	3.88	1.4	20554.4	1173.5	50.84	17.3294	3	4	19.1	132.605	45.1998	1	44.36	49.795	38.1896	4	40.53	10
81340	8	1	6	6-11	6	1	112	5	2	1	1.45	1987.72	0.751113	21.9	117	16	1	0	0	3.65	0.96	80411.9	1493	67.82	18.1701	3	4	19.1	212.735	56.9953	4	59.97	42.415	25.5683	1	27.53	9
81355	8	2	6	6-11	4	1	111	2.9	2	1	1.45	2019.73	0.836499	25.8	128.9	15.5	1	0	0	3.67	1.58	4631.1	1689.5	58.885	13.9414	1	2	13.78	230.855	54.6564	3	54.35	61.815	32.929	2	32.3	12.8
81410	8	1	6	6-11	3	1	109	2.55	2	1	1.45	2034.4	0.923858	20.6	117.1	15	1	0	0	3.26	1.27	22630.1	1879.5	61.405	13.0684	1	2	13.78	242.785	51.6701	2	50.24	79.01	37.834	3	35.95	14.6
81501	8	2	6	6-11	4	2	111	0.9	1	1	1.45	1749.37	1.20987	18.6	112.5	14.7	1	0	0	3.28	1.47	6315.63	2116.5	111.42	21.0574	3	4	19.1	166.55	31.4765	1	44.36	110.325	46.9135	4	40.53	11.05
81555	8	2	6	6-11	4	2	104	0.35	1	1	1.45	2006.21	0.620823	26.2	127.1	16.2	1	0	0	4.01	1.91	5875.52	1245.5	32.065	10.2979	0	1	11.33	178.895	57.4532	4	59.97	47.025	33.9803	2	32.3	9.6
81840	8	1	6	6-11	6	1	111	4.35	2	1	1.45	2056.07	0.906584	21.2	122.2	14.2	1	0	0	3.96	1.84	7388.53	1864	67.065	14.3916	2	3	15.88	273.14	58.6137	4	59.97	57.735	27.8763	1	27.53	19.6
81915	8	1	6	6-11	6	1	117	5	2	1	1.45	2055.15	1.12376	19.6	113	15.3	1	0	0	4.4	1.76	16611.1	2309.5	71.28	12.3455	1	2	13.78	340.09	58.9028	4	59.97	78.11	30.4391	2	32.3	17.05
81976	8	2	6	6-11	3	1	113	0.51	1	1	1.45	1931.75	0.592985	21.8	125.7	13.8	1	0	0	3.62	1.16	55641.9	1145.5	30.73	10.7307	0	1	11.33	167.34	58.4339	4	59.97	41.04	32.2444	2	32.3	5.95
82000	8	1	6	6-11	3	1	110	3.26	2	1	1.45	1958.49	0.801637	18.7	115.2	14.1	1	0	0	4.76	1.53	116754	1570	82.625	21.051	3	4	19.1	196.35	50.0255	2	50.24	53.34	30.5771	2	32.3	16.7
82029	8	2	6	6-11	2	2	113	1.59	2	1	1.45	2165.15	0.649609	33.8	132.4	19.3	3	1	0	4.03	1.14	59916.5	1406.5	40.755	11.5905	0	1	11.33	233.345	66.3619	4	59.97	38.625	24.7156	1	27.53	9.1
82045	8	2	6	6-11	1	2	110	0.14	1	1	1.45	2011.11	0.72572	28.5	124.6	18.4	3	1	0	3.88	1.22	5354.2	1459.5	46.55	12.7578	1	2	13.78	226.9	62.1857	4	59.97	44.895	27.6845	1	27.53	18.35
82048	8	1	6	6-11	4	2	110	0.34	1	1	1.45	2187.23	0.457198	21.9	122.6	14.6	1	0	0	4.94	1.73	15255.5	1000	39.8	15.92	2	3	15.88	135.19	54.076	3	54.35	34.17	30.753	2	32.3	6.55
82256	8	1	6	6-11	3	2	109	1.43	2	1	1.45	2246.75	0.53366	27.6	121.1	18.8	3	1	0	3.85	1.68	87335.7	1199	50.54	16.8607	3	4	19.1	148.315	49.4796	2	50.24	46.34	34.784	3	35.95	7.5
82267	8	2	6	6-11	3	2	107	0.88	1	1	1.45	1680.61	1.01838	17.8	107	15.5	1	0	0	4.78	1.47	74587.6	1711.5	57.91	13.5343	1	2	13.78	232.305	54.2927	3	54.35	62.97	33.1131	2	32.3	14.55
82525	8	1	6	6-11	7	2	104	5	2	1	1.45	2062.71	0.752409	22.2	120.4	15.3	1	0	0	4.94	1.97	5062.16	1552	59.77	15.4046	2	3	15.88	205.07	52.8531	3	54.35	56.82	32.9497	2	32.3	11.95
82583	8	2	6	6-11	3	2	109	1.09	1	1	1.45	1928.53	1.06143	24.2	122.3	16.2	1	0	0	3.21	1.47	13492.7	2047	70.705	13.8163	1	2	13.78	264.625	51.7098	2	50.24	80.475	35.3823	3	35.95	16.4
82645	8	2	6	6-11	4	1	108	0.32	1	1	1.45	1904.79	0.940785	24.7	119.4	17.3	3	1	0	5.46	2.04	15360.3	1792	53.23	11.8817	0	1	11.33	266.055	59.3873	4	59.97	59.605	29.9355	1	27.53	8.85
82658	8	1	6	6-11	4	2	114	0.64	1	1	1.45	2216.11	0.931135	27.9	128.8	16.8	1	0	0	3.36	1.91	18677.2	2063.5	71.73	13.9045	1	2	13.78	282.57	54.7749	3	54.35	74.495	32.4912	2	32.3	15.15
82661	8	2	6	6-11	6	1	117	5	2	1	1.45	1873.13	0.961758	22.6	119.1	15.9	1	0	0	3.52	1.09	32303.8	1801.5	74.815	16.6117	3	4	19.1	267.625	59.4227	4	59.97	49.79	24.8743	1	27.53	14
82676	8	2	6	6-11	2	1	107	0.44	1	1	1.45	1799.5	1.01861	20.2	115.2	15.2	1	0	0	3.62	1.14	31720.7	1833	39.47	8.6132	0	1	11.33	264.295	57.6748	4	59.97	71.565	35.1383	3	35.95	7.65
82690	8	1	6	6-11	3	2	109	0.78	1	2	1.27	1784.86	0.657195	17	98.4	17.6	3	1	0	4.73	1.53	11578.6	1173	38.75	13.214	1	2	13.78	163.93	55.9011	3	54.35	42.565	32.6586	2	32.3	9
82693	8	1	6	6-11	1	2	107	0.63	1	1	1.45	2113.71	0.650988	19.9	116.6	14.6	1	0	0	2.84	1.16	11028	1376	64.115	18.6381	3	4	19.1	152.84	44.4302	1	44.36	57.355	37.5142	3	35.95	6.4
82801	8	1	6	6-11	1	1	106	0.45	1	1	1.45	2060.34	0.649649	20.3	117.8	14.6	1	0	0	3.13	1.53	14420.3	1338.5	60.675	18.1322	3	4	19.1	216.085	64.5753	4	59.97	29.045	19.5297	1	27.53	23.3
82861	8	2	6	6-11	4	1	112	1.28	1	1	1.45	2040.9	0.629868	33.1	121.5	22.4	4	1	1	6.62	1.6	17755.7	1285.5	59.925	18.6464	3	4	19.1	173.15	53.8779	3	54.35	41.23	28.8658	1	27.53	13.85
82878	8	2	6	6-11	3	2	107	0.66	1	2	1.27	1656.61	1.194	22	117.4	16	1	0	0	3.83	1.32	12418.7	1978	61.205	12.3771	1	2	13.78	285.53	57.7412	4	59.97	69.685	31.707	2	32.3	13.4
82908	8	1	6	6-11	4	1	106	0.25	1	1	1.45	1989.63	0.924796	19.1	115.3	14.4	1	0	0	3.8	1.37	5754.72	1840	45.705	9.93587	0	1	11.33	315.38	68.5609	4	59.97	46.565	22.7764	1	27.53	11.35
82923	8	1	6	6-11	3	2	109	0.72	1	1	1.45	2093.68	0.462582	23	114.7	17.5	3	1	0	3.15	1.6	70801.3	968.5	33.9	14.001	1	2	13.78	115.655	47.7666	1	44.36	43.025	39.9819	4	40.53	5.8
82985	8	2	6	6-11	4	2	118	1.87	2	1	1.45	2014.54	1.34621	27.9	125.7	17.7	3	1	0	3.18	1.86	2742.19	2712	106.925	15.7706	2	3	15.88	288.53	42.556	1	44.36	130.81	43.4104	4	40.53	25.95
83057	8	1	6	6-11	2	2	105	0.36	1	1	1.45	2191.7	0.851621	24.4	122.5	16.3	1	0	0	3.13	1.19	5485.08	1866.5	58.265	12.4865	1	2	13.78	297.24	63.7	4	59.97	53.025	25.5679	1	27.53	13.45
83223	8	1	6	6-11	4	1	108	0.85	1	1	1.45	2092.48	0.904907	22.1	116.3	16.3	1	0	0	6.62	1.42	5244.6	1893.5	69.04	14.5846	2	3	15.88	263.955	55.7602	3	54.35	66.065	31.4014	2	32.3	16.25
83500	8	2	6	6-11	3	2	109	5	2	1	1.45	1949.45	1.01054	24.5	123.9	16	1	0	0	4.55	1.14	13030	1970	61.8	12.5482	1	2	13.78	272.085	55.2457	3	54.35	72.515	33.1287	2	32.3	15.65
83521	8	2	6	6-11	3	2	112	1	1	1	1.45	1880.45	0.703023	21.2	121.6	14.3	1	0	0	4.47	1.37	6836.28	1322	41.73	12.6263	1	2	13.78	190.195	57.5477	4	59.97	45.975	31.2992	2	32.3	9
83649	8	1	6	6-11	1	1	106	3.17	2	1	1.45	2092.58	0.752899	23.8	124.6	15.3	1	0	0	3.98	2.09	9155.08	1575.5	52.18	13.2479	1	2	13.78	234.905	59.6395	4	59.97	48.7	27.8197	1	27.53	14.35
62183	7	1	6	6-11	4	1	100	3.6	2	1	1.45	2136.05	1.1018	26.6	128.6	16.1	1	0	0	4.68	1.91	3841.82	2353.5	78.15	13.2823	1	2	13.78	352.65	59.9363	4	59.97	76.395	29.2141	1	27.53	23
62300	7	2	6	6-11	4	2	99	4.09	2	1	1.45	2004.18	0.876917	28.3	124.2	18.3	3	1	0	5.04	1.99	3583.56	1757.5	70.76	16.1047	2	3	15.88	238.02	54.1724	3	54.35	62.595	32.0543	2	32.3	16.4
62304	7	2	6	6-11	1	2	90	0.96	1	1	1.45	1899.97	1.06475	24.5	119.2	17.2	1	0	0	4.4	1.78	28563.8	2023	56.425	11.1567	0	1	11.33	275.56	54.4854	3	54.35	79.295	35.2771	3	35.95	12.7
62376	7	1	6	6-11	4	1	99	0.84	1	1	1.45	2183.4	1.4908	25.6	116.5	18.9	4	1	1	4.16	1.16	8099.95	3255	93.22	11.4556	0	1	11.33	457.89	56.2691	3	54.35	121.495	33.5931	2	32.3	20.5
62492	7	1	6	6-11	7	3	91	2.48	2	1	1.45	2018.46	0.895238	19.4	116.9	14.2	1	0	0	3.98	1.68	3801.1	1807	84.2	18.6386	3	4	19.1	238.01	52.6862	3	54.35	58.6	29.1865	1	27.53	8.9
62578	7	2	6	6-11	3	1	101	1.55	2	1	1.45	2001.54	0.844102	34	116.6	25	4	1	1	5.48	1.63	145754	1689.5	50.895	12.0497	0	1	11.33	231.195	54.7369	3	54.35	64.395	34.3033	3	35.95	12.95
62738	7	1	6	6-11	3	1	103	1.11	1	1	1.45	2315.6	0.911427	27.6	128.9	16.6	1	0	0	3.62	1.37	10136.5	2110.5	94.25	17.8631	3	4	19.1	297.075	56.3042	3	54.35	64.71	27.5949	1	27.53	16.05
62783	7	2	6	6-11	2	2	102	0.57	1	1	1.45	2084.79	1.03272	32.3	126.7	20.1	4	1	1	3.83	1.19	26336.5	2153	96.605	17.948	3	4	19.1	282.51	52.4868	3	54.35	73.265	30.6263	2	32.3	25.3
62802	7	1	6	6-11	3	1	92	1.57	2	1	1.45	2227.69	1.03425	24.4	120.5	16.8	1	0	0	3.88	1.24	29700.7	2304	84.51	14.6719	2	3	15.88	290.82	50.4896	2	50.24	91.85	35.8789	3	35.95	15.55
62834	7	1	6	6-11	1	1	102	0.8	1	1	1.45	2494.49	0.974145	38	132.4	21.7	4	1	1	4.47	1.16	7238.83	2430	122.845	20.2214	3	4	19.1	310.375	51.0905	2	50.24	80.465	29.8019	1	27.53	38.4
62888	7	1	6	6-11	4	2	96	0.57	1	1	1.45	2016.59	0.919372	18.2	107.6	15.7	1	0	0	4.03	1.53	17640.3	1854	51.135	11.0324	0	1	11.33	251.83	54.3323	3	54.35	74.86	36.3398	3	35.95	19.35
62963	7	2	6	6-11	7	1	95	1.15	1	1	1.45	1806.93	0.887142	21.6	114.1	16.6	1	0	0	3.49	1.45	19218.9	1603	63.865	15.9364	2	3	15.88	207.585	51.7991	2	50.24	59.915	33.6391	2	32.3	14.4
63020	7	1	6	6-11	1	1	100	1.11	1	1	1.45	2083.44	1.73223	19.3	114.8	14.6	1	0	0	4.45	1.42	6609.42	3609	136.4	15.1178	2	3	15.88	436.975	48.4317	2	50.24	149.24	37.217	3	35.95	20.4
63047	7	2	6	6-11	3	2	97	1.16	1	1	1.45	1800.2	1.04738	18.7	117.2	13.6	1	0	0	4.63	1.81	26215.3	1885.5	67.97	14.4195	2	3	15.88	273.03	57.922	4	59.97	63.315	30.222	1	27.53	14.85
63101	7	1	6	6-11	4	2	96	1.48	2	1	1.45	2258.77	0.909346	26.9	123.8	17.6	3	1	0	4.03	1.47	5420.87	2054	49.31	9.60273	0	1	11.33	314.84	61.3126	4	59.97	68.66	30.0847	1	27.53	8.8
63104	7	2	6	6-11	4	2	100	4.97	2	3	1.12	1602.52	0.575342	25.7	125.5	16.3	1	0	0	3.03	1.6	3272.92	922	17.71	7.6833	0	1	11.33	184.125	79.8807	4	59.97	14.78	14.4273	1	27.53	6.85
63239	7	2	6	6-11	4	2	96	0.57	1	1	1.45	1723.55	1.55784	19.8	108.5	16.8	1	0	0	4.63	1.81	16235.8	2685	75.28	11.2149	0	1	11.33	350.025	52.1453	2	50.24	112.485	37.7045	3	35.95	14.1
63257	7	2	6	6-11	6	2	90	1.08	1	1	1.45	1760.03	0.844871	18.3	113.9	14.1	1	0	0	5.46	1.76	2720.94	1487	42.245	11.3638	0	1	11.33	246.75	66.3753	4	59.97	38.47	23.2838	1	27.53	11.85
63289	7	1	6	6-11	3	1	100	4.07	2	1	1.45	2200.65	0.939041	25.5	125.9	16.1	1	0	0	3.78	1.78	23045.2	2066.5	79.59	15.4058	2	3	15.88	256.07	49.5659	2	50.24	82.245	35.8193	3	35.95	9.2
63292	7	2	6	6-11	7	1	95	3.04	2	1	1.45	1890.14	1.23642	23	120.2	15.9	1	0	0	4.09	1.55	33714.2	2337	110.395	18.8952	3	4	19.1	305.275	52.2507	2	50.24	77.72	29.9307	1	27.53	15.95
63321	7	1	6	6-11	3	1	90	5	2	1	1.45	2129.71	0.989334	22.9	113.9	17.7	3	1	0	4.91	1.37	102862	2107	65.195	12.3768	1	2	13.78	336.855	63.9497	4	59.97	60.285	25.7506	1	27.53	16.55
63358	7	1	6	6-11	3	3	91	0.76	1	1	1.45	2029.77	0.925473	18.5	117.9	13.3	1	0	0	4.42	1.47	31389.5	1878.5	49.69	10.5808	0	1	11.33	278.26	59.2515	4	59.97	68.435	32.7876	2	32.3	7.5
63368	7	2	6	6-11	1	2	94	2.1	2	1	1.45	2014.15	1.06745	29.5	123.6	19.3	3	1	0	4.34	1.32	35176.3	2150	62.84	11.6912	0	1	11.33	268.98	50.0428	2	50.24	94.545	39.577	4	40.53	13.85
63370	7	2	6	6-11	2	2	91	0.22	1	1	1.45	2068.88	0.806232	33.3	123.9	21.7	4	1	1	4.09	0.96	6548.41	1668	55.735	13.3657	1	2	13.78	231.795	55.5863	3	54.35	61.64	33.259	2	32.3	19.05
63417	7	2	6	6-11	3	2	101	1.88	2	1	1.45	1782.94	0.973112	19.6	114.4	15	1	0	0	4.71	1.55	28461.1	1735	64.17	14.7942	2	3	15.88	260.155	59.9781	4	59.97	51.725	26.8314	1	27.53	19.5
63488	7	2	6	6-11	4	2	98	3.36	2	1	1.45	2265.56	0.85873	40.5	133.3	22.8	4	1	1	5.48	1.63	3632.38	1945.5	65.565	13.4803	1	2	13.78	238.94	49.1267	2	50.24	82.54	38.1835	4	40.53	9.7
[truncated: 9,323 more rows]

## Sheet: Table5
SEQN	sddsrvyr	sex	age	agegroup	Rice	SDMVPSU	SDMVSTRA	RIP	RIP2	activity	PA	pER	rEIpER	weight	height	BMI	BIMC	class1	class2	DW2	Energy	Protein	Proteinenergysupplyratio	quantile1	Q	Q2	Fiber	5E%	Increased carbohydrates(g)	Increased fat(g)	Carbohydrate	Fat	Carbohydratenergysupplyratio	quantile2	T2	Fatenergysupplyratio	quantile3	T3
[truncated: 4,327 more rows]

[truncated: 1 more sheets: Supplementary Material]
