# Supplementary material for: Association between protein-to-energy ratio and overweight/obesity in children and adolescents in the United States: a cross-sectional study based on NHANES
Source: Front Pediatr. 2024 Jun 25;12:1383602. doi: 10.3389/fped.2024.1383602 (PMC11232357; doi:10.3389/fped.2024.1383602)
Supplement: Supplementary file 3 [file Datasheet1.zip]

Archive with 2 entries (1 files):
- Datasheet1/
- Datasheet1/01 script.R
