# Supplementary material for: Association between protein-to-energy ratio and overweight/obesity in children and adolescents in the United States: a cross-sectional study based on NHANES
Source: Front Pediatr. 2024 Jun 25;12:1383602. doi: 10.3389/fped.2024.1383602 (PMC11232357; doi:10.3389/fped.2024.1383602)
Supplement: Supplementary file 3 [file Datasheet1.zip › Datasheet1/01 script.R]

 library(readxl)
library(tableone)
  library(survey)
 library(grid)
dataALL <- read_excel("data4.xlsx")
agerange<-(dataALL$age>=6 & dataALL$age<=19)
mec4<-ifelse(dataALL$sddsrvyr==66,
              dataALL$DW2*(3.2/9.2),dataALL$DW2*(2/9.2))
dataALL$Rice<-factor(dataALL$Rice)
dataALL$sex<-factor(dataALL$sex)
dataALL$agegroup<-factor(dataALL$agegroup)
 data.svy<-svydesign(ids=~SDMVPSU,
                  strata =~SDMVSTRA,
                  weights=~mec4,nest=TRUE,
                  data=dataALL)
 data2<-subset(data.svy,agerange)
 colnames(data2) 
 allVars<-c("age","sex" ,"Rice" ,"RIP2","weight",
            "height", "BMI","BIMC","Energy",
            "Protein","Proteinenergysupplyratio",
            "Carbohydrate","Carbohydratenergysupplyratio",
            "Fat","Fatenergysupplyratio","activity","Fiber")
 fvars<-c("sex","Rice","BIMC","agegroup","activity",
          "RIP2" )
 nn<-c("age","weight","height", "BMI","Energy","Protein",
       "Proteinenergysupplyratio","Carbohydrate",
       "Carbohydratenergysupplyratio","Fat","Fatenergysupplyratio","Fiber")
 #### base line####
  tab1<-svyCreateTableOne(vars = allVars,data=data2,strata = "agegroup",
                         factorVars = fvars,
                         addOverall = TRUE)
tab2<-print(tab1,showAllLevels=TRUE,nonnormal=TRUE)
write.csv(tab2,"tabNEW.csv")

w<-data2$variables$BMI
qqnorm(w)
qqline(w)
library(nortest)
lillie.test(data2$variables$BMI)
lillie.test(data2$variables$age)
dataALL <- read_excel("data4.xlsx")
agerange1<-(dataALL$age>=6 & dataALL$age<=11)
agerange2<-(dataALL$age>=12 & dataALL$age<=19)
mec4<-ifelse(dataALL$sddsrvyr==66,
             dataALL$DW2*(3.2/9.2),dataALL$DW2*(2/9.2))
data.svy<-svydesign(ids=~SDMVPSU,
                    strata =~SDMVSTRA,
                    weights=~mec4,nest=TRUE,
                    data=dataALL)
data3<-subset(data.svy,agerange1)
data4<-subset(data.svy,agerange2)
library(nortest)
lillie.test(data3$variables$BMI)
lillie.test(data4$variables$BMI)

####Univariate analysis####
#aged 6-11
allVars<-c("sex" ,"Rice" ,"RIP2","Energy",
           "Proteinenergysupplyratio",
           "Carbohydratenergysupplyratio",
           "Fatenergysupplyratio","activity","Fiber")
fvars<-c("sex","Rice","BIMC","activity",
         "RIP2" )
tab1<-svyCreateTableOne(vars = allVars,data=data3,strata = "BIMC",
                        factorVars = fvars,
                        addOverall = TRUE)
tab2<-print(tab1,showAllLevels=TRUE,nonnormal=TRUE)
write.csv(tab2,"tab6-11.csv")
#aged 12-19
allVars<-c("sex" ,"Rice" ,"RIP2","Energy",
           "Proteinenergysupplyratio",
           "Carbohydratenergysupplyratio",
           "Fatenergysupplyratio","activity","Fiber")
fvars<-c("sex","Rice","BIMC","activity",
         "RIP2" )
tab1<-svyCreateTableOne(vars = allVars,data=data4,strata = "BIMC",
                        factorVars = fvars,
                        addOverall = TRUE)
tab2<-print(tab1,showAllLevels=TRUE,nonnormal=TRUE)
write.csv(tab2,"tab12-19.csv")
####Logistic####
library(readxl)
library(tableone)
library(survey)
library(grid)
library(gtsummary)
library(haven)
library(tidyverse)
library(dplyr)
library(jskm)
library(ggplot2)
library(rms)
dataALL <- read_excel("data5.xlsx")
agerange1<-(dataALL$age>=6 & dataALL$age<=11)
agerange2<-(dataALL$age>=12 & dataALL$age<=19)
agerange<-(dataALL$age>=6 & dataALL$age<=19)
mec4<-ifelse(dataALL$sddsrvyr==66,
             dataALL$DW2*(3.2/9.2),dataALL$DW2*(2/9.2))
dataALL$Rice<-factor(dataALL$Rice)
dataALL$sex<-factor(dataALL$sex)
dataALL$agegroup<-factor(dataALL$agegroup)
data.svy<-svydesign(ids=~SDMVPSU,
                    strata =~SDMVSTRA,
                    weights=~mec4,nest=TRUE,
                    data=dataALL)
data1<-subset(data.svy,agerange1)
data2<-subset(data.svy,agerange2)
data3<-subset(data.svy,agerange)

#continuous variable
# aged 6-19
M<-svyglm(class1~Proteinenergysupplyratio,design=data3,family = "quasibinomial")
tbl_regression(M,exponentiate = TRUE)
M1<-svyglm(class1~Proteinenergysupplyratio+age+sex+Rice+factor(RIP2),
           design=data3,
           family = "quasibinomial")
tbl_regression(M1,exponentiate = TRUE)
M2<-svyglm(class1~Proteinenergysupplyratio+age+sex+Rice+factor(RIP2)
           +Energy+Fiber,
           design=data3,
           family = "quasibinomial")
tbl_regression(M2,exponentiate = TRUE)
M3<-svyglm(class1~Proteinenergysupplyratio+age+sex+Rice+factor(RIP2)
           +Energy+Fiber+factor(activity),
           design=data3,
           family = "quasibinomial")
tbl_regression(M3,exponentiate = TRUE)
#aged 6-11
M<-svyglm(class1~Proteinenergysupplyratio,design=data1,family = "quasibinomial")
tbl_regression(M,exponentiate = TRUE)
M1<-svyglm(class1~Proteinenergysupplyratio+age+sex+Rice+factor(RIP2),
           design=data1,
           family = "quasibinomial")
tbl_regression(M1,exponentiate = TRUE)
M2<-svyglm(class1~Proteinenergysupplyratio+age+sex+Rice+factor(RIP2)
             + Energy+Fiber,
           design=data1,
           family = "quasibinomial")
tbl_regression(M2,exponentiate = TRUE)
M3<-svyglm(class1~Proteinenergysupplyratio+age+sex+Rice+factor(RIP2)
           + Energy+Fiber+factor(activity),
           design=data1,
           family = "quasibinomial")
tbl_regression(M3,exponentiate = TRUE)
#aged 12-19
M<-svyglm(class1~Proteinenergysupplyratio,design=data2,family = "quasibinomial")
tbl_regression(M,exponentiate = TRUE)
M1<-svyglm(class1~Proteinenergysupplyratio+age+sex+Rice+factor(RIP2),
           design=data2,
           family = "quasibinomial")
tbl_regression(M1,exponentiate = TRUE)
M2<-svyglm(class1~Proteinenergysupplyratio+age+sex+Rice+factor(RIP2)+
             + Energy+Fiber,
           design=data2,
           family = "quasibinomial")
tbl_regression(M2,exponentiate = TRUE)
M3<-svyglm(class1~Proteinenergysupplyratio+age+sex+Rice+factor(RIP2)
           +Energy+Fiber+factor(activity),
           design=data2,
           family = "quasibinomial")
tbl_regression(M3,exponentiate = TRUE)
#Categorical variable
#aged 6-19
dataALL <- read_excel("data5.xlsx")
agerange1<-(dataALL$age>=6 & dataALL$age<=11)
agerange2<-(dataALL$age>=12 & dataALL$age<=19)
agerange<-(dataALL$age>=6 & dataALL$age<=19)
mec4<-ifelse(dataALL$sddsrvyr==66,
             dataALL$DW2*(3.2/9.2),dataALL$DW2*(2/9.2))
dataALL$Rice<-factor(dataALL$Rice)
dataALL$sex<-factor(dataALL$sex)
dataALL$agegroup<-factor(dataALL$agegroup)
data.svy<-svydesign(ids=~SDMVPSU,
                    strata =~SDMVSTRA,
                    weights=~mec4,nest=TRUE,
                    data=dataALL)
data1<-subset(data.svy,agerange1)
data2<-subset(data.svy,agerange2)
data3<-subset(data.svy,agerange)

M<-svyglm(class1~factor(quantile1),design=data3,family = "quasibinomial")
tbl_regression(M,exponentiate = TRUE)
M1<-svyglm(class1~factor(quantile1)+age+sex+Rice+factor(RIP2),
           design=data3,
           family = "quasibinomial")
tbl_regression(M1,exponentiate = TRUE)
M2<-svyglm(class1~factor(quantile1)+age+sex+Rice+factor(RIP2)
             +Energy+Fiber,
           design=data3,
           family = "quasibinomial")
tbl_regression(M2,exponentiate = TRUE)
M3<-svyglm(class1~factor(quantile1)+age+sex+Rice+factor(RIP2)
           +Energy+Fiber+factor(activity),
           design=data3,
           family = "quasibinomial")
tbl_regression(M3,exponentiate = TRUE)

#P_trend
Mtrend<-svyglm(class1~Q2,design=data3,family = "quasibinomial")
tbl_regression(Mtrend,exponentiate = TRUE)
Mtrend1<-svyglm(class1~Q2+age+sex+Rice+factor(RIP2),design=data3,
                family = "quasibinomial")
tbl_regression(Mtrend1,exponentiate = TRUE)
Mtrend2<-svyglm(class1~Q2+age+sex+Rice+factor(RIP2)
                  +Energy+Fiber,
                design=data3,family = "quasibinomial")
tbl_regression(Mtrend2,exponentiate = TRUE)
Mtrend3<-svyglm(class1~Q2+age+sex+Rice+factor(RIP2)
                  +Energy+Fiber+factor(activity),design=data3,
                family = "quasibinomial")
tbl_regression(Mtrend3,exponentiate = TRUE)


#aged 6-11

M<-svyglm(class1~factor(quantile1),design=data1,family = "quasibinomial")
tbl_regression(M,exponentiate = TRUE)
M1<-svyglm(class1~factor(quantile1)+age+sex+Rice+factor(RIP2),
           design=data1,
           family = "quasibinomial")
tbl_regression(M1,exponentiate = TRUE)
M2<-svyglm(class1~factor(quantile1)+age+sex+Rice+factor(RIP2)
           +Energy+Fiber,
           design=data1,
           family = "quasibinomial")
tbl_regression(M2,exponentiate = TRUE)
M3<-svyglm(class1~factor(quantile1)+age+sex+Rice+factor(RIP2)
           +Energy+Fiber+factor(activity),
                   design=data1,
                   family = "quasibinomial")
tbl_regression(M3,exponentiate = TRUE)

#P_trend
Mtrend<-svyglm(class1~Q2,design=data1,family = "quasibinomial")
tbl_regression(Mtrend,exponentiate = TRUE)
Mtrend1<-svyglm(class1~Q2+age+sex+Rice+factor(RIP2),
                design=data1,family = "quasibinomial")
tbl_regression(Mtrend1,exponentiate = TRUE)
Mtrend2<-svyglm(class1~Q2+age+sex+Rice+factor(RIP2)+
                  Energy+ Fiber,
                design=data1,family = "quasibinomial")
tbl_regression(Mtrend2,exponentiate = TRUE)
Mtrend3<-svyglm(class1~Q2+age+sex+Rice+factor(RIP2)+Fiber
                +Energy+factor(activity),design=data1,family = "quasibinomial")
tbl_regression(Mtrend3,exponentiate = TRUE)


# aged 12-19

M<-svyglm(class1~factor(quantile1),design=data2,family = "quasibinomial")
tbl_regression(M,exponentiate = TRUE)
M1<-svyglm(class1~factor(quantile1)+age+sex+Rice+factor(RIP2),
           design=data2,
           family = "quasibinomial")
tbl_regression(M1,exponentiate = TRUE)
M2<-svyglm(class1~factor(quantile1)+age+sex+Rice+factor(RIP2)
           +Fiber+Energy,
           design=data2,
           family = "quasibinomial")
tbl_regression(M2,exponentiate = TRUE)
M3<-svyglm(class1~factor(quantile1)+age+sex+Rice+factor(RIP2)
           +Fiber+Energy+factor(activity),
           design=data2,
           family = "quasibinomial")
tbl_regression(M3,exponentiate = TRUE)

#P_trend
Mtrend<-svyglm(class1~Q2,design=data2,family = "quasibinomial")
tbl_regression(Mtrend,exponentiate = TRUE)
Mtrend1<-svyglm(class1~Q2+age+sex+Rice+factor(RIP2),design=data2,family = "quasibinomial")
tbl_regression(Mtrend1,exponentiate = TRUE)
Mtrend2<-svyglm(class1~Q2+age+sex+Rice+factor(RIP2)
                +Fiber+Energy,
                design=data2,family = "quasibinomial")
tbl_regression(Mtrend2,exponentiate = TRUE)
Mtrend3<-svyglm(class1~Q2+age+sex+Rice+factor(RIP2)+
                  Fiber+Energy+factor(activity),
                design=data2,family = "quasibinomial")
tbl_regression(Mtrend3,exponentiate = TRUE)


####alternative analysis####
dataALL <- read_excel("data7.xlsx")
agerange1<-(dataALL$age>=6 & dataALL$age<=11)
agerange2<-(dataALL$age>=12 & dataALL$age<=19)
agerange<-(dataALL$age>=6 & dataALL$age<=19)
mec4<-ifelse(dataALL$sddsrvyr==66,
             dataALL$DW2*(3.2/9.2),dataALL$DW2*(2/9.2))
dataALL$Rice<-factor(dataALL$Rice)
dataALL$sex<-factor(dataALL$sex)
dataALL$agegroup<-factor(dataALL$agegroup)
data.svy<-svydesign(ids=~SDMVPSU,
                    strata =~SDMVSTRA,
                    weights=~mec4,nest=TRUE,
                    data=dataALL)
data1<-subset(data.svy,agerange1)
data2<-subset(data.svy,agerange2)
data3<-subset(data.svy,agerange)
####aged 6-19####
M3<-svyglm(class1~Carbohydratenergysupplyratio+Fatenergysupplyratio+age+sex+Rice+factor(RIP2)
           +Energy+Fiber+factor(activity),
           design=data1,
           family = "quasibinomial")
tbl_regression(M3,exponentiate = TRUE)
####aged 6-11####
M3<-svyglm(class1~Carbohydratenergysupplyratio+Fatenergysupplyratio+age+sex+Rice+factor(RIP2)
           +Energy+Fiber+factor(activity),
           design=data3,
           family = "quasibinomial")
tbl_regression(M3,exponentiate = TRUE)
####aged 12-19####
M3<-svyglm(class1~Carbohydratenergysupplyratio+Fatenergysupplyratio+age+sex+Rice+factor(RIP2)
           +Energy+Fiber+factor(activity),
           design=data2,
           family = "quasibinomial")
tbl_regression(M3,exponentiate = TRUE)
####alternative analysis-Categorical variable ####
#aged 6-19
Ms<-svyglm(class1~factor(quantile2)+factor(quantile3)+age+sex+Rice+factor(RIP2)
           +Energy+Fiber+factor(activity),
           design=data3,
           family = "quasibinomial")
tbl_regression(Ms,exponentiate = TRUE)
Ptrend<-svyglm(class1~T2+T3+age+sex+Rice+factor(RIP2)
               +Energy+Fiber+factor(activity),design=data3,
               family = "quasibinomial")
tbl_regression(Ptrend,exponentiate = TRUE)
#aged 6-11
Ms<-svyglm(class1~factor(quantile2)++factor(quantile3)+age+sex+Rice+factor(RIP2)
           +Energy+Fiber+factor(activity),
           design=data1,
           family = "quasibinomial")
tbl_regression(Ms,exponentiate = TRUE)
Ptrend<-svyglm(class1~T2+T3+age+sex+Rice+factor(RIP2)
               +Energy+Fiber+factor(activity),design=data1,
               family = "quasibinomial")
tbl_regression(Ptrend,exponentiate = TRUE)

####RCS####
library(readxl)
library(tableone)
library(survey)
library(grid)
library(gtsummary)
library(haven)
library(tidyverse)
library(dplyr)
library(jskm)
library(ggplot2)
library(rms)
dataALL <- read_excel("data5.xlsx")
dataALL<-drop_na(dataALL)
agerange1<-(dataALL$age>=6 & dataALL$age<=11)
agerange2<-(dataALL$age>=6 & dataALL$age<=19)
mec4<-ifelse(dataALL$sddsrvyr==66,
             dataALL$DW2*(3.2/9.2),dataALL$DW2*(2/9.2))
dataALL$Rice<-factor(dataALL$Rice)
dataALL$sex<-factor(dataALL$sex)
dataALL$agegroup<-factor(dataALL$agegroup)
dataALL$RIP2<-factor(dataALL$RIP2)
dataALL$activity<-factor(dataALL$activity)
data.svy<-svydesign(ids=~SDMVPSU,
                    strata =~SDMVSTRA,
                    weights=~mec4,nest=TRUE,
                    data=dataALL)
data1<-subset(data.svy,agerange1)
data2<-subset(data.svy,agerange2)
#aged 6-11
M<-svyglm(class1~rcs(Proteinenergysupplyratio,4),design=data1,family = "quasibinomial")
M1<-svyglm(class1~rcs(Proteinenergysupplyratio,4)+age+sex+Rice+factor(RIP2),
           design=data1,
           family = "quasibinomial")
M2<-svyglm(class1~rcs(Proteinenergysupplyratio,4)+age+sex+Rice+factor(RIP2)
           +Energy+Fiber,
           design=data1,
           family = "quasibinomial")
M3<-svyglm(class1~rcs(Proteinenergysupplyratio,4)+age+sex+Rice+factor(RIP2)
           +Energy+Fiber+factor(activity),
           design=data1,
           family = "quasibinomial")

data<-M$survey.design$variables
ori.weight<-1/(M$survey.design$prob)
mean.weight<-mean(ori.weight)
data$weights<-ori.weight/mean.weight
ddist<-rms::datadist(data)
options(datadist="ddist")
fit<-rms::Glm(class1~rcs(Proteinenergysupplyratio,4),data=data,
              weights=weights)
anova(fit)
OR<-rms::Predict(fit,Proteinenergysupplyratio,type="predictions",fun=exp,ref.zero=T)
ggplot(OR)+
geom_line(data=OR,aes(x=Proteinenergysupplyratio,y=yhat),
          color="red",linetype="solid",size=0.8,alpha=0.7)+
geom_ribbon(data=OR,aes(x=Proteinenergysupplyratio,ymin=lower,ymax=upper),
            alpha=0.1,fill="#d40e8c")+
geom_hline(yintercept = 1,linetype=2,color="grey")+
scale_y_continuous("OR(95%CI)")+theme_test() +
scale_x_continuous("Dietary protein intake")
geom_text(aes(x=18,y=0.8,
    label=paste0("P_overall<0.001",
                 "\nP_nonlinear=0.047")),hjust=0)

M3<-svyglm(class1~rcs(Proteinenergysupplyratio,4)+age+sex+Rice+
             factor(RIP2)+Energy+Fiber+factor(activity),
           design=data1,
           family = "quasibinomial")
data<-M3$survey.design$variables
ori.weight<-1/(M3$survey.design$prob)
mean.weight<-mean(ori.weight)
data$weights<-ori.weight/mean.weight
ddist<-rms::datadist(data)
options(datadist="ddist")
fit<-rms::Glm(class1~rcs(Proteinenergysupplyratio,4)+age+sex+Rice+RIP2+CHOL+HDL,
              data=data,weights=weights)
anova(fit)
OR<-rms::Predict(fit,Proteinenergysupplyratio,type="predictions",
                 fun=exp,ref.zero=T)
ggplot(OR)+
  geom_line(data=OR,aes(x=Proteinenergysupplyratio,y=yhat),
            color="red",linetype="solid",size=0.6,alpha=0.7)+
  geom_ribbon(data=OR,aes(x=Proteinenergysupplyratio,ymin=lower,ymax=upper),
              alpha=0.1,fill="#d40e8c")+
  geom_hline(yintercept = 1,linetype=2,color="grey",size=0.6)+
  scale_y_continuous("OR(95%CI)")+
  theme_test()  
  geom_text(aes(x=20,y=0.8,
                label=paste0("P_overall<0.0001",
                             "\nP_nonlinear=0.022")),hjust=0)
#aged 6-19
  M<-svyglm(class1~rcs(Proteinenergysupplyratio,4),design=data2,
            family = "quasibinomial")
  M3<-svyglm(class1~rcs(Proteinenergysupplyratio,4)+age+sex+Rice+factor(RIP2)
             +Energy+Fiber+factor(activity),
             design=data2,
             family = "quasibinomial")
  
  data<-M$survey.design$variables
  ori.weight<-1/(M$survey.design$prob)
  mean.weight<-mean(ori.weight)
  data$weights<-ori.weight/mean.weight
  ddist<-rms::datadist(data)
  options(datadist="ddist")
  fit<-rms::Glm(class1~rcs(Proteinenergysupplyratio,4),data=data,
                weights=weights)
  anova(fit)
  OR<-rms::Predict(fit,Proteinenergysupplyratio,type="predictions",fun=exp,ref.zero=T)
  ggplot(OR)+
    geom_line(data=OR,aes(x=Proteinenergysupplyratio,y=yhat),
              color="red",linetype="solid",size=0.8,alpha=0.7)+
    geom_ribbon(data=OR,aes(x=Proteinenergysupplyratio,ymin=lower,ymax=upper),
                alpha=0.1,fill="#d40e8c")+
    geom_hline(yintercept = 1,linetype=2,color="grey")+
    scale_y_continuous("OR(95%CI)")+theme_test() +
    scale_x_continuous("Dietary protein intake")
  geom_text(aes(x=18,y=0.8,
                label=paste0("P_overall<0.001",
                             "\nP_nonlinear=0.047")),hjust=0)
  
  M3<-svyglm(class1~rcs(Proteinenergysupplyratio,4)+age+sex+Rice+
               factor(RIP2)+Energy+Fiber+factor(activity),
             design=data2,
             family = "quasibinomial")
  data<-M3$survey.design$variables
  ori.weight<-1/(M3$survey.design$prob)
  mean.weight<-mean(ori.weight)
  data$weights<-ori.weight/mean.weight
  ddist<-rms::datadist(data)
  options(datadist="ddist")
  fit<-rms::Glm(class1~rcs(Proteinenergysupplyratio,4)+age+sex+Rice+RIP2+CHOL+HDL,
                data=data,weights=weights)
  anova(fit)
  OR<-rms::Predict(fit,Proteinenergysupplyratio,type="predictions",
                   fun=exp,ref.zero=T)
  ggplot(OR)+
    geom_line(data=OR,aes(x=Proteinenergysupplyratio,y=yhat),
              color="red",linetype="solid",size=0.6,alpha=0.7)+
    geom_ribbon(data=OR,aes(x=Proteinenergysupplyratio,ymin=lower,ymax=upper),
                alpha=0.1,fill="#d40e8c")+
    geom_hline(yintercept = 1,linetype=2,color="grey",size=0.6)+
    scale_y_continuous("OR(95%CI)")+
    theme_test()  
  geom_text(aes(x=20,y=0.8,
                label=paste0("P_overall<0.0001",
                             "\nP_nonlinear=0.022")),hjust=0)
####sensitivity analysis####

dataALL <- read_excel("data6.xlsx")
agerange1<-(dataALL$age>=6 & dataALL$age<=11)
agerange2<-(dataALL$age>=12 & dataALL$age<=19)
mec4<-ifelse(dataALL$sddsrvyr==66,
             dataALL$DW2*(3.2/9.2),dataALL$DW2*(2/9.2))
dataALL$Rice<-factor(dataALL$Rice)
dataALL$sex<-factor(dataALL$sex)
dataALL$agegroup<-factor(dataALL$agegroup)
data.svy<-svydesign(ids=~SDMVPSU,
                    strata =~SDMVSTRA,
                    weights=~mec4,nest=TRUE,
                    data=dataALL)
data1<-subset(data.svy,agerange1)
data2<-subset(data.svy,agerange2)
#aged 6-11
M<-svyglm(class1~factor(quantile1),design=data1,family = "quasibinomial")
tbl_regression(M,exponentiate = TRUE)
M1<-svyglm(class1~factor(quantile1)+age+sex+Rice+factor(RIP2),
           design=data1,
           family = "quasibinomial")
tbl_regression(M1,exponentiate = TRUE)
M2<-svyglm(class1~factor(quantile1)+age+sex+Rice+factor(RIP2)
           +Energy+Fiber,
           design=data1,
           family = "quasibinomial")
tbl_regression(M2,exponentiate = TRUE)
M3<-svyglm(class1~factor(quantile1)+age+sex+Rice+factor(RIP2)
           +Energy+Fiber+factor(activity),
           design=data1,
           family = "quasibinomial")
tbl_regression(M3,exponentiate = TRUE)

Mtrend<-svyglm(class1~Q2,design=data1,family = "quasibinomial")
tbl_regression(Mtrend,exponentiate = TRUE)
Mtrend1<-svyglm(class1~Q2+age+sex+Rice+factor(RIP2),
                design=data1,family = "quasibinomial")
tbl_regression(Mtrend1,exponentiate = TRUE)
Mtrend2<-svyglm(class1~Q2+age+sex+Rice+factor(RIP2)+Energy+Fiber,
                design=data1,family = "quasibinomial")
tbl_regression(Mtrend2,exponentiate = TRUE)
Mtrend3<-svyglm(class1~Q2+age+sex+Rice+factor(RIP2)+Energy+Fiber
                +factor(activity),design=data1,family = "quasibinomial")
tbl_regression(Mtrend3,exponentiate = TRUE)
#aged 6-19
M<-svyglm(class1~factor(quantile1),design=data2,family = "quasibinomial")
tbl_regression(M,exponentiate = TRUE)
M1<-svyglm(class1~factor(quantile1)+age+sex+Rice+factor(RIP2),
           design=data2,
           family = "quasibinomial")
tbl_regression(M1,exponentiate = TRUE)
M2<-svyglm(class1~factor(quantile1)+age+sex+Rice+factor(RIP2)
           +Energy+Fiber,
           design=data2,
           family = "quasibinomial")
tbl_regression(M2,exponentiate = TRUE)
M3<-svyglm(class1~factor(quantile1)+age+sex+Rice+factor(RIP2)
           +Energy+Energy+factor(activity),
           design=data2,
           family = "quasibinomial")
tbl_regression(M3,exponentiate = TRUE)
Mtrend<-svyglm(class1~Q2,design=data2,family = "quasibinomial")
tbl_regression(Mtrend,exponentiate = TRUE)
Mtrend1<-svyglm(class1~Q2+age+sex+Rice+factor(RIP2),
                design=data1,family = "quasibinomial")
tbl_regression(Mtrend1,exponentiate = TRUE)
Mtrend2<-svyglm(class1~Q2+age+sex+Rice+factor(RIP2)Energy+Fiber,
                design=data2,family = "quasibinomial")
tbl_regression(Mtrend2,exponentiate = TRUE)
Mtrend3<-svyglm(class1~Q2+age+sex+Rice+factor(RIP2)
                +Energy+Fiber+factor(activity),
                design=data2,family = "quasibinomial")
tbl_regression(Mtrend3,exponentiate = TRUE)
